# Supplementary material for: Requirement of hepatic pyruvate carboxylase during fasting, high fat, and ketogenic diet
Source: J Biol Chem. 2022 Oct 28;298(12):102648. doi: 10.1016/j.jbc.2022.102648 (PMC9694104; doi:10.1016/j.jbc.2022.102648)
Supplement: Supporting Table 1 [file mmc1.xlsx]

## Sheet: Sheet1
Supporting Table 1. Primers for qPCR
Gene	Forward primer	Reverse primer
Acox1	GCCTGAGCTTCATGCCCTCA	ACCAGAGTTGGCCAGACTGC
Atf3	CGAAGACTGGAGCAAAATGAT	CAGGTTAGCAAAATCCTCAAAC
Atf4	ATGGCGCTCTTCACGAAATC	ACTGGTCGAAGGGGTCATCAA
At5	CTGGCTCCCTATGAGGTCCTTG	GAGCTGTGAAATCAACTCGCTCAG
Elovl7	CATCGAGGACTGTGCGTTTTT	CCAGGATGATGGTTTGTGGCA
Fgf21	CCTCTAGGTTTCTTTGCCAACAG	AAGCTGCAGGCCTCAGGAT
Hmgcs2	ATACCACCAACGCCTGTTATGG	CAATGTCACCACAGACCACCAG
Lpk	CTGCCTTCTGGATATCGACT	GAGTCGTGCAATGTTCATCC
Psat1	CAGTGGAGCGCCAGAATAGAA	CCTGTGCCCCTTCAAGGAG
Trib3	CAGGAAGAAACCGTTGGAGTT	TTGCTCTCGTTCCAAAAGGA
18s	GCAATTATTCCCCATGAACG	GGCCTCACTAAACCATCCAA
