# Supplementary material for: Requirement of hepatic pyruvate carboxylase during fasting, high fat, and ketogenic diet
Source: J Biol Chem. 2022 Oct 28;298(12):102648. doi: 10.1016/j.jbc.2022.102648 (PMC9694104; doi:10.1016/j.jbc.2022.102648)
Supplement: Supporting Table 2 [file mmc2.xlsx]

## Sheet: Pyruvate Carboxylase Metabolome
Supporting Table 1. Metabolomic analysis of Pcx f/f and Pcx L-/- 24hr fasted liver
PATHWAY SORTORDER	BIOCHEMICAL	SUPER PATHWAY	SUB PATHWAY	COMP ID	PLATFORM	CHEMICAL ID	RI	MASS	PUBCHEM	CAS	KEGG	Group HMDB	PPAR-a	PPAR-a	PPAR-a	PPAR-a	PPAR-a	PPAR-a	Atgl cff	Atgl cff	Atgl cff	Atgl cff	Atgl cff	Atgl cff	ff:ff Cre	ff:ff Cre	ff:ff Cre	ff:ff Cre	ff:ff Cre	ff:ff Cre	ff:ff	ff:ff	ff:ff	ff:ff	ff:ff	ff:ff	PC ff	PC ff	PC ff	PC ff	PC ff	PC ff	PC cff	PC cff	PC cff	PC cff	PC cff	PC cff	Avg Control
1	glycine	Amino Acid	Glycine, Serine and Threonine Metabolism	58	LC/MS Pos Early	340	1375	76.0393	750	56-40-6	C00037	HMDB00123	0.8956	0.9946	0.7216	0.7359	0.818	0.8585	1.019	1.1111	1.0004	1.097	1.2086	0.8498	1.0175	0.6901	0.8591	0.9759	0.9786	1.0212	1.1503	1.0509	1.1156	1.1035	1.2474	0.7907	1.0705	1.0854	1.0731	1.1025	1.1816	0.9801	1.2342	1.196	0.9436	0.9302	1.2521	1.1633	1.0764
2	N-acetylglycine	Amino Acid	Glycine, Serine and Threonine Metabolism	27710	LC/MS Polar	100001006	1780	116.035	10972	543-24-8		HMDB00532	0.5697	1.1239	0.7878	1.0524	0.9911	0.6308	1.3323	1.2017	0.9791	1.1559	1.2976	0.9036	0.3704	0.2389	0.2914	0.281	0.2482	0.2314	1.2883	1.2864	1.2369	1.0089	1.0836	0.2846	1.1106	1.0307	1.0327	0.8878	0.8529	1.2191	1.9629	1.9002	1.4558	2.5346	2.1949	1.5443	1.03145
4	sarcosine	Amino Acid	Glycine, Serine and Threonine Metabolism	1516	LC/MS Pos Early	1023	1280	90.055	1088	107-97-1	C00213	HMDB00271	0.0902	0.3728	0.0902	0.0902	0.0902	0.0902	0.0902	0.0902	0.203	0.7578	0.0902	0.9809	0.0902	0.0902	0.3313	0.0902	2.6149	3.1149	0.0902	0.0902	0.3146	0.2325	0.0902	0.0902	0.4265	0.0902	2.4355	0.968	1.0191	1.2375	1.4945	1.496	1.7825	2.7791	1.7215	0.9438	0.151317
5	dimethylglycine	Amino Acid	Glycine, Serine and Threonine Metabolism	5086	LC/MS Pos Early	806	1104	104.071	673	1118-68-9	C01026	HMDB00092	0.8413	1.0556	1.1932	0.7228	0.9412	0.9444	1.1823	1.0855	1.3045	1.2512	0.8801	1.328	0.5687	0.6579	0.5651	0.7032	0.9009	0.5551	0.7497	0.9201	1.1621	1.2613	0.9293	0.6624	0.8001	1.2471	1.4863	2.0588	1.7965	1.3145	1.8981	2.8071	2.4168	1.6453	1.6222	1.8981	0.947483
6	betaine	Amino Acid	Glycine, Serine and Threonine Metabolism	3141	LC/MS Pos Early	799	1064	118.086	247	107-43-7	C00719	HMDB00043	0.56	0.9424	0.9118	0.9971	0.9043	0.8104	1.096	0.8933	1.2231	1.0029	1.2444	1.6201	0.6509	0.6295	0.8574	1.2964	0.8593	0.8396	1.3109	1.2452	1.1613	1.3036	0.9431	0.7668	1.614	1.4097	1.1334	1.1716	1.6452	0.9543	1.4555	1.2321	1.242	0.9204	1.2455	1.5616	1.12182
7	betaine aldehyde	Amino Acid	Glycine, Serine and Threonine Metabolism	15499	LC/MS Pos Early	1219	1915	120.102	249	7758-31-8	C00576	HMDB01252	0.7757	0.9488	0.6804	0.482	0.5278	0.8745	1.1448	1.2346	1.022	0.1786	1.1762	1.3271	1.0185	0.6041	0.7963	1.0523	0.9815	1.1322	1.7411	1.6412	1.3163	1.6896	1.6085	0.9571	1.7127	1.9023	0.4059	1.3961	2.7443	1.4041	1.4309	0.9772	0.8055	0.463	0.7889	1.025	1.4923
9	serine	Amino Acid	Glycine, Serine and Threonine Metabolism	1648	LC/MS Pos Early	503	1239	106.05	5951	56-45-1	C00065	HMDB00187	0.7475	0.9664	0.7266	0.7516	0.8173	0.8558	0.9004	0.9077	1.0708	0.7929	0.9366	0.7567	1.1143	0.6282	1.0314	1.1378	0.9702	1.0303	1.0657	1.1765	1.2548	1.0263	1.2931	0.6673	1.1569	1.1428	0.77	1.0348	1.4801	0.8873	1.2154	1.2333	0.9737	0.9099	1.5032	1.3413	1.08062
10	N-acetylserine	Amino Acid	Glycine, Serine and Threonine Metabolism	37076	LC/MS Pos Early	100001851	800	148.06	65249	97-14-3		HMDB02931	0.4737	0.6364	0.4681	0.6429	0.5794	0.5341	1.3384	1.0017	1.2279	0.7623	1.1442	0.9019	1.0623	0.6082	0.9244	1.0172	0.8384	0.8067	0.961	1.1286	1.3059	1.1263	1.1389	0.7007	0.9983	1.1667	0.7583	0.9756	1.3491	1.1273	1.4348	1.5039	1.5313	1.3597	2.0896	1.7628	1.06023
16	threonine	Amino Acid	Glycine, Serine and Threonine Metabolism	1284	LC/MS Pos Early	564	1514	120.066	6288	72-19-5	C00188	HMDB00167	0.6968	0.9455	0.7621	0.7647	0.6976	0.6847	0.8767	0.9732	0.926	0.728	0.9818	0.8621	1.0072	0.7183	0.9428	1.2064	1.1367	0.9771	1.1324	1.0291	1.124	1.0729	1.2366	0.7667	1.0336	1.1367	0.8944	1.0609	1.3165	0.9336	1.351	1.3026	1.007	0.9591	1.4313	1.3648	1.06028
17	N-acetylthreonine	Amino Acid	Glycine, Serine and Threonine Metabolism	33939	LC/MS Neg	100001274	821.6	160.062	152204	17093-74-2		HMDB62557	0.5038	1.052	0.4996	0.4563	0.5071	0.5939	0.9357	0.9021	0.9106	0.8991	1.0076	0.9914	1.0196	0.7219	1.1478	1.1247	1.2429	1.2699	0.8039	0.7931	0.9924	1.0139	0.9883	0.8037	0.9583	1.0944	1.1002	1.018	1.1578	0.7846	1.3911	0.9661	1.2882	0.9325	1.232	1.0149	0.899217
28	alanine	Amino Acid	Alanine and Aspartate Metabolism	1126	LC/MS Pos Early	811	1700	90.055	5950	56-41-7	C00041	HMDB00161	0.72	1.0265	0.8523	0.7527	0.6768	0.7159	0.8946	1.1714	0.9776	0.7303	1.0224	1.0526	0.8397	0.7462	0.7262	1.0629	1.1046	0.9297	1.0692	0.9382	0.9745	1.1544	1.0888	0.7877	1.277	1.3022	0.8886	1.1183	1.1205	1.3342	1.6923	1.1368	1.3325	1.049	1.299	1.1258	1.00213
30	N-acetylalanine	Amino Acid	Alanine and Aspartate Metabolism	1585	LC/MS Polar	1110	1564.8	130.051	88064	97-69-8	C02847	HMDB00766	0.4184	0.933	0.7641	0.9584	0.7926	0.516	0.7807	0.6735	1.0055	1.0336	0.9539	0.9088	1.0973	0.6303	0.8712	1.1463	1.0422	1.0555	1.0188	0.9815	1.2141	0.9945	1.1425	0.6484	0.8798	0.9801	1.018	0.8443	1.2384	1.309	1.5331	1.2895	1.3636	1.2495	1.9977	1.948	0.999967
35	aspartate	Amino Acid	Alanine and Aspartate Metabolism	443	LC/MS Pos Early	234	1165	134.045	5960	56-84-8	C00049	HMDB00191	0.9271	1.1518	0.7997	0.7569	0.7739	0.8941	0.9593	0.9882	1.1194	0.7669	1.112	0.9048	1.2417	0.8362	0.9717	1.2646	1.2054	1.0408	1.0273	1.0735	1.0481	1.1035	1.1472	0.926	1.1044	1.1138	0.6499	1.2385	1.458	1.1152	0.9939	0.8755	0.9183	0.6545	0.9426	0.921	1.05427
36	N-acetylaspartate (NAA)	Amino Acid	Alanine and Aspartate Metabolism	22185	LC/MS Polar	100000787	3143	174.041	65065	997-55-7;997-55-7	C01042	HMDB00812	0.2944	0.3741	0.3227	0.4906	0.3313	0.409	2.8435	3.2212	2.2949	2.2446	4.1007	1.2277	0.4769	0.2847	0.4568	0.3678	0.2958	0.384	2.8249	2.2605	2.6174	2.6147	2.7246	0.3363	2.5128	2.0961	1.4577	2.6832	2.0431	2.4469	1.3329	1.1444	0.6923	1.2773	1.6923	0.8556	2.22973
39	asparagine	Amino Acid	Alanine and Aspartate Metabolism	512	LC/MS Pos Early	917	1225	133.061	6267	70-47-3	C00152	HMDB00168	0.9237	1.0149	0.9293	0.7745	0.8668	0.9363	0.9915	0.8599	0.974	0.9152	0.9236	0.836	1.0596	0.7376	1.0599	1.2483	1.0383	1.0391	0.9758	1.1616	1.1875	1.1479	1.3211	0.9461	0.8688	0.9664	0.8802	1.2117	1.3858	0.9709	1.0085	1.2525	1.0499	0.8608	1.4684	1.3201	1.12333
40	N-acetylasparagine	Amino Acid	Alanine and Aspartate Metabolism	33942	LC/MS Pos Early	100001257	785	175.071	99715	4033-40-3		HMDB06028	0.552	0.9349	0.5318	1.6403	1.3181	0.5721	1.4247	0.9397	0.9877	1.2334	0.9078	1.1971	0.7922	0.5821	0.88	0.7343	0.6894	0.5668	1.0123	1.155	1.3127	1.2326	0.8823	0.7409	1.015	1.2712	1.0588	1.2784	1.3798	1.2704	2.1559	1.7794	3.183	1.8424	2.7321	2.1976	1.05597
42	glutamate	Amino Acid	Glutamate Metabolism	57	LC/MS Pos Early	561	1500	148.06	611	56-86-0	C00025	HMDB00148	0.7658	1.0304	0.802	0.9811	1.1565	1.0186	1.1743	1.5191	1.3969	1.4383	1.9286	1.2843	1.0501	0.6856	0.8761	0.9729	0.9769	0.9621	1.224	1.2846	1.3085	1.2401	1.5831	0.7045	1.6505	1.4296	1.1043	1.0156	1.7188	1.0601	0.9159	0.826	0.6824	0.6296	0.834	0.9137	1.22413
43	glutamine	Amino Acid	Glutamate Metabolism	53	LC/MS Pos Early	563	1291	147.076	5961	56-85-9	C00064	HMDB00641	1.0045	1.0915	1.2893	1.0655	0.9572	1.08	0.675	0.8208	0.5331	0.8873	0.7787	1.1792	0.8573	0.7401	0.9791	0.818	0.9387	0.9176	1.1798	1.2495	1.1765	1.2953	0.9038	0.7502	1.15	1.0851	1.3551	1.6798	1.4453	1.3529	1.2883	1.5529	1.1099	0.9955	1.3319	1.2102	1.09252
44	alpha-ketoglutaramate*	Amino Acid	Glutamate Metabolism	62101	LC/MS Polar	100002397	1916	144.03		18465-19-5			0.5089	1.1681	1.3179	1.5837	1.2878	1.5187	0.895	1.0333	0.6882	0.5294	0.9547	0.75	0.9186	0.6452	1.0997	0.7217	0.7756	0.5946	1.4469	1.1065	0.9405	1.3086	1.0951	0.633	1.2308	1.0161	0.8057	0.8431	0.8906	0.9987	1.5928	1.0013	1.3219	1.4606	1.4863	1.2057	1.08843
45	N-acetylglutamate	Amino Acid	Glutamate Metabolism	15720	LC/MS Pos Early	100000282	1050	190.071	70914	5817-08-03	C00624	HMDB01138	0.8063	1.1248	0.9838	2.1107	1.9611	0.8711	0.7112	0.5471	0.8333	0.43	0.5252	0.42	1.7838	1.0769	1.3371	1.6509	1.1572	1.4076	0.6976	0.6468	0.7994	0.633	0.7304	1.3046	0.3842	0.5201	0.3599	0.7649	0.5791	0.5327	1.0162	1.5259	1.5634	0.6582	1.1128	1.1094	0.801967
46	N-acetylglutamine	Amino Acid	Glutamate Metabolism	33943	LC/MS Pos Early	100001253	845	189.087	182230	2490-97-3	C02716	HMDB06029	0.2864	0.5867	0.5908	1.7092	1.5721	0.5063	0.8612	0.8289	0.8717	1.1257	1.1355	1.0817	0.5218	0.3022	0.5124	0.4463	0.4542	0.5289	1.0301	1.1626	1.5616	1.1944	0.9699	0.3997	1.2433	1.3496	1.5907	1.2102	1.5655	1.5653	2.3754	2.4756	3.0748	2.1123	2.8186	2.5363	1.05305
48	4-hydroxyglutamate	Amino Acid	Glutamate Metabolism	40499	LC/MS Pos Early	100002544	1141	164.055	439902	2485-33-8	C03079	HMDB01344	1.3815	1.7562	1.3971	0.7143	1.0297	1.9718	0.3876	0.7996	0.9699	1.5693	0.8137	0.3876	0.9981	0.8095	1.0731	1.5626	0.6767	0.6877	0.6148	1.5842	0.3876	0.7379	0.3876	0.8437	0.4834	0.5463	0.5541	0.7697	1.1639	0.3876	1.1915	2.4436	2.5158	1.1529	1.2063	1.0631	0.7593
50	gamma-carboxyglutamate	Amino Acid	Glutamate Metabolism	38754	LC/MS Pos Early	100002679	903	192.05	40772	56271-99-9		HMDB41900	1.2787	1.2613	1.1147	1.1147	1.1035	1.3065	1.1553	0.9179	0.7976	0.6574	0.9283	0.8249	1.2445	0.6633	1.0301	0.9868	0.7519	0.9369	1.0156	1.1087	1.0132	1.0616	1.1807	0.8766	0.9027	0.8992	0.5032	1.0167	1.1653	0.8305	0.9013	1.0188	0.9085	0.4821	0.8423	0.7998	1.04273
51	glutamate, gamma-methyl ester	Amino Acid	Glutamate Metabolism	33487	LC/MS Pos Early	100001103	2170	162.076	68662	1499-55-4;1499-55-4		HMDB61715	0.7367	0.7387	1.1471	0.8273	1.0178	1.0485	0.9347	0.9209	1.0966	4.6973	1.0727	0.7347	1.3613	0.2833	0.6389	1.2528	1.0365	0.6871	1.4218	0.8223	3.157	0.8914	1.3152	0.9213	0.729	0.4499	2.7226	1.5561	1.9231	1.4828	0.9885	1.2867	0.6974	0.8966	1.2716	2.1017	1.4215
52	pyroglutamine*	Amino Acid	Glutamate Metabolism	46225	LC/MS Pos Early	100001540	1900	129.066	134508	2353-44-8			1.3012	2.6121	2.2035	1.3451	2.2023	2.0938	0.6464	0.7767	0.5067	0.4594	0.6195	0.5819	1.1313	1.1343	1.1599	1.1109	1.4725	1.5149	0.6523	0.6328	0.5945	0.5209	0.5443	1.1253	0.5826	0.667	0.5301	0.7316	0.7591	0.5972	1.0824	0.6426	0.8715	0.7465	1.0054	1.0064	0.67835
56	carboxyethyl-GABA	Amino Acid	Glutamate Metabolism	40007	LC/MS Pos Early	100003260	2085	176.092	2572	4386-03-02		HMDB02201	1.398	1	1.0657	0.7115	1.0824	2.3515	0.5454	0.7561	0.588	0.7936	1.4133	0.3532	1.4691	1.5641	1.2894	1.7101	1.1629	1.3799	0.8485	0.6679	0.909	1.2099	0.6307	1.2067	0.5775	0.4164	0.5486	0.9681	0.3554	1.247	0.4202	0.3532	0.5546	0.357	0.5422	0.4779	0.912117
57	N-methyl-GABA	Amino Acid	Glutamate Metabolism	39577	LC/MS Pos Early	100003152	2109	118.086	70703	1119-48-8	C15987		2.5744	2.6056	3.6777	3.2256	3.2463	3.3406	0.7015	1.0631	0.8214	0.5107	0.5943	0.6965	1.2368	1.082	1.6399	1.1385	1.2538	1.5184	0.6164	0.5985	0.9616	0.9119	0.8375	1.4003	0.5803	0.6774	0.8044	0.8204	0.6878	0.4712	0.7931	0.7289	1.0155	0.6291	0.738	0.9845	0.8877
60	S-1-pyrroline-5-carboxylate	Amino Acid	Glutamate Metabolism	42370	LC/MS Pos Early	35	1528	114.055	1196	2906-39-0	C04322	HMDB01301	0.522	0.6645	0.9947	1.0896	1.2782	1.5981	2.1357	0.8847	1.0884	0.3694	0.4361	0.953	0.7896	0.3406	0.6097	1.0436	0.8897	1.1105	1.5037	1.0604	0.7005	1.0053	2.089	0.6895	1.0284	1.4843	0.5695	0.6017	1.9438	0.7022	1.6747	1.3296	1.3556	1.0439	1.9247	1.5113	1.17473
66	histidine	Amino Acid	Histidine Metabolism	59	LC/MS Neg	355	755.9	154.062	6274	5934-29-2	C00135	HMDB00177	0.7517	1.02	0.4806	0.7004	0.608	0.562	1.2137	0.933	0.9719	0.9073	1.0101	0.8803	1.1016	0.8081	1.1856	1.2318	1.1026	1.1136	0.7145	0.8806	0.8032	1.0433	0.8584	0.9879	1.3746	1.0395	0.831	1.2405	1.2752	1.0301	1.2552	0.8845	0.9964	1.1343	1.4624	1.3473	0.881317
67	1-methylhistidine	Amino Acid	Histidine Metabolism	30460	LC/MS Pos Early	100001051	2755	170.092	92105	332-80-9	C01152	HMDB00001	0.9665	1.5269	1.0175	0.7515	0.8051	1.444	1.1329	0.91	0.8371	0.6483	0.8406	0.7141	1.8245	1.3276	1.2202	0.9825	1.7043	1.3201	0.9414	0.9388	0.9186	1.3131	1.0899	1.3255	0.7096	0.9265	0.7073	1.132	1.1102	1.3369	0.949	1.1675	1.3394	0.7955	0.8337	0.9222	1.08788
68	3-methylhistidine	Amino Acid	Histidine Metabolism	15677	LC/MS Neg	100000042	906.3	168.078	64969	368-16-1	C01152	HMDB00479	0.3829	1.0046	0.2925	0.3621	0.2925	0.3116	1.3613	1.3054	1.3278	1.4993	0.9778	0.6908	1.0954	0.8105	0.8964	1.1353	0.9759	0.4585	1.0629	1.0529	1.2855	0.9063	0.8167	0.5604	1.313	1.1	0.6569	0.5718	1.4264	0.6428	1.2255	2.1266	2.6093	2.0839	2.2818	2.2241	0.94745
69	N-acetylhistidine	Amino Acid	Histidine Metabolism	33946	LC/MS Pos Early	100001293	2065	198.087	75619	39145-52-3	C02997	HMDB32055	0.7268	1.4479	1.4038	6.9992	5.0619	1.4759	1.0745	1.2633	0.8879	0.9843	0.8853	1.1687	0.6425	0.5444	0.5643	0.7768	0.7054	0.6338	1.1465	1.1182	1.1875	1.1113	1.0039	0.6997	1.2663	1.2478	1.2576	1.0176	0.9342	0.9961	1.6682	1.3067	1.5377	0.8102	1.1581	0.8996	1.04452
70	N-acetyl-3-methylhistidine*	Amino Acid	Histidine Metabolism	43256	LC/MS Pos Early	100002204	2056	212.103	193270	37841-04-6			0.7244	1.1603	1.6751	4.0522	4.2783	1.3246	1.3816	1.5235	0.992	1.9941	0.4847	1.4164	0.5424	0.3857	0.2725	0.5821	0.5623	0.2725	1.2707	0.7466	1.1063	1.0333	1.136	0.4951	1.2464	1.0864	0.9436	0.9036	0.795	0.89	1.3811	1.2758	1.5912	1	1.1341	0.6906	0.964667
71	N-acetyl-1-methylhistidine*	Amino Acid	Histidine Metabolism	43255	LC/MS Pos Early	100004299	2100	212.103	193270				1.5789	2.1132	2.5211	9.5988	9.2105	3.227	1.5439	1.5479	1.0608	1.4469	0.8099	1.3387	0.7083	0.5966	0.573	0.6585	1.0001	0.622	1.8057	1.1208	1.4494	1.5341	1.5892	0.5846	1.1143	1.252	1.1526	0.8785	0.826	0.7767	1.0495	0.9999	0.9456	0.6492	0.5706	0.5326	1.3473
75	imidazole propionate	Amino Acid	Histidine Metabolism	40730	LC/MS Pos Early	100003434	2263	141.066	70630	1074-59-5		HMDB02271	0.1412	7.8986	0.4982	0.6078	0.5319	3.556	0.8967	0.8246	0.5846	1.2692	0.4073	2.1672	0.8484	0.5023	1.1848	2.429	0.9022	4.3934	2.1419	2.5609	0.6694	1.6808	0.8893	0.7838	0.7498	1.0086	0.8619	5.3238	0.7448	0.9914	7.1667	15.9593	16.5752	5.3267	22.2553	24.3912	1.45435
76	formiminoglutamate	Amino Acid	Histidine Metabolism	43493	LC/MS Pos Early	100002500	1880	175.071	439233	816-90-0	C00439	HMDB00854	0.4135	1.1185	1.0741	6.2357	3.3626	0.9106	1.3693	1.7383	1.625	0.5563	1.3895	0.8601	0.8322	0.3157	0.5438	0.7423	1.0246	0.9082	1.0428	0.9754	0.9545	0.8239	1.1786	0.4485	1.5573	1.995	0.3227	0.7408	1.6893	0.7192	2.0694	1.7522	2.4634	2.1735	10.444	6.7539	0.90395
77	imidazole lactate	Amino Acid	Histidine Metabolism	15716	LC/MS Pos Early	100000263	2040	157.061	440129	14403-45-3	C05568	HMDB02320	1.1356	2.7379	3.255	5.5671	4.2058	3.6553	1.286	1.2536	1.0766	0.9983	0.9989	0.9819	0.4978	0.3749	0.5283	0.6103	0.6283	0.8015	1.175	1.0978	1.1402	1.5157	1.3017	0.5632	1.0342	1.2079	1.3286	0.9487	0.7917	0.8137	1.5873	0.9419	0.953	0.7565	0.6682	0.7243	1.13227
78	carnosine	Amino Acid	Histidine Metabolism	1768	LC/MS Pos Early	249	2942	227.114	439224	305-84-0	C00386	HMDB00033	0.8052	1.2346	1.2774	1.02	1.3654	1.167	0.7982	1.2457	1.2657	0.4675	0.8528	0.4675	0.8666	0.921	0.6371	1.0998	0.98	0.8668	0.4675	1.0591	0.4675	0.4675	0.8517	0.4675	0.8226	0.968	0.7744	1.311	1.5396	1.5149	0.4675	0.4675	0.4675	0.4675	0.4675	0.4675	0.630133
81	anserine	Amino Acid	Histidine Metabolism	15747	LC/MS Pos Early	100000044	2924	241.13	112072	10030-52-1	C01262	HMDB00194	1.0875	1.2487	1.2979	0.9769	0.9784	1.3455	1.0292	0.8983	1.0821	0.8892	1.0824	0.8525	0.9294	0.7307	0.8588	1.1745	0.9664	0.7687	1.0753	0.8344	1.0194	1.0761	1.4464	0.8517	0.8799	1.0023	0.7499	1.4174	1.0743	1.1386	1.0271	0.9911	0.9977	1.0335	1.2642	1.1649	1.05055
83	1-methylhistamine	Amino Acid	Histidine Metabolism	43831	LC/MS Pos Early	100001204	3040	126.103	3614	501-75-7	C05127	HMDB00898	1.1752	1.1833	1.2874	1.2923	0.787	0.9051	0.6499	1.2574	0.8627	0.9114	0.6721	0.4381	0.4994	0.4301	0.7254	0.9994	0.6915	0.488	2.6004	1.3805	0.5689	1.178	2.4666	0.6525	1.0659	2.1707	2.2282	2.4162	0.8651	1.4769	2.4695	4.3197	3.3347	7.6668	6.6523	1.9592	1.47448
84	1-methyl-4-imidazoleacetate	Amino Acid	Histidine Metabolism	32350	LC/MS Pos Early	100001208	2064	141.066	75810	2625-49-2	C05828	HMDB02820	2.0397	2.7117	4.7281	6.0464	6.1272	4.9162	0.9265	1.0834	0.7035	0.7052	0.8502	1.1489	1.0056	0.7836	0.8365	1.1444	1.233	1.0355	1.3652	0.938	0.7268	0.7372	0.9087	1.1401	0.7814	1.1293	1.1295	0.9944	0.8599	0.7791	0.7289	0.5011	0.7941	0.6681	0.775	0.5662	0.969333
85	1-methyl-5-imidazoleacetate	Amino Acid	Histidine Metabolism	62946	LC/MS Pos Early	100002910	1989	141.066	6451814	4200-48-0		HMDB04988	1.1965	0.8864	1.1259	0.9105	1.1928	1.0029	2.5764	2.7681	1.223	1.3632	0.3457	0.7307	1.4083	0.7873	0.7235	0.9207	0.9787	0.7213	9.7881	0.8534	1.342	1.3075	1.6023	0.5727	0.8678	1.1931	1.1831	0.4099	0.3457	1	0.8275	0.6322	1.3734	0.9335	1.9848	0.8599	2.57767
86	1-ribosyl-imidazoleacetate*	Amino Acid	Histidine Metabolism	61868	LC/MS Pos Early	100001668	2006	259.092	5117448	29605-99-0	C05131	HMDB02331	2.1819	2.2016	3.4129	4.1408	3.8136	3.935	0.9541	0.8233	0.5179	1.0459	0.7719	0.6968	1.5928	1.865	2.4953	3.3794	3.8888	3.7062	1.5365	0.8862	0.4865	0.6187	0.8831	2.3357	0.7294	0.8878	0.813	0.6327	0.4016	0.4777	0.594	0.4515	0.4408	0.1896	0.1867	0.1493	1.12445
87	4-imidazoleacetate	Amino Acid	Histidine Metabolism	32349	LC/MS Pos Early	100001207	2055	127.05	96215	645-65-8	C02835	HMDB02024	0.7723	1.0824	1.2075	2.1766	1.8276	1.2705	1.0391	1.0036	0.8674	1.1272	0.9579	0.737	0.6451	0.6377	0.8698	0.6811	1.2231	1.2917	1.8091	0.9964	0.6597	1.0281	0.7554	0.8436	1.1318	1.2775	1.4316	0.6913	0.5559	0.795	1.4321	0.8461	0.8639	0.9426	0.7916	0.7566	1.01538
95	lysine	Amino Acid	Lysine Metabolism	1301	LC/MS Pos Early	407	2850	147.113	5962	56-87-1	C00047	HMDB00182	0.6791	0.9127	0.7435	0.7738	0.6892	0.6403	0.9648	1.1365	0.9575	0.7583	1.0229	0.8369	0.9207	0.6983	0.8084	1.0789	0.9962	1.3224	0.9632	0.9204	1.0452	1.0139	1.1465	0.6403	1.1209	1.0753	0.7502	1.0038	1.2512	0.9816	1.4974	1.2879	1.2088	1.2239	1.7433	1.4838	0.954917
96	N2-acetyllysine	Amino Acid	Lysine Metabolism	36751	LC/MS Polar	100001721	3372.6	187.109	92907	1946-82-3	C12989	HMDB00446	0.3392	0.6814	1.4353	3.1458	1.8832	0.7407	0.8831	1.0793	0.7545	1.4211	0.9006	1.3308	0.2959	0.2697	0.2877	0.9465	0.5137	2.7758	1.0246	0.9487	0.5911	0.7937	0.7268	0.3033	0.8758	0.8993	1.1545	0.9754	1.1628	0.7303	2.3877	1.8781	1.7786	1.7848	2.0024	1.3366	0.731367
97	N6-acetyllysine	Amino Acid	Lysine Metabolism	36752	LC/MS Neg	100001734	1059	187.109	92832	692-04-6	C02727	HMDB00206	0.7958	1.0539	0.8897	1.354	1.0791	0.855	0.7697	1.0014	0.9835	0.7881	0.9791	0.731	0.902	0.6226	0.7244	1.2952	1.239	1.819	1.0128	0.9792	0.9986	0.8238	1.183	0.7083	0.9767	1.1527	0.7258	0.997	1.6677	0.856	1.7523	1.1691	1.3357	1.3681	2.4501	2.1818	0.95095
99	N2-acetyl,N6-methyllysine	Amino Acid	Lysine Metabolism	62954	LC/MS Pos Early	100020546	2168	203.139					0.2536	0.2536	0.7515	1.5205	1.5992	0.981	0.2536	0.424	0.2536	0.2536	0.2536	1.019	0.2536	0.2536	0.2536	0.2536	0.2536	0.2536	0.4815	0.2536	0.2536	1.3488	0.786	0.2536	0.2536	0.7863	0.855	0.2536	0.2536	0.2536	2.8229	2.6382	5.9819	2.4313	2.0183	2.1314	0.56285
103	N6-methyllysine	Amino Acid	Lysine Metabolism	62860	LC/MS Pos Early	100003415	2831	161.128	164795	1188-07-4	C02728	HMDB02038	1.2203	1.4818	1.6655	2.7617	2.0045	1.6782	0.7059	0.9703	0.8661	0.6294	0.9289	1.0762	0.8386	0.5839	0.677	1.0231	0.7852	0.738	0.7458	0.9593	1.0898	1.0712	1.1272	0.6858	0.8508	1.0853	0.9734	1.4063	1.2976	0.6955	2.0004	1.7492	3.1651	1.8276	2.1862	2.1336	0.946517
104	N6,N6-dimethyllysine	Amino Acid	Lysine Metabolism	62862	LC/MS Pos Early	100020417	2831	175.144	193344	2259-86-1	C05545	HMDB13287	0.566	0.8561	0.8	1.1888	1.0945	0.6396	0.8172	1.027	1.1762	0.7392	1.1264	0.8535	0.973	0.5041	0.6957	1.2687	1.0433	1.0814	0.9507	0.8947	1.1885	0.9709	1.5569	0.5998	1.0838	1.2209	0.6909	0.8221	1.4883	0.8751	1.4943	1.1015	1.4236	0.9591	1.6278	1.817	1.02692
105	N6,N6,N6-trimethyllysine	Amino Acid	Lysine Metabolism	1498	LC/MS Pos Early	189	2825	189.16	440120	23284-33-5	C03793	HMDB01325	0.9557	1.0609	1.0375	1.0637	0.6924	0.5603	1.1302	0.9439	0.9878	0.9838	0.9387	1.1364	1.1148	1.0488	0.6921	0.6881	0.9078	0.5803	0.9232	0.999	1.0444	0.79	1.001	0.6893	1.1135	1.0359	1.2198	0.8413	0.8285	1.3393	1.3644	1.8041	2.012	2.0139	1.7564	1.6959	0.907817
106	hydroxy-N6,N6,N6-trimethyllysine*	Amino Acid	Lysine Metabolism	62959	LC/MS Pos Early	100021123	2759	205.155					1.0417	1.6677	1.1406	5.1182	2.9798	1.1309	0.6577	0.9996	0.4559	1.1217	0.3866	0.7534	0.9746	0.6959	0.6436	0.3692	1.0004	0.3692	0.3692	0.6641	1.7604	0.3692	1.157	0.3692	0.9815	0.6091	0.3692	1.0491	1.3979	0.7552	1.1533	0.9034	1.0171	1.2047	1.7108	1.3271	0.781517
108	5-(galactosylhydroxy)-L-lysine	Amino Acid	Lysine Metabolism	43582	LC/MS Pos Early	100002462	2755	325.161		32448-36-5			1.3795	1.4918	1.4083	1.1738	1.0133	1.35	0.8601	0.9965	0.7822	1.2982	1.0852	0.9073	1.3026	0.7547	1.1525	1.3478	0.8742	1.0016	1.0651	0.9984	0.9259	0.7628	0.8811	0.8586	0.9116	0.9464	0.8936	1.0676	1.2374	0.908	0.9851	0.9143	1.0304	0.861	1.0845	1.093	0.915317
109	saccharopine	Amino Acid	Lysine Metabolism	1495	LC/MS Pos Early	392	2530	277.139	160556	997-68-2	C00449	HMDB00279	0.9767	1.4262	1.4458	5.1873	3.0704	1.549	0.9966	1.2842	1.0597	0.7501	1.0034	1.5122	0.7122	0.403	0.4983	0.8573	0.6632	1.1858	0.9764	1.228	1.5941	0.6413	0.86	0.5364	0.6583	0.9482	0.6622	0.8472	1.3593	0.6859	1.9777	2.3278	1.9275	1.5046	3.0123	1.9221	0.9727
110	2-aminoadipate	Amino Acid	Lysine Metabolism	6146	LC/MS Polar	381	3500	160.062	469	542-32-5;1118-90-7	C00956	HMDB00510	3.371	9.8215	10.7198	17.4916	20.5993	6.7175	0.2982	0.8868	0.9515	0.5089	0.4123	1.8756	1.3865	0.7615	0.4803	3.7434	0.4011	0.349	1.0252	6.257	4.7089	1.5904	0.536	0.4534	0.4293	0.2832	0.5127	0.799	1.32	0.6001	1.4276	1.3868	5.4377	1.9626	3.5694	2.5875	2.42848
114	glutaroylcarnitine (C5)	Amino Acid	Lysine Metabolism	44664	LC/MS Pos Early	100001593	2393	276.144	71464488	102636-82-8		HMDB13130	0.2111	0.2016	0.2648	0.3396	0.4008	0.3219	0.6279	0.8541	0.6824	0.5224	0.9913	0.9045	2.5511	1.6926	1.6252	1.6658	2.3466	2.3129	1.4183	1.4192	1.4814	1.2437	1.1808	2.1983	0.8426	0.8279	0.4201	1.2315	1.367	0.807	1.0087	0.6105	0.7479	0.4474	0.7555	0.782	1.49028
115	3-hydroxyglutarate	Amino Acid	Lysine Metabolism	32373	LC/MS Polar	100001146	3154.9	147.03	181976	638-18-6		HMDB00428	1.7309	1.8322	2.764	4.5113	5.3581	3.0395	0.7728	1.221	1.0966	0.8335	1.127	1.1435	0.4125	0.2404	0.3561	0.5095	0.2919	0.3738	1.0167	1.243	1.2526	1.3983	0.9833	0.3078	1.5616	0.9671	1.0206	1.7004	1.3518	1.315	1.0871	0.9071	0.9445	0.8785	1.0227	0.9418	1.03362
118	pipecolate	Amino Acid	Lysine Metabolism	1444	LC/MS Pos Early	1025	2200	130.086	849	4043-87-2	C00408	HMDB00070	3.0515	0.894	1.2673	2.2717	1.8973	1.3488	1.3184	1.0194	0.722	0.3743	0.3431	0.5629	1.5845	1.6852	1.4903	1.528	1.4587	3.1374	0.718	0.6514	0.8059	0.6139	0.5706	0.9806	0.4589	0.7461	1.0372	0.872	0.5854	0.4897	0.9192	1.152	0.9159	0.7757	0.7134	0.7387	0.7234
119	6-oxopiperidine-2-carboxylate	Amino Acid	Lysine Metabolism	43231	LC/MS Pos Early	100004499	1432	144.066	3014237	34622-39-4		HMDB61705	6.2401	7.1163	19.4816	27.2658	21.1825	11.0273	0.3393	0.3892	0.4679	0.3755	0.8153	0.6731	3.3314	2.4114	0.9683	5.6489	0.9945	1.1636	0.6008	1.2877	1	0.6849	0.7474	1.2058	0.401	0.2709	0.2709	0.6647	0.8924	0.677	1.1127	1.0816	3.4845	0.4868	1.6151	0.7347	0.9211
120	cadaverine	Amino Acid	Lysine Metabolism	15308	LC/MS Pos Early	100000110	3036	103.123	273	462-94-2;1476-39-7	C01672	HMDB02322	0.7117	0.8428	0.263	0.2505	0.2189	0.309	1.3302	1.2778	1.1299	0.1648	1.0757	1.0367	1.2264	0.678	0.9214	1.2927	1.1191	0.9826	1.1629	1.0011	1.1266	1.3209	1.198	0.9989	1.6929	1.3257	0.4475	1.7483	2.0536	0.9445	1.3138	0.71	0.6983	0.7543	0.9363	1.3154	1.13473
122	5-aminovalerate	Amino Acid	Lysine Metabolism	18319	LC/MS Pos Early	100000454	2220	118.086	138	660-88-8	C00431	HMDB03355	0.8813	3.2952	0.8113	0.9934	1.1061	1.6908	0.8401	0.9644	1.121	0.3613	0.8354	0.9029	0.9275	0.867	1.1227	0.7781	0.9792	1.1843	1.0469	1.1585	0.9989	0.9294	1.0011	0.9878	0.9291	1.006	0.4088	2.4714	0.9931	1.6009	1.4044	1.3273	1.7244	0.7306	1.2795	1.6698	1.02043
124	N,N,N-trimethyl-5-aminovalerate	Amino Acid	Lysine Metabolism	57687	LC/MS Pos Early	100015962	2186	160.133					0.5044	0.5786	0.3913	0.3977	0.2663	0.2567	1.0629	1.3269	1.2512	0.722	1.5649	1.3033	1.2308	0.9172	1.1642	1.6389	1.3391	1.3045	1.2341	1.3312	1.3452	1.2455	1.0198	1.1514	0.6339	0.754	0.6392	1.1671	1.434	0.9656	1.27	0.9802	0.5157	0.568	0.6779	1.1297	1.2212
126	phenylalanine	Amino Acid	Phenylalanine Metabolism	64	LC/MS Pos Early	460	2878	166.086	6140	63-91-2	C00079	HMDB00159	0.7231	1.0173	0.8285	0.7614	0.7727	0.7274	0.9592	1.0322	0.9823	0.7091	1.0168	0.9449	0.9884	0.7078	0.8785	1.0989	1.0413	0.9986	1.1236	1.0014	1.1565	1.1415	1.3141	0.7033	1.2229	1.2095	0.7427	1.1129	1.33	1.1067	1.2991	1.1696	1.0346	0.887	1.2951	1.2069	1.0734
127	N-acetylphenylalanine	Amino Acid	Phenylalanine Metabolism	33950	LC/MS Neg	100001256	2597	206.082	74839	2018-61-3	C03519	HMDB00512	0.6596	0.7015	1.7238	6.307	3.3775	0.8183	0.7888	1.0038	0.9978	0.7128	1.2394	0.8946	0.9037	0.3673	1.0928	1.2911	1.3354	0.6868	0.8493	1	1.1481	1.4197	1.1563	0.3673	0.8642	0.8527	0.6391	0.765	0.7565	1.0224	1.6391	0.7781	1.0729	1.3036	1.0172	1.5862	0.990117
128	1-carboxyethylphenylalanine	Amino Acid	Phenylalanine Metabolism	62566	LC/MS Neg	100020419	2844	236.093					0.5056	1.1386	0.676	0.391	0.4359	0.7735	1.8559	0.648	1.0981	0.4481	0.8278	1.4995	0.9153	0.4544	0.6171	1.3235	0.9453	0.9608	0.863	0.6593	1.865	1.0286	0.9798	0.4572	1.1672	1.8797	0.8601	1.0195	1.6634	1.9171	2.6855	2.4869	2.4675	1.7412	2.088	2.2159	0.975483
131	phenylpyruvate	Amino Acid	Phenylalanine Metabolism	566	LC/MS Polar	241	845	163.04	997	156-06-9	C00166	HMDB00205	0.4792	0.7018	0.6307	0.7408	0.704	0.3723	1.0011	0.8388	1.1454	0.4734	1.2612	0.6163	1.2945	0.9556	1.0844	0.7878	0.9989	0.5893	1.0498	1.1315	1.2434	1.3073	1.1788	0.3723	1.448	1.0825	0.7791	0.3723	0.8174	1.2055	0.8312	1.1319	1.4586	1.4416	1.0717	1.1736	1.04718
132	phenyllactate (PLA)	Amino Acid	Phenylalanine Metabolism	22130	LC/MS Polar	100000774	908	165.056	3848	828-01-3	C05607	HMDB00779	1.2377	1.3559	2.3481	5.2434	3.74	1.388	0.9127	0.72	0.8154	1.0197	0.7635	1.0584	0.8374	0.7396	0.767	0.9804	0.9966	0.5766	1.1895	1.3686	0.8296	0.6674	1.1432	0.8723	1.1425	1	0.9878	0.6858	0.5766	0.9141	0.9753	1.0095	1.2375	1.5055	0.9834	0.8935	1.01177
137	2-hydroxyphenylacetate	Amino Acid	Phenylalanine Metabolism	1432	LC/MS Polar	235	858.6	151.04	11970	614-75-5	C05852	HMDB00669	1.4807	1.8359	1.6502	1.9864	3.1128	1.9587	1.7942	1.8774	3.0213	0.46	2.0279	0.7624	1.3515	0.7727	0.7572	0.9991	1.3347	1.279	1.1063	0.9929	1.0009	1.4453	1.9968	0.7769	1.1222	0.8447	0.367	1.1477	0.7908	0.6682	0.5326	0.2878	0.2809	0.2025	0.48	0.3779	1.21985
143	tyrosine	Amino Acid	Tyrosine Metabolism	1299	LC/MS Pos Early	815	2430	182.081	6057	60-18-4	C00082	HMDB00158	0.4413	0.8647	0.6018	0.4332	0.4352	0.4414	0.8104	0.8892	0.8932	0.8645	0.8815	0.7648	1.0149	0.6542	0.8219	1.2207	1.1257	1.129	1.1164	0.9349	1.066	0.9731	1.1389	0.7196	1.2765	1.1854	0.8716	0.8873	1.2924	0.9851	1.4942	1.199	1.2077	1.0949	1.5839	1.5272	0.991483
154	4-hydroxyphenylpyruvate	Amino Acid	Tyrosine Metabolism	1669	LC/MS Neg	1141	1690	179.035	979	156-39-8	C01179	HMDB00707	0.5064	0.6311	0.5064	0.9124	0.5064	1.4568	0.5064	1.4138	0.6885	0.5064	0.5064	0.5064	1.5328	0.5064	0.5736	0.5064	1.309	0.6067	1.3105	0.8152	1.536	1.8947	1	0.5064	0.9443	0.5064	0.5064	1.1128	0.8006	0.7482	1.0634	1.2419	0.5064	1.3488	0.9317	0.9236	1.17713
157	3-(4-hydroxyphenyl)lactate (HPLA)	Amino Acid	Tyrosine Metabolism	32197	LC/MS Neg	240	1379	181.051	9378	6482-98-0	C03672	HMDB00755	0.7389	1.203	1.078	4.183	2.6861	1.0398	1.7078	1.0125	0.8412	0.6876	0.6343	1.1538	0.7141	0.5489	0.6696	0.8142	0.7943	0.8036	1.0453	0.8678	0.9875	0.8955	0.7554	0.7648	0.8328	1.251	0.7009	0.8629	0.7896	1.1579	2.0169	1.3637	1.664	1.8767	1.8326	1.7074	0.88605
161	phenol sulfate	Amino Acid	Tyrosine Metabolism	32553	LC/MS Neg	100001510	2156	172.991	74426	937-34-8	C02180	HMDB60015	0.2604	1.0086	2.1494	0.6585	0.1136	1.6943	1.5756	0.8241	0.9087	1.5141	1.8379	1.3984	0.615	0.4655	0.4757	0.778	0.8974	0.851	2.4946	1.4392	0.6637	0.9796	1.4453	0.4911	1.6879	1.6063	0.7314	1.6134	1.1884	1.3468	2.0949	0.9914	0.8968	0.9405	1.6331	1.0556	1.25225
162	phenol glucuronide	Amino Acid	Tyrosine Metabolism	52747	LC/MS Neg	100006679	1800	269.067	87235	17685-05-1		HMDB60014	0.266	0.6023	1.6928	0.266	0.266	1.5457	1.262	0.6713	0.6546	2.3961	5.4467	1.9083	0.3513	0.4829	0.6288	0.7685	1.554	0.6802	2.7457	1.4983	0.266	0.266	1.7306	0.722	1.0974	1.1197	0.266	0.5723	0.5708	0.5555	1.6905	0.5697	0.7204	0.266	1.3817	0.7317	1.20477
187	o-Tyrosine	Amino Acid	Tyrosine Metabolism	43392	LC/MS Pos Early	100004290	2772	182.081	91482	2370-61-8		HMDB06050	1.3498	0.7789	0.4741	1.1404	1.0178	0.9711	0.4741	0.6227	0.8927	0.4741	0.4741	0.4741	1.0464	1.2039	1.2933	1.1281	1.0242	0.8359	0.8071	0.903	0.8514	1.2018	1.4571	1.3154	0.9708	0.4741	0.5849	1.3223	1.5417	0.6466	1.2569	0.9082	0.9822	0.5018	1.3961	0.4741	1.0893
188	O-methyltyrosine	Amino Acid	Tyrosine Metabolism	37451	LC/MS Pos Early	100002078	2790	196.097	76957	1080-06-4		HMDB14903	0.3787	0.7755	0.9448	0.5067	0.7012	0.9395	0.7596	1.0508	0.5979	1.4568	1.1722	0.637	0.835	0.552	0.6794	1.1522	0.9858	1.204	1.0635	1.1881	1.6341	1.3104	1.2864	0.9811	0.8572	0.8526	1.3417	0.9959	1.8481	1.0932	1.1149	1.006	0.794	0.7065	1.6556	1.569	1.24393
196	p-cresol glucuronide*	Amino Acid	Tyrosine Metabolism	48841	LC/MS Neg	100006191	2420	283.082	154035	17680-99-8		HMDB11686	0.0442	0.5035	0.0442	0.0442	0.0442	0.0442	0.6965	1.436	0.6891	0.0442	0.0442	1.4598	1.4944	0.7548	1.3698	1.0855	0.7234	0.5994	0.9153	3.3296	1.0148	1.1415	0.0735	0.6151	1.0036	1.7629	1.925	0.0442	1.5897	1.075	0.9616	0.5426	1.3103	0.6814	1.4836	0.782	1.18163
198	N-formylphenylalanine	Amino Acid	Tyrosine Metabolism	48433	LC/MS Neg	100006056	2360	192.067	759256	13200-85-6			1.2396	1.0035	0.6574	0.9702	0.5255	0.398	0.5738	0.7771	0.917	0.492	0.692	0.8498	1.0164	0.6438	1.1027	0.9718	1.2952	0.7661	0.8058	1.1074	1.0912	1.0832	0.7672	0.7506	1.3629	0.9965	0.5934	1.1913	0.6239	1.3861	1.3521	1.3552	1.6824	1.7403	1.2989	1.3561	0.934233
201	4-hydroxycinnamate sulfate	Amino Acid	Tyrosine Metabolism	48410	LC/MS Neg	100006095	1000	242.997	6070438	376374-66-2			4.2435	9.3119	7.8213	0.9168	0.2368	7.1637	0.1684	0.1684	0.1684	0.1684	1.5616	0.2645	0.2574	0.1684	0.1684	0.1791	1.2262	0.1684	1.0798	0.5216	0.1684	0.1684	0.1684	0.1684	0.1684	0.1684	0.1684	0.1684	0.1684	0.1684	0.1684	0.1684	0.1684	0.1684	0.1684	0.1684	0.379167
217	tryptophan	Amino Acid	Tryptophan Metabolism	54	LC/MS Pos Early	565	2986	205.097	6305	73-22-3	C00078	HMDB00929	0.6792	0.9983	0.7571	0.5522	0.6164	0.6812	1.0017	1.054	0.9038	0.8394	1.0728	1.0176	0.9394	0.7939	0.7738	1.0041	1.0437	0.9658	1.1152	1.0501	0.9501	1.1151	1.2744	0.684	1.2928	1.2668	0.8278	1.0895	1.2418	1.2198	1.3798	1.2364	1.2963	1.0577	1.3629	1.2734	1.03148
224	C-glycosyltryptophan	Amino Acid	Tryptophan Metabolism	48782	LC/MS Pos Early	100006379	2700	367.15	10981970	180509-18-6			1.0716	1.5586	0.9876	0.903	0.8249	1.3089	0.9514	1.0608	1.0561	0.7396	1.0505	0.8916	1.1068	0.7651	0.8927	1.24	1.1652	1.0002	1.1464	0.9998	0.942	1.29	1.0339	0.978	1.1052	1.0612	0.6175	0.8609	1.1146	0.9204	1.1886	0.814	1.002	0.5877	0.8583	0.785	1.06502
228	kynurenine	Amino Acid	Tryptophan Metabolism	15140	LC/MS Pos Early	100000265	2739	209.092	161166	2922-83-0	C00328	HMDB00684	0.6879	1.3984	0.9496	1.6562	1.358	0.7801	2.2501	1.5402	1.568	0.6978	0.8651	1.3027	1.0493	0.6284	0.5837	0.7072	0.9437	0.596	1.242	1.1455	1.4538	0.9954	1.1642	0.6717	0.705	1.1516	0.6399	0.9415	1.1289	1.3454	0.8719	1.2957	1.2976	0.7242	0.8698	0.9623	1.1121
232	kynurenate	Amino Acid	Tryptophan Metabolism	1417	LC/MS Pos Early	98	2385	190.05	3845	492-27-3	C01717	HMDB00715	1.3834	1.9446	1.1411	2.0721	1.8562	1.8366	2.8284	2.0541	1.4003	0.2556	0.9138	1.1874	1.0602	0.5915	0.5917	0.7542	1.0193	0.6004	1.7295	1.208	1.4612	1.5559	1.7635	0.786	0.5961	0.8401	0.1497	0.9807	0.5874	0.8472	0.4837	0.5117	0.3601	0.143	0.2634	0.3023	1.41735
235	anthranilate	Amino Acid	Tryptophan Metabolism	4970	LC/MS Pos Early	1258	2606	138.055	227	118-92-3	C00108	HMDB01123	1.0642	1.4954	0.9733	1.9301	1.3671	0.9366	2.1089	2.0764	1.3024	0.3886	1.2406	1.2398	0.8551	0.3886	0.5064	0.8377	0.8425	0.5481	1.1434	1.049	1.4429	1.0368	1.3024	0.6456	0.7941	1.2191	0.5064	0.9785	1.2791	1.4403	1.0215	0.8075	0.7387	0.3886	0.6382	0.5984	1.10335
238	xanthurenate	Amino Acid	Tryptophan Metabolism	15679	LC/MS Neg	100000015	1476	204.03	5699	59-007	C02470	HMDB00881	0.5467	1.8763	0.5799	0.327	0.5369	0.8508	1.1327	0.9019	0.6513	0.5718	0.3738	0.6635	1.6139	0.8679	1.5271	1.4446	2.2797	2.0617	3.3643	1.2007	0.5158	1.0776	0.9725	1.3436	0.327	0.327	0.327	0.4152	0.327	0.327	0.327	0.327	0.4704	0.327	1.0275	0.4243	1.41242
242	picolinate	Amino Acid	Tryptophan Metabolism	1512	LC/MS Pos Early	1022	910	124.039	1018	98-98-6	C10164	HMDB02243	0.3335	0.4861	0.4982	1.0939	0.9183	0.422	1.1161	0.9261	0.6201	0.3923	0.6913	0.8916	1.066	0.6578	1.2433	0.9455	1.2782	1.2382	1.4791	0.9038	1.7098	0.8464	1.086	1.1365	0.4842	0.9404	0.4563	1.1804	1.0545	1.0985	1.2515	0.8213	0.8411	0.7482	1.7051	1.7931	1.1936
243	serotonin	Amino Acid	Tryptophan Metabolism	2342	LC/MS Pos Early	504	2550	177.102	5202	153-98-0	C00780	HMDB00259	2.1493	1.6744	2.5942	2.2009	2.1997	2.208	1.7562	0.9836	1.4908	3.4227	0.7312	1.3929	0.4809	0.8329	0.3224	0.5877	0.5065	0.3224	1.598	0.3224	0.8865	1	0.6694	0.6641	0.5814	0.3224	2.652	0.6786	0.3224	0.6904	1.0545	1.7159	1.7299	2.3487	0.9369	1.2888	0.856733
246	5-hydroxyindoleacetate	Amino Acid	Tryptophan Metabolism	437	LC/MS Pos Early	71	1893	192.066	1826	54-16-0	C05635	HMDB00763	0.9562	1.1282	0.7144	0.8473	0.2354	0.392	1.3551	0.895	0.7561	1.1504	1	0.922	1.1381	1.2356	1.1897	0.9577	1.183	0.7745	0.8622	0.8614	0.7887	0.9296	0.8428	1.151	1.0361	0.9646	1.5607	0.3778	0.5833	2.1943	0.8337	1.7115	2.0241	2.1785	1.1792	1.0067	0.90595
250	indolelactate	Amino Acid	Tryptophan Metabolism	18349	LC/MS Neg	100000463	2286	204.067	92904	832-97-3	C02043	HMDB00671	0.6678	0.7452	0.9802	1.0456	0.8642	0.8337	1.6758	1.4318	1.0463	0.8847	0.9649	1.8816	0.6769	0.5463	0.6805	0.4211	0.7126	0.6838	1.5421	1.3248	1.0198	1.0347	0.9575	0.6643	1.6784	1.486	1.9542	1.6013	1.3877	1.8148	1.9261	1.7397	2.4222	3.2949	2.5539	2.0919	1.09053
251	indoleacetate	Amino Acid	Tryptophan Metabolism	27513	LC/MS Neg	100001034	2200	174.056	802	6505-45-9	C00954	HMDB00197	0.7411	1.2014	1.3764	0.8186	1.5858	0.5078	0.7241	1	0.8393	0.5078	0.6805	1.3517	1.0204	0.8922	0.5078	0.6781	0.5078	0.6343	0.5078	0.5078	0.785	0.5078	1.0269	0.6399	0.9156	0.5078	0.5078	1.2437	0.7796	1.3276	1.136	0.6049	0.5078	0.5078	1.4898	1.5558	0.662533
261	indoleacetylglycine	Amino Acid	Tryptophan Metabolism	54730	LC/MS Neg	100006730	2610	231.078	446640				0.2651	2.0707	4.2078	5.6973	4.6384	3.1317	0.2718	0.2651	0.2651	0.2651	0.2651	0.4742	0.9632	0.2651	1.1242	2.237	0.325	0.5203	5.8209	0.6473	0.2651	0.5177	0.4801	0.2651	0.2651	0.3878	0.2651	0.2651	0.2651	0.2651	0.2651	0.2651	0.2651	0.2651	0.2651	0.2651	1.3327
264	3-indoxyl sulfate	Amino Acid	Tryptophan Metabolism	27672	LC/MS Neg	100000467	2222.2	212.002	10258	2642-37-7		HMDB00682	0.4684	0.5438	1.9789	1.2786	1.8084	0.476	1.3405	1.0022	0.752	1.7135	1.3458	1.1386	0.4745	0.3627	0.3983	0.6879	0.7324	0.3918	3.8295	1.9341	0.9395	0.8338	1.3345	0.2446	1.3415	1.2107	1.3822	0.9978	1.2532	1.1228	1.6261	0.7402	1.4394	1.2813	1.6091	1.2446	1.51933
271	leucine	Amino Acid	Leucine, Isoleucine and Valine Metabolism	60	LC/MS Pos Early	397	2864	132.102	6106	61-90-5	C00123	HMDB00687	0.7069	1.0283	0.8448	0.7977	0.7571	0.653	0.921	1.056	0.9198	0.773	1.0314	0.94	0.9195	0.714	0.8484	0.9941	1.0745	1.009	1.0871	0.9601	1.1423	1.1604	1.1901	0.6706	1.2083	1.1736	1.0128	1.0925	1.2576	1.1219	1.2661	1.1157	0.9631	1.0011	1.3088	1.1892	1.0351
272	N-acetylleucine	Amino Acid	Leucine, Isoleucine and Valine Metabolism	1587	LC/MS Neg	1082	2400	172.098	70912	1188-21-2	C02710	HMDB11756	0.5574	0.788	0.86	2.3162	1.2533	0.383	0.826	0.9609	0.93	1.3255	0.5595	1.0073	0.943	0.9236	1.1382	0.8056	1.0327	0.7652	0.7946	0.7012	1.2275	1.1691	1.0749	0.6308	0.6039	1.1797	1.2653	0.9421	0.9927	1.6411	2.2865	3.7821	6.7702	3.5954	4.0427	3.2437	0.933017
273	1-carboxyethylleucine	Amino Acid	Leucine, Isoleucine and Valine Metabolism	62559	LC/MS Neg	100020425	2663	202.108					0.515	0.8193	0.7961	0.8049	0.7142	0.5708	1.7072	0.9613	1.0431	0.4093	0.9312	1.4716	0.7734	0.4598	0.4692	0.9493	1.0727	0.8225	0.8806	0.8197	1.9316	1.0798	1.0223	0.644	1.2756	1.8765	0.8015	1.1954	1.7041	2.0035	2.8692	2.409	2.7114	2.0368	2.3003	2.2598	1.063
278	alpha-hydroxyisocaproate	Amino Acid	Leucine, Isoleucine and Valine Metabolism	22132	LC/MS Neg	100000706	1840	131.071	83697	10303-64-7	C03264	HMDB00746	0.6481	0.6481	0.6481	0.815	0.6481	0.6481	0.6481	0.6481	0.6564	0.6481	1.3053	0.6481	0.6481	0.6481	0.6481	0.6481	0.6481	0.6481	0.6481	0.6712	0.783	0.6481	0.8312	0.6481	1.4261	1.6316	1.0422	0.6993	1	1.0374	1.3377	0.867	2.4831	1.5373	1.1587	1.2835	0.70495
282	isovalerate (C5)	Amino Acid	Leucine, Isoleucine and Valine Metabolism	44656	LC/MS Neg	100000708	1564	101.061	10430	503-74-2	C08262	HMDB00718	1.7385	1.7273	2.473	2.88	2.5788	2.3516	1.4841	1.848	1.5189	1.6363	0.9143	1.0195	0.2309	0.4585	0.3775	0.2309	0.538	0.668	0.7006	0.2309	0.2309	0.47	0.2309	0.2309	0.2309	0.2309	1.493	0.2309	2.5992	0.2309	0.2309	0.2309	0.2309	0.8269	0.2309	0.6714	0.349033
283	isovalerylglycine	Amino Acid	Leucine, Isoleucine and Valine Metabolism	35107	LC/MS Neg	100001452	1950	158.082	546304	16284-60-9		HMDB00678	0.9089	1.3031	0.7811	2.2698	1.6519	1.0153	1.6339	1.0399	1.0201	0.7212	0.717	0.7088	0.8396	0.5321	0.7312	0.6513	0.6498	0.8139	2.5314	0.9772	0.9409	0.7796	0.5717	0.6209	0.9447	1.4411	0.6562	0.9847	0.7216	1.0899	2.4151	3.1836	3.2633	2.9264	2.5239	2.0135	1.07028
284	isovalerylcarnitine (C5)	Amino Acid	Leucine, Isoleucine and Valine Metabolism	34407	LC/MS Pos Early	100001393	3085	246.17	6426851	31023-24-2		HMDB00688	0.7059	1	0.4599	0.8547	0.6454	0.508	1.22	1.4245	1.5864	0.713	1.0722	1.1251	0.944	0.4258	0.4897	0.3306	0.4504	0.4426	1.3125	1.1597	1	1.4773	1.0003	0.1683	1.1649	1.3663	1.091	1.0309	0.8512	0.4009	1.8764	1.3299	1.5086	2.0536	1.5805	2.1052	1.01968
290	3-methylcrotonylglycine	Amino Acid	Leucine, Isoleucine and Valine Metabolism	31940	LC/MS Pos Early	100001149	1980	158.081	169485	33008-07-0		HMDB00459	0.9071	1.2278	0.8326	1.5887	1.1953	1.099	1.4261	1.389	0.9095	0.4688	1.1873	0.8053	1.3098	0.6657	0.5713	0.7267	0.7811	0.9342	1.353	1.108	0.8559	1.0019	1.1107	0.7554	0.9629	1.0774	0.5141	0.7955	0.4459	0.9981	1.3132	1.2152	1.3221	0.9746	1.255	0.925	1.03082
291	beta-hydroxyisovalerate	Amino Acid	Leucine, Isoleucine and Valine Metabolism	12129	LC/MS Polar	1442	1149.8	117.056	69362	625-08-1		HMDB00754	0.8698	1.138	1.2146	2.1491	1.5456	1.034	1.39	1.0979	1.0846	1.0977	1.037	0.9782	0.9251	0.7009	0.8648	0.9601	0.7683	0.7347	0.9852	1.0049	0.967	1.1178	1.3135	0.7186	1.1237	1.1605	1.1268	0.9765	0.9951	0.886	1.1502	1.0135	0.8816	1.1151	1.3454	1.0625	1.01783
294	3-methylglutaconate	Amino Acid	Leucine, Isoleucine and Valine Metabolism	57747	LC/MS Polar	100002458	2700	99.0452	1551553	5746-90-7		HMDB00522	0.3459	0.7445	0.9012	0.9335	1.0693	0.7014	1.3309	1.4732	1.1814	1.5042	1.8952	1.1844	0.5837	0.3929	0.5159	0.3459	0.3459	0.5212	2.9566	1.933	1.2239	1.7046	1.3561	0.3875	1.3891	1.144	1.0183	1.3767	1.0182	1.2	0.9818	0.8607	0.8174	0.7164	1.1736	1.0299	1.59362
307	isoleucine	Amino Acid	Leucine, Isoleucine and Valine Metabolism	1125	LC/MS Pos Early	376	2800	132.102	6306	73-32-5	C00407	HMDB00172	0.8029	1.0472	0.9073	0.8509	0.9537	0.8041	1.0238	1.1264	1.0828	0.7279	1.1045	0.9449	1.0127	0.794	0.8332	1.0656	1.1409	0.9074	1.0764	0.9771	1.148	1.1017	1.2271	0.7248	1.1716	1.1772	0.7125	1.0443	1.294	1.0078	1.1746	1.006	0.994	0.8095	1.0907	1.1433	1.04252
309	N-acetylisoleucine	Amino Acid	Leucine, Isoleucine and Valine Metabolism	33967	LC/MS Neg	100001276	2325	172.098	2802421	3077-46-1		HMDB61684	0.4293	0.7254	0.4293	1.2607	1.0957	0.7511	0.9337	0.8133	0.8886	1.7069	0.7022	1.3531	0.9917	1.3512	0.4293	0.4293	0.4293	0.4917	0.4293	0.4293	1.4364	1	0.6817	0.84	1.0373	0.7961	1.2637	1.0448	0.7185	1.0534	1.2504	0.9975	1.8913	1.0308	1.3455	1.2105	0.802783
310	1-carboxyethylisoleucine	Amino Acid	Leucine, Isoleucine and Valine Metabolism	62558	LC/MS Neg	100020427	2628	202.108					0.3748	1.0095	0.6406	0.3748	0.5584	0.6721	2.2105	1.0687	1.3107	1.9697	0.6206	1.1425	0.93	0.3748	0.3963	0.9261	0.7903	1.0611	0.4997	0.6175	1.9984	0.9905	0.8179	0.647	0.7643	2.2431	0.8178	1.6997	1.927	2.548	3.3496	3.0287	2.9543	1.3411	2.7336	3.3916	0.9285
312	alpha-hydroxyisovalerate	Amino Acid	Leucine, Isoleucine and Valine Metabolism	46537	LC/MS Polar	100001300	1052	117.056	99823	600-37-3		HMDB00407	0.7045	0.9242	1.5187	1.6317	1.4512	0.9614	1.118	1.1417	1.1018	0.6004	1.1387	1.3631	0.5523	0.4379	0.5039	0.4224	0.6006	0.8487	0.9541	1.0068	0.8527	0.7514	0.814	0.5645	1.3004	1.0875	1.2363	0.9932	1.043	1.1388	1.2172	1.1962	1.559	1.6848	1.7201	1.2838	0.823917
314	2-methylbutyrylcarnitine (C5)	Amino Acid	Leucine, Isoleucine and Valine Metabolism	45095	LC/MS Pos Early	100001509	3050	246.17	6426901	31023-25-3		HMDB00378	0.5507	0.7177	0.3953	0.7887	0.7655	0.5171	1.2592	1.2793	1.3822	0.7673	1.149	1.1239	0.9351	0.4495	0.419	0.5437	0.4239	0.2901	1.0649	1.1289	1.2492	1.0696	1.408	0.2354	1.2739	1.6739	1.4581	1.2135	1.6815	0.6211	2.3471	2.223	2.3714	2.7989	2.3646	2.6224	1.026
316	2-methylbutyrylglycine (C5)	Amino Acid	Leucine, Isoleucine and Valine Metabolism	31928	LC/MS Pos Early	100001155	2000	160.097	193872	52320-67-9		HMDB00339	0.6636	0.784	0.6703	1	1.1023	0.7281	1.3208	1.3191	1.0276	0.7677	0.4814	1.0458	0.8543	0.5863	0.4531	0.565	0.5025	0.3658	1.5039	0.8138	1.4123	0.7415	0.7338	0.5537	1.3144	1.3451	1.1832	1.4658	1.0838	2.071	1.0961	4.1134	3.3058	3.735	2.6566	2.5317	0.959833
317	tiglyl carnitine (C5)	Amino Acid	Leucine, Isoleucine and Valine Metabolism	35428	LC/MS Pos Early	100001597	2962	244.154	22833596	64191-86-2		HMDB02366	0.4171	0.753	0.4405	0.619	0.5474	0.3921	1.1447	1.4876	1.0624	0.2194	1.4989	1.323	1.3912	0.637	0.7128	0.6148	0.6849	0.5881	1.1763	1.1631	1.3807	1.5819	1.3978	0.5237	1.6186	1.614	0.7615	1.1276	0.9982	0.9358	1.663	1.0018	1.6801	1.5408	1.467	1.2735	1.20392
318	tigloylglycine	Amino Acid	Leucine, Isoleucine and Valine Metabolism	1598	LC/MS Pos Early	1161	1926	158.081	6441567	35842-45-6		HMDB00959	0.8062	0.8075	0.3284	3.6762	2.8389	0.849	1.8593	0.8323	1.7261	1.0267	0.5357	0.2859	1.3514	0.2859	0.2859	0.2859	0.2859	0.2859	2.9325	0.8791	1.7578	0.6701	1.4075	0.2859	0.2859	0.8507	0.2859	0.5593	0.4469	1.167	1	2.3835	1.2459	0.2859	2.3606	2.0882	1.32215
322	ethylmalonate	Amino Acid	Leucine, Isoleucine and Valine Metabolism	15765	LC/MS Polar	2054	2785	131.035	11756	601-75-2		HMDB00622	1.7533	2.1579	2.4251	1.9392	2.4131	2.3362	1.2937	1.1932	0.978	1.5645	1.2244	1.1328	0.6343	0.4297	0.6095	0.3273	0.5351	0.4819	2.3518	1.1337	1.0468	1.146	0.9286	0.4691	1.0135	1.0584	1.257	1.0112	1.1816	1.3447	0.8635	0.9888	0.7196	0.887	0.8041	0.8792	1.17933
323	methylsuccinate	Amino Acid	Leucine, Isoleucine and Valine Metabolism	15745	LC/MS Polar	2051	2800	131.035	10349	498-21-5		HMDB01844	1.4574	1.4516	1.0763	2.1203	1.5727	1.6887	0.8529	1.1125	1.1598	1.102	0.9601	0.8075	1.6261	0.6291	0.9555	1.0106	0.8134	1.0689	1.5963	0.8392	0.9868	1.111	1.1174	0.959	1.1154	0.9894	0.9087	1.1369	0.9848	0.8138	0.9292	0.7233	0.7723	0.8556	0.7238	0.7691	1.10162
329	valine	Amino Acid	Leucine, Isoleucine and Valine Metabolism	1649	LC/MS Pos Early	566	2479	118.086	6287	72-18-4	C00183	HMDB00883	0.7275	0.9761	0.8408	0.9276	0.8906	0.6635	0.9373	1.1044	1.041	0.8503	1.0194	0.8668	0.9874	0.6922	0.7748	1.0587	1.1412	0.9941	1.1467	0.9893	1.2331	1.1185	1.2838	0.66	1.1965	1.2069	0.9085	1.1173	1.3534	1.0387	1.3426	1.1485	1.0782	0.9811	1.3597	1.3125	1.0719
330	N-acetylvaline	Amino Acid	Leucine, Isoleucine and Valine Metabolism	1591	LC/MS Neg	1084	1704	158.082	66789	96-81-1		HMDB11757	0.6384	0.7649	0.7252	1.0108	0.9166	0.6384	1.081	1.0104	1.1938	0.6384	0.6384	0.9777	0.8873	0.8525	1.0787	0.7828	1.0547	0.7621	1.0039	0.6961	0.8844	0.9938	1.1589	0.6384	1.2448	1.1689	0.7398	1.1117	1.0639	0.8879	1.4699	1.368	1.5437	3.2618	1.3166	1.5782	0.895917
333	1-carboxyethylvaline	Amino Acid	Leucine, Isoleucine and Valine Metabolism	62562	LC/MS Neg	100020423	2008	188.093					0.5005	0.9183	0.6573	0.5485	0.6067	0.7508	1.5728	0.8793	1.1638	0.7275	0.8361	1.4473	0.9945	0.4723	0.5376	1.0055	0.9376	0.9685	1.1414	0.717	1.8523	1.0697	0.7817	0.73	1.0497	1.5824	0.8412	1.1698	1.4538	1.6266	2.2333	1.5543	2.1911	1.243	1.8146	1.8475	1.04868
336	2-hydroxy-3-methylvalerate	Amino Acid	Leucine, Isoleucine and Valine Metabolism	36746	LC/MS Neg	100001541	1800	131.071	164623	488-15-3		HMDB00317	0.7654	0.7098	1.8159	1.5183	1.6254	1.1669	1.4952	1.5029	1.0671	0.4898	1.0901	1.5341	0.2796	0.2383	1.0508	0.2514	0.3393	0.4125	0.8123	0.9854	0.7807	0.6173	0.9396	0.2723	1.5346	1.4714	1.0849	1.2425	1.002	1.287	1.2642	1.275	1.7959	1.4178	1.1041	0.998	0.7346
338	isobutyrylcarnitine (C4)	Amino Acid	Leucine, Isoleucine and Valine Metabolism	33441	LC/MS Pos Early	100001055	2810	232.154	168379	25518-49-4		HMDB00736	0.5711	0.7778	0.717	0.7299	0.6472	0.5365	0.9006	0.9778	0.9339	1.4879	0.8077	1.0561	1.009	0.6288	0.6676	0.6996	0.8265	0.7359	1.1025	1.2536	1.3294	1.3664	2.071	0.5441	1.2652	1.5477	3.6119	1.1837	1.0761	1.196	1.3232	1.6848	2.4016	2.0408	1.5406	1.3537	1.27783
344	methionine	Amino Acid	Methionine, Cysteine, SAM and Taurine Metabolism	1302	LC/MS Pos Early	415	2526	150.058	6137	63-68-3	C00073	HMDB00696	0.7326	1.0029	0.8005	0.6959	0.8294	0.8138	0.8875	1.0536	1.0356	0.7342	1.0565	0.8498	1.0046	0.6502	0.7562	1.1476	1.0249	1.0266	1.0764	1.036	1.1145	1.1034	1.2507	0.6562	1.0819	1.1365	0.6934	0.9996	1.3178	0.8818	1.2561	0.9839	0.9509	0.7434	1.2191	1.2169	1.03953
345	N-acetylmethionine	Amino Acid	Methionine, Cysteine, SAM and Taurine Metabolism	1589	LC/MS Neg	1083	1787	190.054	448580	65-82-7	C02712	HMDB11745	0.4419	0.8574	0.6326	0.7398	0.593	0.5023	0.6517	0.6802	0.7772	0.8827	0.7086	0.6663	0.8171	0.5582	1.0005	1.4504	1.1678	1.635	0.8343	0.9995	1.1171	1.0776	1.0273	0.7506	0.7716	0.9019	1.0271	1.0979	1.4673	1.0656	1.3681	1.431	1.9623	1.2053	2.2277	1.9731	0.967733
346	N-formylmethionine	Amino Acid	Methionine, Cysteine, SAM and Taurine Metabolism	2829	LC/MS Neg	194	1543.8	176.039	439750	4289-98-9	C03145	HMDB01015	0.8251	1.8151	0.8745	0.839	0.6304	1.1669	0.9779	0.6431	0.6567	1.261	0.653	0.6214	1.2199	0.8074	1.3168	1.6282	1.4297	1.8062	1.9844	1.1282	0.7321	1.3174	1.0251	0.8618	0.6355	1.0124	0.7133	0.5526	0.4633	0.7094	0.9876	0.8801	1.319	0.9119	1.0881	0.9256	1.17483
347	S-methylmethionine	Amino Acid	Methionine, Cysteine, SAM and Taurine Metabolism	38127	LC/MS Pos Early	100002183	2555	164.074	458	3493-12-07	C05319	HMDB38670	0.3125	0.3125	0.3125	0.3125	0.3125	0.3125	3.1255	3.7422	2.7669	36.2656	41.6334	0.9902	1.6948	3.2935	0.908	7.0147	0.4877	0.4543	0.7869	1.1865	2.3839	3.1559	2.1543	0.3125	0.8666	0.9383	0.5443	0.5525	1.1803	0.6	1.1224	1.0098	1.6343	0.8709	1.2247	1.2455	1.66333
349	methionine sulfoxide	Amino Acid	Methionine, Cysteine, SAM and Taurine Metabolism	18374	LC/MS Pos Early	100000039	1272	166.053	158980	3226-65-1	C02989	HMDB02005	0.821	0.9163	0.6986	0.723	0.7031	0.5469	0.8861	1.0059	0.9747	0.7398	0.9269	0.7307	1.2222	0.6948	1.2767	1.2621	1.2142	1.0099	1.1645	1.2182	1.1553	1.052	1.399	0.8325	1.6269	1.4176	0.7847	0.9424	1.0758	0.983	1.18	0.9121	0.9312	0.9487	1.3768	1.2505	1.13692
350	N-acetylmethionine sulfoxide	Amino Acid	Methionine, Cysteine, SAM and Taurine Metabolism	45428	LC/MS Pos Early	100005463	880	208.064	193368	108646-71-5			0.4087	0.4087	0.4087	0.4087	0.4087	0.4087	0.4087	0.4087	0.691	0.4087	0.4087	0.4087	0.8458	0.4087	1.9561	1.3933	0.9739	1.2506	0.4087	0.6636	0.9175	0.4087	0.7157	0.6666	0.9489	1.3279	0.6178	0.4087	0.7396	0.9552	1.1123	1.3269	2.0069	0.8445	2.261	1.9051	0.630133
354	S-adenosylmethionine (SAM)	Amino Acid	Methionine, Cysteine, SAM and Taurine Metabolism	15915	LC/MS Pos Early	1263	3002	399.145	34756	24346-00-7;86867-01-8;86867-0108	C00019	HMDB01185	0.2815	0.2815	0.6222	0.2815	0.2815	0.2815	0.2815	0.2815	0.2815	1.4158	0.8282	0.3002	0.8746	0.8497	2.5637	1.1241	0.9985	1.3095	1.4118	1.3762	1	0.7132	0.6164	1.3325	1.468	0.5619	2.0218	0.9127	1.6913	1.7561	0.7192	0.5241	0.4163	0.7873	1.9248	1.7425	1.07502
355	S-adenosylhomocysteine (SAH)	Amino Acid	Methionine, Cysteine, SAM and Taurine Metabolism	42382	LC/MS Neg	197	1832.4	383.114	439155	979-92-0	C00021	HMDB00939	0.6928	0.809	0.8959	0.5223	0.9353	0.917	1.2598	1.3441	0.96	0.891	1.0666	1.5473	0.6828	0.5737	0.6552	0.805	0.8661	0.9087	1.4901	1.3151	1.2748	1.152	1.1536	1.04	1.2149	1.4491	0.6956	1.4405	2.0009	1.3594	1.5206	1.3842	0.8581	0.6806	1.291	1.1829	1.2376
361	cystathionine	Amino Acid	Methionine, Cysteine, SAM and Taurine Metabolism	15705	LC/MS Pos Early	310	2270	223.075	439258	535-34-2	C02291	HMDB00099	0.3608	0.7077	0.5937	0.2537	0.5109	0.7898	0.439	0.4096	0.5196	0.9694	0.79	0.9403	0.9826	0.838	1.0697	1.6164	1.4979	1.499	0.872	0.7671	1.0987	0.5744	0.7291	1.438	0.7487	1.1157	1.0174	0.8092	1.8082	1.2111	1.7782	1.9426	1.3146	1.3151	2.5454	2.0507	0.913217
363	cysteine	Amino Acid	Methionine, Cysteine, SAM and Taurine Metabolism	1868	LC/MS Pos Early	800	1475	122.027	5862	52-90-4;56-89-3	C00097	HMDB00574	0.8359	1.721	1.9963	0.6931	1.9303	4.4906	0.4092	0.4495	0.3127	5.6502	0.6293	1.4716	0.4605	0.3499	0.6236	1.5539	0.6895	1.7781	1.0827	0.9189	0.5384	0.4502	0.4207	1.4654	0.4582	0.5637	6.5617	0.334	2.8145	0.6177	1.6927	1.4195	0.7807	1.3414	2.6205	1.9264	0.812717
364	N-acetylcysteine	Amino Acid	Methionine, Cysteine, SAM and Taurine Metabolism	1586	LC/MS Pos Early	1107	1416	164.038	12035	616-91-1	C06809	HMDB01890	0.4631	0.7906	0.3268	0.194	0.194	0.7586	1.3212	1.1919	0.9987	3.125	1.1041	1.4257	0.6326	0.5075	0.5389	0.5591	0.6548	0.6241	1.874	1.3026	1.079	1.1319	1.2159	1.1304	0.9932	1.1672	1.5583	1.3098	1.9013	1.1075	1.1734	1.2792	0.8762	0.7252	1.3075	1.0576	1.28897
369	cystine	Amino Acid	Methionine, Cysteine, SAM and Taurine Metabolism	56	LC/MS Pos Early	279	2000	241.031	67678	56-89-3	C00491	HMDB00192	0.9959	1.2281	0.9847	1.1469	0.3349	0.0807	1.5594	0.7949	1.3308	68.4623	0.7399	0.5346	1.1142	1.0205	1.0041	1.0213	0.5334	0.2161	0.7257	0.7334	1.1178	1.0455	1.7103	0.0807	1.7527	1.0187	59.8039	1.2084	0.0807	0.3086	0.2944	0.6076	1.1244	8.2844	0.7979	0.6604	0.902233
377	hypotaurine	Amino Acid	Methionine, Cysteine, SAM and Taurine Metabolism	590	LC/MS Polar	358	2763.4	108.012	107812	300-84-5	C00519	HMDB00965	0.4123	2.0319	0.7946	3.7208	2.5059	1.2514	0.5589	0.7279	0.6884	0.7149	0.8887	0.6508	0.7959	0.5898	0.729	0.9943	1.5022	1.2002	0.8786	0.6476	1.2001	0.8262	0.6302	1.0619	0.4992	0.72	0.6711	0.5748	1.3732	0.5335	1.8955	1.3034	1.7025	1.5719	2.133	1.5654	0.8741
378	taurine	Amino Acid	Methionine, Cysteine, SAM and Taurine Metabolism	2125	LC/MS Neg	512	690	124.007	1123	107-35-7	C00245	HMDB00251	0.9508	1.2551	1.1167	0.7641	0.9658	1.1229	0.8164	1.144	0.9295	0.607	0.8749	1.0927	1.1104	1.0003	1.09	0.9997	1.2056	1.029	0.8517	0.7869	1.0086	1.0894	0.9464	1.1325	0.9578	1.2999	0.9534	1.2874	1.4517	0.8595	1.2814	0.8039	0.6974	0.7321	1.0341	0.9896	0.96925
379	N-acetyltaurine	Amino Acid	Methionine, Cysteine, SAM and Taurine Metabolism	48187	LC/MS Neg	100005466	800	166.018	159864				0.8951	1.0864	0.588	0.6548	0.5925	0.6039	0.5733	1.1327	0.9567	0.6509	0.9967	0.8587	1.4141	1.193	2.4711	1.1499	1.6939	1.3791	0.6598	0.6286	0.7556	1.2433	0.5776	1.272	0.6557	1.0207	0.6815	0.9664	1.0033	0.6561	1.4695	0.4208	0.6311	0.9012	1.2481	1.1078	0.85615
381	taurocyamine	Amino Acid	Methionine, Cysteine, SAM and Taurine Metabolism	35117	LC/MS Neg	100001418	734	166.029	68340	543-18-0	C01959	HMDB03584	0.8758	1.6389	1.0049	0.6747	0.9033	1.0838	0.7422	0.7681	0.7147	0.7473	0.7309	0.8796	1.1379	0.961	1.3866	1.5357	1.1441	1.1618	0.7585	1.1301	0.7829	0.9762	0.7383	0.9704	0.8072	1.2077	1.1913	1.5305	1.5648	1.0939	1.2834	0.7166	0.926	0.6132	0.9951	0.9123	0.892733
385	arginine	Amino Acid	Urea cycle; Arginine and Proline Metabolism	1638	LC/MS Pos Early	231	2825	175.119	232	1119-34-2	C00062	HMDB00517	0.834	0.827	0.9	0.7026	0.8511	0.5088	0.8327	0.9947	0.6824	3.1603	0.7166	1.2192	1.0063	1.0563	1.2882	1.2963	1.3083	1.0373	0.8389	0.7687	1.1371	0.9535	0.9496	0.8301	0.7999	0.8384	2.402	0.7743	0.7925	0.8736	1.0561	1.53	1.3027	1.9761	2.133	2.0873	0.912983
386	argininosuccinate	Amino Acid	Urea cycle; Arginine and Proline Metabolism	15497	LC/MS Pos Early	232	2745	291.13	828	156637-58-0	C03406	HMDB00052	0.6872	0.1697	0.9669	0.408	0.1697	0.5187	0.1697	0.3372	0.3339	0.1697	0.6375	0.3926	1.0131	0.6932	0.1697	1.2519	1.8251	5.4884	0.2542	0.411	1.1108	0.5032	0.604	1.216	0.1697	0.1697	0.1697	1	0.5044	0.4672	8.0569	5.3616	8.0756	4.7939	10.0144	7.7055	0.6832
387	urea	Amino Acid	Urea cycle; Arginine and Proline Metabolism	1670	LC/MS Pos Early	533	700	121.072	1176	57-13-6	C00086	HMDB00294	0.7016	1.2281	1.5668	1.973	1.6155	1.1092	0.9599	0.9445	0.841	0.6914	0.6247	0.7532	1.0772	0.883	0.9898	1.0617	1.2367	1.0628	1.2478	0.8021	0.7533	0.8945	0.8398	0.9654	0.857	1.018	0.7298	0.8837	0.9361	0.7719	1.2275	1.0373	1.0282	1.2163	1.1173	1.0102	0.91715
389	ornithine	Amino Acid	Urea cycle; Arginine and Proline Metabolism	1493	LC/MS Pos Early	444	2800	133.097	6262	3184-13-2	C00077	HMDB03374	0.7257	1.0334	0.8881	0.8594	0.8342	0.7753	0.9271	1.1061	0.9553	0.8324	1.0161	0.858	1.0003	0.7643	0.7868	1.03	1.0605	1.0829	0.9997	0.9223	1.04	0.9692	1.0844	0.7667	1.0864	1.0243	0.8137	0.9342	1.1771	0.9476	1.3959	1.1518	1.3117	1.2662	1.5014	1.3261	0.963717
391	3-amino-2-piperidone	Amino Acid	Urea cycle; Arginine and Proline Metabolism	62853	LC/MS Pos Early	100020361	2065	115.087	5200225	1892-22-4		HMDB00323	0.6502	0.6991	0.7543	0.7554	0.6298	0.6085	0.9122	0.9694	0.9326	0.9142	1.0564	0.793	0.9577	0.5506	0.8318	1.2266	1.1784	1.072	1.0306	0.8745	1.3489	1.0665	1.197	0.7557	1.1008	1.1214	0.6058	0.8749	1.3966	0.8115	1.3982	1.3187	1.4217	1.0832	2.0514	1.5686	1.04553
393	2-oxoarginine*	Amino Acid	Urea cycle; Arginine and Proline Metabolism	55072	LC/MS Pos Early	100002784	1760	174.087	558	3715-10-04	C03771	HMDB04225	1.0803	0.9838	1.4037	1.8245	1.66	1.3656	0.5218	0.7645	0.4779	0.4057	0.5619	0.5787	1.1088	1.2806	1.0529	1.8061	2.1499	3.3612	0.7521	0.6166	0.644	0.7232	0.7906	1.4401	0.2455	0.4794	0.3403	0.3148	0.427	0.3866	1.5511	0.8651	2.2569	0.7217	1.3529	0.8541	0.827767
394	citrulline	Amino Acid	Urea cycle; Arginine and Proline Metabolism	2132	LC/MS Pos Early	391	1520	176.103	9750	372-75-8	C00327	HMDB00904	1.0093	1.1351	0.8471	5.7251	3.5267	1.2423	0.6831	0.9066	0.8986	0.9907	0.817	0.4485	0.7059	0.5186	1.0525	1.1567	0.9894	1.8265	1.0334	0.8674	0.7216	0.6248	0.8877	0.9227	0.6945	1.1201	0.5636	0.6267	0.8853	0.4823	4.5975	3.8123	10.0298	3.7496	4.136	5.0417	0.842933
396	homocitrulline	Amino Acid	Urea cycle; Arginine and Proline Metabolism	22138	LC/MS Polar	100000963	3006.8	188.104	65072	1190-49-4	C02427	HMDB00679	0.6549	0.8075	1.4428	1.1933	1.0059	0.2833	0.4636	0.6446	0.5294	1.2484	0.6528	0.4404	0.8258	0.9313	1.0378	4.2674	1.5459	14.1587	0.9301	1.4131	0.4473	0.4067	0.6766	0.9941	0.509	0.6448	0.4241	0.8087	0.7261	0.4868	4.2467	3.595	5.3617	3.4088	5.099	3.8604	0.811317
397	proline	Amino Acid	Urea cycle; Arginine and Proline Metabolism	1898	LC/MS Pos Early	480	1603	116.071	145742	147-85-3	C00148	HMDB00162	0.7841	1.0676	0.8148	0.6399	0.7821	0.8642	0.9304	1.0214	0.9917	1.0285	1.1136	1.0706	0.9603	0.801	0.8481	1.0981	1.029	0.9165	0.9233	1.0011	1.1233	1.0282	0.9968	0.8184	1.0579	1.0926	0.9783	1.0604	1.1219	1.1098	1.1323	1.112	1.0174	0.8744	1.1266	1.1606	0.98185
400	dimethylarginine (ADMA + SDMA)	Amino Acid	Urea cycle; Arginine and Proline Metabolism	36808	LC/MS Pos Early	100001810	2850	203.15	123831	102783-24-4	C03626	HMDB01539	0.5691	1.255	0.8248	0.8967	1.047	1.0754	0.7929	1.0439	1.0136	0.6937	1.0754	0.9618	0.9769	0.5984	0.7195	1.1344	1.0141	1.0673	0.9807	0.9864	1.1376	1.0505	1.1523	0.5131	0.9632	1.071	0.61	0.927	1.3975	0.6877	1.4211	1.1438	1.2892	0.7925	1.358	1.259	0.9701
401	N-acetylarginine	Amino Acid	Urea cycle; Arginine and Proline Metabolism	33953	LC/MS Pos Early	100001266	2245	217.13	67427	155-84-0	C02562	HMDB04620	0.272	0.3901	0.484	1.4038	0.9657	0.3623	1.2547	1.1384	0.8296	2.1655	0.7912	1.0079	0.5692	0.3946	0.5151	1.2448	0.8227	1.1116	1.7367	0.9378	1.4268	1.1154	1.0571	0.6736	0.9929	1.0172	1.5588	0.9041	1.1759	0.5469	5.5953	4.1148	8.9584	3.4878	4.3834	4.1013	1.1579
404	N-acetylcitrulline	Amino Acid	Urea cycle; Arginine and Proline Metabolism	48434	LC/MS Neg	100001577	940	216.099	656979	33965-42-3	C15532	HMDB00856	0.414	1.1469	3.7479	15.4212	6.6743	0.7541	0.9435	1.0072	0.8405	0.9928	0.9214	0.8717	0.4655	0.3434	0.3176	1.1705	0.774	2.1757	1.4219	1.0514	0.9844	0.9799	1.256	0.5496	0.6617	0.9349	0.9049	0.7278	1.077	0.5082	16.1625	8.7734	34.7518	9.4213	10.3637	7.5731	1.04053
406	N-delta-acetylornithine	Amino Acid	Urea cycle; Arginine and Proline Metabolism	43249	LC/MS Neg	100004523	858	173.093	9920500				2.7006	1.3503	1.4109	2.4883	2.3066	1.2003	0.9765	1.0574	0.8931	0.9944	1.036	1.2121	1.1047	0.7918	0.9704	0.826	0.8914	0.6882	0.7972	1.0056	1.1046	0.8605	0.6983	1.078	1.1436	0.9635	0.9652	1.4865	1.2884	1.0812	0.9587	0.8078	0.7696	1.0589	1.0407	0.9915	0.924033
407	N-alpha-acetylornithine	Amino Acid	Urea cycle; Arginine and Proline Metabolism	32984	LC/MS Pos Early	100000285	2000	175.108	439232	6205-08-09	C00437	HMDB03357	0.6884	1.0175	1.7733	2.2862	2.0696	1.2049	1.0355	1.2076	0.9875	0.6416	0.814	1.76	0.682	0.3625	0.4261	0.625	0.7076	0.8121	0.9565	1.416	0.9714	0.8701	0.89	0.9038	1.0833	1.0466	1.1683	0.7024	1.2352	1.0125	2.6008	2.7597	1.8472	2.4561	3.3817	2.8805	1.0013
408	N2,N5-diacetylornithine	Amino Acid	Urea cycle; Arginine and Proline Metabolism	43591	LC/MS Neg	100004575	1367	215.104	10398396	39825-23-5			1.7723	0.7898	1.3845	5.4293	6.1581	1.796	1.4014	1.0626	0.9409	0.9259	0.6084	1.3797	0.1535	0.1535	0.1535	0.1535	0.7508	0.1535	1.3844	1.1369	1.1082	1.4761	0.1535	0.3445	1.2284	1.1956	0.6957	0.9016	1	0.7651	1.287	0.1535	1.0171	1.0108	0.5859	0.6341	0.933933
411	hydroxyproline	Amino Acid	Urea cycle; Arginine and Proline Metabolism	32306	LC/MS Pos Early	1001	1064	132.066	5810	51-35-4	C01157	HMDB00725	2.2853	3.2025	2.6158	1.7444	1.5945	3.0367	0.8861	0.8895	0.8329	2.6009	1.1572	0.7292	0.968	0.9441	0.813	0.8017	0.8118	0.8389	0.9882	1.0898	0.7325	0.8672	0.6598	0.9395	0.5843	0.732	1.0236	0.9462	0.6813	0.9004	1.3444	1.9842	3.1036	1.5338	1.3977	1.178	0.8795
413	prolylhydroxyproline	Amino Acid	Urea cycle; Arginine and Proline Metabolism	35127	LC/MS Pos Early	100001167	2128	229.118	11673055	18684-24-7		HMDB06695	0.7642	1.386	1.3075	0.2947	0.2947	1.3998	0.911	0.2947	1.1364	1.4601	1.0587	1.2087	1.1725	0.9202	0.9903	1.0805	0.7296	0.5462	1.8962	2.0088	0.7467	1.0097	0.7496	0.8327	1.1043	1.2165	1.0299	1.3624	1.4084	0.9459	0.9543	1.1044	0.9345	0.4979	0.6927	0.7148	1.20728
417	N,N,N-trimethyl-alanylproline betaine (TMAP)	Amino Acid	Urea cycle; Arginine and Proline Metabolism	62947	LC/MS Pos Early	100020217	2470	229.155					1.2275	2.2466	1.7591	2.6975	2.0507	2.2745	1.0444	1.0199	0.7359	0.3074	0.4216	1.0163	0.9852	0.8224	0.9354	0.762	0.89	0.5864	1.3258	0.9635	0.9523	1	1.0193	0.6652	0.6638	0.8857	1.2312	1.2559	1.0698	1.0399	1.1047	0.918	1.2192	0.9995	0.8618	1.0248	0.987683
419	N-monomethylarginine	Amino Acid	Urea cycle; Arginine and Proline Metabolism	43586	LC/MS Pos Early	100004488	2845	189.135	132862	53308-83-1	C03884	HMDB29416	0.4376	1.293	0.8442	0.8317	0.9155	0.9559	0.7729	1.1324	0.9143	0.7189	1.1214	0.9647	0.93	0.5777	0.7001	1.0033	1.0405	1.2442	0.9839	0.9607	0.9971	1.0599	1.042	0.4964	1.0029	1.07	0.6842	0.9622	1.4271	0.767	1.5486	1.1032	1.5015	1.0605	1.4022	1.4807	0.923333
420	argininate*	Amino Acid	Urea cycle; Arginine and Proline Metabolism	57461	LC/MS Pos Early	100002769	2150	176.103	160437	157-07-3		HMDB03148	2.8983	2.0879	4.7168	8.9059	6.0509	4.7438	0.5123	0.8818	0.6006	0.2159	0.3906	0.62	1.699	1.9833	1.3245	1.7954	1.8489	4.9364	0.4646	0.537	0.4354	0.6401	0.7346	1.1933	0.1676	0.4287	0.4296	0.9035	0.5653	0.1783	1	0.4791	1.2163	0.2361	0.5055	0.1676	0.6675
423	N-acetylhomocitrulline	Amino Acid	Urea cycle; Arginine and Proline Metabolism	62707	LC/MS Pos Early	100020513	1363	232.129					0.6735	1.379	2.2168	6.9383	3.6766	0.847	0.6145	0.8852	0.5889	1.0099	0.8624	0.9901	0.5354	0.5507	0.6188	2.7552	0.9068	7.4967	1.2936	1.3979	0.6951	0.7359	0.8625	0.6053	0.5541	1.0805	0.8403	0.959	1.0731	0.7192	5.4367	4.6557	10.3697	3.0023	5.6366	3.0346	0.931717
425	guanidinoacetate	Amino Acid	Creatine Metabolism	43802	LC/MS Pos Early	344	1937	118.061	763	352-97-6	C00581	HMDB00128	1.0438	1.1321	0.897	2.7028	1.1268	0.8633	0.6156	0.6245	0.7546	2.1468	0.8881	0.6801	1.4806	0.7726	1.1391	2.5033	1.0382	1.091	1.3107	0.9618	0.8557	0.7558	0.632	1.1865	0.6349	0.619	0.839	0.4423	0.747	0.6969	0.8896	0.8706	1.332	0.7303	1.1033	1.0571	0.950417
426	creatine	Amino Acid	Creatine Metabolism	27718	LC/MS Pos Early	1221	1947	132.077	586	57-00-1	C00300	HMDB00064	0.8732	1.2181	1.4946	1.4474	1.5772	1.26	0.7485	0.8553	0.7586	0.794	0.6543	0.7434	1.1326	1.0079	1.2087	1.166	1.1393	1.2036	0.8027	0.7391	0.7452	0.8007	0.7287	1.0052	0.7197	0.7607	0.9207	0.7395	0.7562	0.7161	1.5315	1.324	1.5517	1.3944	1.679	1.4353	0.8036
427	creatinine	Amino Acid	Creatine Metabolism	513	LC/MS Pos Early	275	2055	114.066	588	60-27-5	C00791	HMDB00562	0.789	1.1642	1.4487	1.0713	1.6731	1.1541	0.638	0.8009	0.6291	1.3568	0.6043	1.0306	0.9592	0.9637	1.1255	1.0398	1.0205	0.8574	1.5801	0.7743	0.6412	0.8698	0.7019	1.5466	0.7012	0.8361	1.118	0.7079	0.6535	0.6737	1.3923	1.0745	1.4116	1.6903	1.6436	1.3916	1.01898
433	putrescine	Amino Acid	Polyamine Metabolism	1408	LC/MS Pos Early	49	3027	89.1073	1045	110-60-1	C00134	HMDB01414	0.7332	0.6817	1.0771	3.0187	2.3944	1.6771	0.2599	0.5575	0.4522	0.5254	0.3454	0.4611	1.2019	1.482	1.6049	1.6355	1.597	1.7578	0.4745	0.331	0.4067	0.4271	0.3737	1.537	0.4001	0.4663	1.0922	0.5361	0.4181	0.284	1.2134	0.8522	1.2823	1.8789	1.2966	1.5872	0.591667
435	N-acetyl-isoputreanine*	Amino Acid	Polyamine Metabolism	62309	LC/MS Pos Early	100020487	2305	203.139					4.6249	2.7802	4.9708	3.5848	9.6177	7.6622	0.4518	0.989	0.4238	0.3217	0.4448	0.5332	1.8055	0.6686	0.9069	1.2878	1.5843	1.3852	0.6343	0.2159	0.65	0.5454	0.5887	1.1097	0.3381	0.4616	0.2346	1.2201	1.0402	0.4345	1.0386	0.5694	1.011	0.6805	2.2451	1.347	0.624
436	spermidine	Amino Acid	Polyamine Metabolism	485	LC/MS Pos Early	50	3355	146.165	1102	124-20-9	C00315	HMDB01257	1.0169	1.1419	1.0915	0.9152	0.739	1.2475	0.8512	0.8752	0.7633	3.0478	0.7013	1.0949	1.4047	1.2657	0.9203	1.1558	0.8891	0.7542	0.7466	0.74	0.8506	0.9983	0.8527	0.9849	0.8129	0.9786	2.5212	1.2837	1.0603	0.9075	1.6906	1.6815	1.9747	2.0656	1.8048	1.8986	0.862183
438	N('1)-acetylspermidine	Amino Acid	Polyamine Metabolism	57689	LC/MS Pos Early	187	3075	188.176	496	14278-49-0	C00612	HMDB01276	2.5195	0.9225	2.8012	28.6407	27.2831	5.0009	0.1988	0.2993	0.1554	0.4239	0.2238	0.2613	1.1531	1.3813	1.8336	2.6216	2.698	2.4334	0.1505	0.1397	0.1643	0.1912	0.1886	1.3466	0.1734	0.2029	0.4515	0.2537	0.3167	0.164	0.733	0.8163	1.0039	0.9961	1.5856	1.5748	0.363483
441	spermine	Amino Acid	Polyamine Metabolism	603	LC/MS Pos Late	507	758	203.223	1103	71-44-3	C00750	HMDB01256	0.3702	0.7487	0.8442	1.2004	0.595	0.3702	0.7119	0.5432	0.3702	0.3702	0.8894	1.0021	1.2901	0.9766	0.6329	1.1117	1.499	0.9511	0.9979	0.9281	0.8388	0.8779	1.2791	1.2807	1.086	1.8591	1.5035	0.564	1.1502	1.1998	1.5548	1.8014	2.3351	2.7456	1.0575	1.6937	1.03375
443	N1,N12-diacetylspermine	Amino Acid	Polyamine Metabolism	52987	LC/MS Pos Early	100002132	3105	287.244	132680	61345-83-3	C03413	HMDB02172	0.0219	0.0219	0.0219	1.9155	5.1589	0.0845	0.0219	0.0219	0.0219	0.0219	0.0219	0.0219	0.0219	0.0219	0.0219	0.0219	0.0219	0.0219	0.0219	0.0219	0.0219	0.0219	0.0219	0.0219	0.0219	0.0219	0.0219	0.0219	0.0219	0.0219	0.0219	0.0219	0.0219	0.0219	0.0219	0.0219	0.0219
444	5-methylthioadenosine (MTA)	Amino Acid	Polyamine Metabolism	1419	LC/MS Pos Early	212	2752	298.097	439176	2457-80-9	C00170	HMDB01173	0.4308	0.4071	0.6093	0.5789	0.5451	0.5181	0.6675	0.7487	0.6083	0.8967	1.0775	0.9545	0.908	0.8799	2.2625	1.2525	0.9486	1.0602	1.4705	1.2139	1.2361	1.0505	1.0089	1.3699	1.6059	1.1861	1.5056	1.2387	1.7092	1.3229	1.0504	0.8796	0.7648	0.8299	1.6413	1.5308	1.22497
454	4-guanidinobutanoate	Amino Acid	Guanidino and Acetamido Metabolism	15681	LC/MS Pos Early	100000096	2320	146.092	500	463-003;463-00-3	C01035	HMDB03464	6.7093	2.5581	2.3519	2.8179	3.0981	2.3793	0.5509	0.5165	0.6016	0.4093	0.5157	0.4522	1.2368	0.6177	1.051	2.2131	1.6604	2.4277	1.5889	1.3102	0.949	0.7831	0.6187	2.7131	0.3805	0.7599	0.8414	2.5628	0.5007	0.4805	0.6957	0.3683	0.6827	0.4037	0.5561	0.4906	1.32717
455	guanidinosuccinate	Amino Acid	Guanidino and Acetamido Metabolism	32446	LC/MS Pos Early	100001212	1892	176.067	97856	6133-30-8	C03139	HMDB03157	0.1483	0.1203	0.3766	0.0492	0.2206	0.2126	2.8494	2.5486	0.9813	0.3662	1.0187	0.8966	3.9595	1.2838	2.5711	0.9441	2.3372	0.621	2.151	1.1343	1.8677	1.103	2.8083	4.2795	3.37	1.5413	0.4787	2.4045	0.9715	2.0275	0.0492	0.0492	0.0492	0.0492	0.0492	0.0492	2.22397
457	glutathione, reduced (GSH)	Amino Acid	Glutathione Metabolism	2127	LC/MS Pos Early	496	2000	308.091	124886	70-18-8	C00051	HMDB00125	0.8043	1.4406	3.4628	0.7538	8.1273	33.574	0.3191	0.4941	0.3005	1.2646	0.7732	4.4713	0.6006	0.3528	0.7502	2.0822	0.9157	3.7087	2.3288	1.9973	1.0165	0.4362	0.6265	10.1578	0.4123	0.7874	0.3088	0.2362	21.7191	0.9835	1.9174	2.9846	0.5807	0.2743	3.5197	2.7629	2.76052
458	glutathione, oxidized (GSSG)	Amino Acid	Glutathione Metabolism	27727	LC/MS Pos Early	448	2667	613.159	65359	103239-24-3	C00127	HMDB03337	1.1451	1.1985	1.1121	0.7684	0.8384	1.2134	0.8104	0.9229	0.7283	0.2151	0.9802	0.9569	1.0538	0.815	1.0222	1.0014	0.9807	0.996	1.0688	1.0985	0.9986	0.8502	1.0192	0.8969	1.0438	1.0211	0.2866	1.0372	1.2236	1.141	1.0911	1.0574	1.0237	0.5927	1.1125	1.0672	0.9887
461	cysteine-glutathione disulfide	Amino Acid	Glutathione Metabolism	35159	LC/MS Pos Early	100001437	2465	427.095	4247235	13081-14-6		HMDB00656	1.1619	1.3373	1.1911	1.2498	0.5912	0.371	1.2728	1.05	1.0056	3.5213	1.0849	0.8115	1.2831	0.9643	1.0945	0.9944	0.8879	0.4932	0.9289	0.9643	1.1931	1.1587	1.5768	0.1011	1.5162	1.1101	3.4455	1.2144	0.4087	0.9842	0.7252	0.8236	0.9661	2.0017	0.6975	0.7066	0.98715
462	S-methylglutathione	Amino Acid	Glutathione Metabolism	33944	LC/MS Pos Early	100001259	2200	322.107	3605667	2922-56-7	C11347		0.6119	0.6084	0.307	0.2255	0.2255	0.711	0.7802	0.7727	0.5474	0.276	1.1804	1.0629	1.3748	1.1125	1.4083	0.7497	1.1985	1.0695	1.067	1.2261	0.914	0.8051	0.886	1.4125	0.7596	0.8102	0.2255	1.1472	1.3626	1.0922	0.9724	1.3307	1.1684	0.4963	1.5077	1.1697	1.05178
464	cysteinylglycine	Amino Acid	Glutathione Metabolism	35637	LC/MS Pos Early	278	2132	179.048	439498	19246-18-5	C01419	HMDB00078	0.2255	0.2255	0.2255	0.2255	0.8609	3.5088	0.2255	0.2255	0.2255	17.1889	0.2255	0.2255	0.2255	0.2255	0.2255	0.2255	0.2255	0.2255	0.2255	0.2255	0.2675	0.2255	0.2255	1.1391	0.2255	0.2255	11.5761	0.2255	2.6573	0.2255	0.2255	0.2255	0.2255	2.4465	0.5774	0.3836	0.384767
467	5-oxoproline	Amino Acid	Glutathione Metabolism	1494	LC/MS Neg	1021	738.5	128.035	7405	98-79-3	C01879	HMDB00267	0.9668	1.0988	0.9424	0.6874	0.8189	0.8806	1.0527	1.0287	1.05	3.2093	1.1418	1.0595	0.8112	0.5844	0.7885	0.7808	0.7538	0.7343	1.0026	1.1798	1.2017	1.1807	0.9974	0.6891	1.0634	1.2012	3.6462	1.2021	1.5168	1.0672	1.0748	1.2475	0.9013	1.5581	0.9741	1.1393	1.04188
468	2-aminobutyrate	Amino Acid	Glutathione Metabolism	42374	LC/MS Polar	1128	2451.5	102.056	439691	1492-24-6	C02261	HMDB00650	0.4223	1.2562	0.9631	1.903	1.3106	0.7386	1.0436	1.2466	1.551	0.8025	1.0042	0.8676	0.0491	0.0491	0.0491	0.2252	0.3017	0.1915	0.4143	1.0426	1.3484	1.2029	0.9056	0.1154	0.9958	0.9776	0.9685	1.323	2.3009	1.1734	1.892	1.9958	1.4593	1.7207	2.5679	2.2574	0.8382
470	2-hydroxybutyrate/2-hydroxyisobutyrate	Amino Acid	Glutathione Metabolism	52281	LC/MS Polar	100008928	1258	103.04					0.5579	1.2802	1.41	2.6839	1.8483	0.8568	1.2968	1.2966	1.1363	0.76	1.0047	1.6144	0.3579	0.2427	0.2704	0.2645	0.2909	0.2976	0.7086	0.9953	1.7781	0.9727	0.7511	0.3304	0.9639	1.1207	1.0162	1.2686	1.5573	1.6605	1.6714	2.0251	2.6266	3.0656	2.6794	1.9972	0.9227
472	ophthalmate	Amino Acid	Glutathione Metabolism	34592	LC/MS Pos Early	100001311	2085	290.135	7018721	495-27-2		HMDB05765	0.8346	1.6568	2.3153	1.0565	1.2334	1.1277	0.3488	0.5776	1.2129	0.5895	1.2273	1.2745	0.2919	0.2215	0.303	0.4083	0.3226	0.3129	0.647	1.6313	1.6114	1.073	0.7547	0.2994	0.97	0.9268	1.03	1.1276	2.4489	1.5673	1.0538	2.8381	1.8763	1.2477	2.6049	2.1397	1.0028
475	S-(1,2-dicarboxyethyl)glutathione	Amino Acid	Glutathione Metabolism	63009	LC/MS Polar	100020967	4832	422.087	9802383	1115-52-2			0.7382	2.2127	1.2551	1.5367	2.004	10.4498	0.6073	0.9466	0.3382	0.2947	1	2.2856	0.5228	0.2947	0.2947	0.725	0.2947	1.9167	1.3907	1.2174	0.8965	0.5038	0.9164	2.4658	0.8108	0.9278	0.2947	0.6144	6.4223	1.2937	1.4196	0.2947	0.2947	0.2947	1.2057	0.3804	1.23177
476	4-hydroxy-nonenal-glutathione	Amino Acid	Glutathione Metabolism	48487	LC/MS Neg	100006240	3319.2	462.192		99927-70-5			0.7915	0.7377	0.8282	0.2734	0.983	0.8493	0.4703	0.4221	0.5216	0.0437	0.8438	0.8629	1.1039	0.8069	1.4325	1.3124	1.4063	1.9167	1.0984	1.4706	1	0.8375	0.9337	1.944	0.7824	1.1239	0.0437	0.9416	1.227	1.3789	1.1535	1.4503	1.1625	0.2172	1.2196	1.3926	1.21403
477	3'-dephospho-CoA-glutathione*	Amino Acid	Glutathione Metabolism	62807	LC/MS Neg	100020899	1690	495.101					0.7268	1.0601	1.2425	0.6901	0.9109	0.9423	0.7251	0.6954	0.5566	0.3066	0.696	0.704	1.5083	1.0448	1.3725	1.5998	1.482	1.7098	0.8454	0.9562	0.9886	0.919	0.966	1.3671	1.0114	0.8894	0.5895	1.0633	1.335	1.2124	1.0607	0.7731	0.9541	0.4742	1.3004	0.9544	1.00705
478	CoA-glutathione*	Amino Acid	Glutathione Metabolism	62804	LC/MS Neg	269	1326	535.084	11953788	6477-52-7	C00920		0.5624	1.0006	1.14	0.7608	0.6273	0.8999	0.8653	0.6365	0.4314	0.0262	0.6325	0.672	1.3056	0.8725	1.0724	1.38	1.3679	1.6325	0.6208	0.8694	1.2262	0.9626	1.0458	1.8747	1.192	0.801	0.1631	1.2542	1.0922	1.6491	1.0252	0.5826	0.9697	0.1908	1.2734	0.7446	1.09992
518	gamma-glutamylglutamate	Peptide	Gamma-glutamyl Amino Acid	36738	LC/MS Pos Early	331	1775	277.103	92865	1116-22-9	C05282	HMDB11737	0.9097	1.0069	0.9192	0.9931	0.9461	0.8701	1.1433	1.1613	1.1271	1.8458	1.254	0.9804	1.0947	0.6972	1.0307	0.9625	0.9848	0.7267	1.2271	1.263	1.6299	1.1198	1.5077	0.9272	1.2772	1.1287	2.102	1.3201	1.3784	1.0157	0.9762	0.8609	0.6729	0.9715	1.0231	0.9493	1.27912
519	gamma-glutamylglutamine	Peptide	Gamma-glutamyl Amino Acid	2730	LC/MS Pos Early	1140	1430	276.119	150914	10148-81-9	C05283	HMDB11738	0.5361	8.0607	1.0979	0.8167	1.0802	1.2035	0.6039	0.6594	0.5626	86.0852	2.6862	0.9735	0.8735	0.5854	1.0206	1.0674	0.7782	0.7605	1.3979	1.1282	7.6614	0.8516	1.0015	1.113	1.1546	0.9546	168.43	0.7321	1.7343	1.0382	0.9985	1.1669	0.9208	40.8204	2.2239	2.0522	2.19227
520	gamma-glutamylglycine	Peptide	Gamma-glutamyl Amino Acid	33949	LC/MS Pos Early	100001294	1535	205.082	165527	1948-29-4		HMDB11667	1.0056	1.3756	1.1572	0.1844	0.2703	0.5228	0.9944	0.9874	1.0707	6.3433	1.6179	0.8808	0.6148	0.3652	0.6492	0.8038	0.786	0.9487	1.4012	1.9139	1.7234	1.4496	1.3807	0.5039	1.0157	1.0734	5.7917	1.1197	1.2122	1.0841	0.7917	1.2445	0.6491	2.2345	0.847	0.8309	1.39545
521	gamma-glutamylhistidine	Peptide	Gamma-glutamyl Amino Acid	18245	LC/MS Pos Early	1235	2740	285.119	7017195	37460-15-4			0.179	0.2708	0.179	0.179	0.179	0.179	0.179	0.179	0.179	2.8682	0.179	0.179	0.179	0.179	0.179	0.179	0.179	0.179	0.179	0.179	0.179	0.179	0.179	0.179	0.179	0.179	3.355	0.179	0.179	0.179	0.179	0.179	0.179	1	0.179	0.179	0.179
522	gamma-glutamylisoleucine*	Peptide	Gamma-glutamyl Amino Acid	34456	LC/MS Pos Early	100001485	2940	261.144	14253342			HMDB11170	1.0775	1.1601	1.5614	0.723	1.0233	1.008	1.1261	1.1135	1.0733	2.3806	0.992	0.9685	0.7616	0.5768	0.8848	0.5879	0.8455	0.6928	1.3091	1.1697	1.1419	0.907	1.0152	0.6176	1.2014	1.1873	2.143	1.5397	1.8754	1.3195	0.8638	1.07	0.8395	1.1003	0.7909	0.958	1.02675
523	gamma-glutamylleucine	Peptide	Gamma-glutamyl Amino Acid	18369	LC/MS Pos Early	1268	2991	261.144	151023	2566-39-4		HMDB11171	1.1739	1.4125	1.5209	0.701	0.8645	1.3016	0.8861	1.0376	1.1347	3.7685	1.0576	1.0329	0.6984	0.5819	0.7257	0.6466	0.8572	0.6302	1.9067	1.413	1.2079	0.9529	0.9886	0.5962	1.3328	1.3373	5.9158	1.5933	1.8321	1.2307	0.8198	1.0114	0.9341	1.9418	0.8187	0.7074	1.17755
524	gamma-glutamyl-alpha-lysine	Peptide	Gamma-glutamyl Amino Acid	55015	LC/MS Pos Early	100010901	2784	276.155	65254				0.1966	0.5324	0.1966	0.1966	0.1966	0.1966	0.1966	0.1966	0.1966	11.3251	0.1966	0.5985	0.4122	0.1966	0.4154	0.5447	0.1966	0.1966	0.1966	0.1966	0.1966	0.1966	0.1966	0.1966	0.1966	0.1966	11.1985	0.1966	0.1966	0.4759	0.1966	0.1966	0.1966	7.8022	0.267	1.4015	0.1966
525	gamma-glutamyl-epsilon-lysine	Peptide	Gamma-glutamyl Amino Acid	33934	LC/MS Pos Early	100001262	2725	276.155	7015685	17105-15-6		HMDB03869	1.6484	1.5012	1.5703	1.1129	1.0839	2.1057	1.0763	0.6823	1.5311	0.386	0.5048	0.469	1.408	0.6481	1.2547	1.4166	0.7879	1.2317	0.4657	0.8603	0.8183	0.4651	0.7435	0.8933	0.9999	1.3177	0.3782	0.8143	0.7386	0.9829	1.0783	0.5931	1.0752	0.8419	1.5077	1.1985	0.7077
526	gamma-glutamylmethionine	Peptide	Gamma-glutamyl Amino Acid	44872	LC/MS Pos Early	100001313	2640	279.101	7009567	17663-87-5		HMDB29155	0.2229	0.2229	0.2229	0.2229	0.2229	0.2229	0.2229	0.2229	0.2229	1	0.2229	0.2229	0.2229	0.2229	0.2229	0.2229	0.2229	0.2229	0.2229	0.2229	0.2229	0.2229	0.2229	0.2229	0.2229	0.2229	1.2476	0.2229	0.2229	0.2229	0.2229	0.2229	0.2229	0.2229	0.2229	0.2229	0.2229
527	gamma-glutamylphenylalanine	Peptide	Gamma-glutamyl Amino Acid	33422	LC/MS Pos Early	100000491	2992	295.129	111299	7432-24-8		HMDB00594	0.1772	0.2059	0.1772	0.1772	0.1772	0.1772	0.1772	0.1772	0.1772	2.0882	0.1772	0.1772	0.1772	0.1772	0.1772	0.1772	0.1772	0.1772	0.1772	0.1772	0.1772	0.1772	0.1772	0.1772	0.1772	0.1772	3.2387	0.1772	0.1772	0.1772	0.1772	0.1772	0.1772	1	0.1772	0.1772	0.1772
528	gamma-glutamylthreonine	Peptide	Gamma-glutamyl Amino Acid	33364	LC/MS Pos Early	100001314	1750	249.108	76078708	5652-48-2		HMDB29159	0.7621	1.1361	1.3259	0.6114	0.6803	0.607	0.489	0.5085	0.8534	2.9042	0.79	0.9557	0.8798	0.8185	1.2536	1.6023	1.0297	0.9437	1.1376	2.1034	1.305	1.5057	1.3346	0.9124	0.8548	1.1632	3.1169	1.0019	2.3545	0.9457	0.449	1.9681	0.4539	0.8331	0.3892	0.4566	1.38312
529	gamma-glutamyltryptophan	Peptide	Gamma-glutamyl Amino Acid	33947	LC/MS Pos Early	100001295	2975	334.14	3989307	66471-20-3		HMDB29160	0.5192	0.5192	0.5192	0.5192	0.5192	0.5192	0.5192	0.5192	0.5192	1	0.5192	0.5192	0.5192	0.5192	0.5192	0.5192	0.5192	0.5192	0.5192	0.5192	0.5192	0.5192	0.5192	0.5192	0.5192	0.5192	1.2721	0.5192	0.5192	0.5192	0.5192	0.5192	0.5192	0.5192	0.5192	0.5192	0.5192
530	gamma-glutamyltyrosine	Peptide	Gamma-glutamyl Amino Acid	2734	LC/MS Pos Early	1102	2518	311.124	94340	7432-23-7		HMDB11741	0.3722	1.7482	0.5074	0.3722	0.3722	0.3722	0.9395	0.4178	0.6391	16.2344	0.9129	0.5972	1.1879	0.3722	1.2951	1.1206	1.0192	0.965	1.634	1.4415	2.1506	0.5838	0.9635	0.9808	0.3722	0.5245	19.6903	0.3722	0.8801	0.6146	1.1517	1.1023	0.6428	8.5441	1.0617	1.2148	1.29237
531	gamma-glutamylvaline	Peptide	Gamma-glutamyl Amino Acid	43829	LC/MS Pos Early	100001126	2700	247.129	7015683	2746-34-1		HMDB11172	1.1818	1.6317	1.9042	0.8098	0.9048	1.1872	0.7426	0.7391	1.086	1.6452	0.8874	0.8801	0.9519	0.7344	0.859	0.8904	1.1184	0.9461	1.4109	1.2171	1.1079	0.8881	0.8609	0.8109	0.9567	0.8297	1.2532	1.0385	1.7284	1.2407	0.8399	1.2014	1.0077	0.7733	0.6848	0.8352	1.0493
532	gamma-glutamylserine	Peptide	Gamma-glutamyl Amino Acid	54914	LC/MS Pos Early	100009231	1351	235.092		5875-35-4			0.2446	3.2079	0.2446	0.2446	0.2446	0.2446	0.2446	0.5534	0.6405	41.3279	2.0191	0.2446	1.0231	0.2446	0.7513	1.1009	0.9976	0.2446	0.2446	0.6778	3.4861	0.6952	0.847	0.4712	0.2446	1.0024	47.3534	0.2446	0.9965	0.2446	0.2446	0.5304	0.2446	16.9735	0.8825	1.0064	1.07032
533	gamma-glutamylcitrulline*	Peptide	Gamma-glutamyl Amino Acid	62104	LC/MS Pos Early	100020241	1644	305.146					0.1673	0.1673	0.1673	0.1673	0.1673	0.1673	0.1673	0.1673	0.1673	1	0.1673	0.1673	0.1673	0.1673	0.1673	0.1673	0.1673	0.1673	0.1673	0.1673	0.1673	0.1673	0.1673	0.1673	0.1673	0.1673	1.0036	0.1673	0.1673	0.1673	0.1673	0.1673	0.1949	4.8653	0.1673	0.1673	0.1673
690	glycylleucine	Peptide	Dipeptide	34398	LC/MS Pos Early	100001258	3059	189.123	92843	869-19-2	C02155	HMDB00759	0.2166	0.5635	0.5237	0.658	0.5668	0.6355	0.9389	1.1187	1.0288	1.2113	0.7811	0.8189	0.7655	0.5189	0.4482	1.1185	0.9661	0.8467	1.0587	0.9955	1.771	1.3205	1.0045	0.633	0.544	0.7492	0.9829	0.5138	1.4556	1.0723	1.4817	1.3649	1.209	1.0998	1.9178	1.8841	1.13053
700	glycylvaline	Peptide	Dipeptide	18357	LC/MS Pos Early	100000487	2734	175.108	97417	1963-21-9		HMDB28854	0.4511	0.6634	0.6806	0.5688	0.8826	0.7027	0.8126	1.1927	1.1578	0.9793	1.2505	0.8807	0.9172	0.38	0.435	0.9709	1.0235	1.0461	1.2974	1.252	1.9075	1.2154	1.4815	0.67	0.7136	1.1193	0.812	0.5991	2.1573	1.3738	1.6811	0.9742	1.1656	1.0207	1.6049	1.7297	1.30397
705	histidylalanine	Peptide	Dipeptide	42027	LC/MS Pos Early	100003542	3014	227.114	351667	16874-75-2		HMDB28878	0.5382	0.5382	0.5382	0.5382	0.5382	0.5382	0.709	0.635	0.5382	0.6778	0.5382	0.5382	0.5382	0.5382	0.5382	0.8117	0.5382	0.6079	0.7239	0.5759	1.5948	0.6326	1.5544	0.5382	0.5933	0.5382	1.4082	1.3894	1.3086	1.0837	1.3004	1.5621	0.7586	3.1763	3.0522	1.9847	0.936633
724	isoleucylglycine	Peptide	Dipeptide	40008	LC/MS Neg	100003169	1992	187.109	342532	868-28-0		HMDB28907	0.3262	0.6364	0.5105	0.5291	0.3695	0.3558	0.7629	0.7726	0.6988	0.9484	0.6647	0.7682	0.7804	0.699	0.8655	1.0061	1.2534	1.1972	0.9128	1.0633	1.1806	1.1023	1.3761	0.7303	1.0153	0.9059	1.1844	1.0007	1.3632	1.2829	1.0856	1.1766	1.1933	1.3273	1.9693	1.5232	1.0609
738	leucylalanine	Peptide	Dipeptide	40010	LC/MS Pos Early	100003179	2801	203.139	259321	7298-84-2		HMDB28922	1.2095	0.9561	0.638	1.3499	0.6441	0.3216	1.2422	1.8059	1.1375	0.7916	1.5748	0.5078	0.9743	0.666	0.7368	1.0081	0.7028	0.4261	0.606	1.0877	1.5353	0.9545	1.2392	0.6917	1.1963	0.8155	0.9919	1.7084	0.8286	1.3532	1.8871	1.6032	1.4353	2.2687	2.6929	2.4685	1.01907
743	leucylglycine	Peptide	Dipeptide	40045	LC/MS Pos Early	100003185	2778	189.123	79070	686-50-0		HMDB28929	0.4451	0.4451	0.4451	0.5835	0.6672	0.4451	0.9516	0.8402	0.6778	3.5433	0.4451	0.4834	0.9274	0.4451	1.1452	1.4601	1.3709	1.1373	0.5499	0.7856	1.5165	0.8264	0.7352	1.1258	0.5373	0.67	1.3281	0.9713	1.9323	0.4451	1.6724	0.9933	1.3034	2.463	2.5721	2.5391	0.923233
792	phenylalanylalanine	Peptide	Dipeptide	41374	LC/MS Pos Early	100003589	2909	237.123	5488196	3918-87-4			0.2751	0.4281	0.448	0.563	0.2751	0.2751	0.6141	0.8589	0.8227	5.0294	0.4163	0.6745	0.7186	0.4441	0.7665	1.0205	1.166	1.2867	0.6776	0.7513	1.4186	0.9624	1.4842	0.7947	1.0063	0.6007	2.447	0.9431	1.135	1	1.0255	1.4784	1.2462	2.3789	2.7488	2.4058	1.0148
796	phenylalanylglycine	Peptide	Dipeptide	41370	LC/MS Pos Early	100003588	2898	223.108	98207	721-90-4		HMDB28995	0.4329	0.891	0.7066	0.7218	0.6771	0.5412	0.7028	1.2086	1.0116	9.6212	0.6726	0.7065	0.8555	0.5649	0.7402	1.3467	1.0531	1.1546	0.7064	0.9884	1.349	1.0255	1.2053	0.8546	0.7977	0.5905	5.7981	0.717	1.3983	1.1536	1.0828	0.9859	1.0641	2.2169	2.3568	1.9193	1.02153
816	prolylglycine	Peptide	Dipeptide	40703	LC/MS Pos Early	100003674	2136	173.092	6426709	2578-57-6		HMDB11178	0.3081	0.7408	0.8896	0.575	0.7699	0.5633	0.8012	1.1899	1.3005	1.2209	1.2465	0.569	1.1583	0.2004	0.6206	1.2334	1.0113	0.7958	0.8706	0.7314	1.2559	0.9317	1.3653	0.6997	0.914	1.0752	0.8233	1.1201	1.5762	0.7983	1.3206	1.0497	1.2417	1.0526	1.7673	1.8311	0.975767
880	tyrosylglycine	Peptide	Dipeptide	41375	LC/MS Neg	100003598	1635	237.088	259323	673-05-5		HMDB29105	0.3161	0.5895	0.3161	0.5782	0.4327	0.4726	0.7524	0.9674	0.8852	5.5027	0.3589	0.5552	0.7132	0.3454	0.8039	1.6181	1.1929	1.4398	0.4625	0.8737	1.2874	1.2468	0.9083	1.0326	0.5738	0.383	3.344	0.8797	1.3846	0.81	1.2041	1.2104	1.1527	3.4348	3.735	2.4575	0.96855
896	valylglutamine	Peptide	Dipeptide	42079	LC/MS Pos Early	100003640	2295	246.145	5253209	42854-54-6		HMDB29125	0.3748	0.3748	0.3748	0.3748	0.9791	1.0545	0.3748	0.3748	0.8027	4.4401	0.3748	0.3748	0.7817	0.3748	0.5936	1.4053	0.5635	0.8513	0.8926	0.6473	2.9308	0.3748	0.8785	1.0209	0.3748	0.3748	0.3748	0.3748	2.0997	0.3748	0.7769	1.7591	0.4873	0.7306	3.0175	2.6565	1.12415
897	valylglycine	Peptide	Dipeptide	40475	LC/MS Neg	100003641	1506	173.093	136487	686-43-1		HMDB29127	0.1799	0.4982	0.5257	0.4435	0.7187	0.7013	0.7987	1.0474	1.0092	2.8158	0.8851	0.9425	0.8587	0.6018	0.6555	1.4625	1.3046	1.2816	0.6854	0.9637	1.539	1.1419	0.9744	0.9664	0.3559	0.5556	1.3566	0.4969	1.6518	0.9908	1.1916	1.0293	1.1279	1.0816	2.2204	2.2279	1.04513
900	valylleucine	Peptide	Dipeptide	39994	LC/MS Neg	100003210	3335	229.156	352039	22906-55-4		HMDB29131	0.2967	0.636	0.5498	0.6483	0.667	0.5604	0.8021	0.8849	0.728	4.9358	0.6302	0.846	0.8174	0.7078	0.6189	1.1306	1.4745	1.2529	0.65	0.9313	1.5188	0.8273	0.7152	1.1023	0.8383	0.2676	3.2015	1.1082	1.3205	1.0687	1.1831	1.3646	1.1964	3.1431	2.8759	2.2379	0.957483
990	phenylacetylglycine	Peptide	Acetylated Peptides	33945	LC/MS Neg	100001275	2375	192.067	68144	500-98-1	C05598	HMDB00821	0.2875	0.9446	1.1415	0.6892	0.6012	0.4134	0.8277	1.0566	0.6581	1.2825	1.4985	1.3712	1.7261	1.0275	1.4777	1.9298	1.6041	1.3074	5.6287	2.2493	0.535	0.9725	1.5476	0.8832	0.5984	0.9659	0.8583	0.3847	0.6671	0.7441	0.9448	0.4722	0.9429	0.5293	1.3099	0.8157	1.96938
1016	1,5-anhydroglucitol (1,5-AG)	Carbohydrate	Glycolysis, Gluconeogenesis, and Pyruvate Metabolism	20675	LC/MS Neg	100000580	802	163.061	64960	154-58-5	C07326	HMDB02712	1.5667	1.3322	1.1394	0.9611	1.0322	1.1042	0.9297	1.0793	0.737	1.1235	0.8611	0.9119	1.1732	0.6196	0.9569	1.0169	0.9366	0.9519	1.1465	1.0983	0.7538	0.9674	0.7553	0.895	0.9021	1.2112	0.9305	0.9812	1.126	0.9831	1.3378	1.2925	1.4401	1.5753	1.3876	1.3201	0.93605
1019	glucose	Carbohydrate	Glycolysis, Gluconeogenesis, and Pyruvate Metabolism	20488	LC/MS Polar	572	2342	179.056	79025	50-99-7	C00031	HMDB00122	0.8709	0.9746	1.8028	1.5735	1.6878	1.3048	1.0637	1.3645	1.0254	0.7253	1.161	1.5305	0.5713	0.4746	0.572	0.6495	0.6113	0.5814	1.7244	1.5472	1.686	1.3247	1.8107	0.5313	1.3301	1.4828	1.0778	0.9241	1.3882	1.2762	1.124	1.5097	0.8869	0.6551	0.6821	0.8415	1.43738
1020	glucose 6-phosphate	Carbohydrate	Glycolysis, Gluconeogenesis, and Pyruvate Metabolism	31260	LC/MS Polar	291	4537	259.022	5958	103192-55-8	C00668	HMDB01401	1.3306	1.1949	1.6172	1.8112	1.7983	1.5542	0.8757	0.8491	0.6419	6.372	0.7543	0.9888	1.0964	0.774	0.8216	0.8772	0.9008	0.9448	1.2396	1.04	0.7561	1.2309	1.264	0.7328	1.2281	1.5375	6.8299	1.1312	1.1911	1.2639	1.2223	0.9141	1.0112	0.4374	0.7878	0.733	1.0439
1026	Isobar: hexose diphosphates	Carbohydrate	Glycolysis, Gluconeogenesis, and Pyruvate Metabolism	46896	LC/MS Neg	100002180	551	338.989			C00354		0.1048	0.4491	0.496	0.4993	0.1048	0.1048	0.7661	0.6154	0.6305	1.6478	0.7995	0.6713	1.55	1.3973	1.8792	1.0708	1.7798	1.0409	0.4689	0.4671	2.133	0.5493	0.6778	1.7754	0.7864	0.8057	2.0109	0.6465	0.5925	1.3817	0.7524	1.2633	1.7594	1.0666	0.9591	1.074	1.01192
1027	2,3-diphosphoglycerate	Carbohydrate	Glycolysis, Gluconeogenesis, and Pyruvate Metabolism	15664	LC/MS Neg	1227	555	264.952	186004	102783-53-9	C01159	HMDB01294	0.7564	1.0201	0.7444	0.6943	0.2838	0.4629	1.3181	0.4692	0.6373	0.4718	0.2838	0.9511	1.7981	0.2838	1.0511	0.877	0.6377	0.5567	0.2838	1.2438	1.0575	0.2838	0.7302	1.0422	0.8033	0.4783	1.1529	1	0.461	1.6191	0.9412	2.3838	3.134	1.6965	1.4551	1.4358	0.77355
1028	dihydroxyacetone phosphate (DHAP)	Carbohydrate	Glycolysis, Gluconeogenesis, and Pyruvate Metabolism	15522	LC/MS Neg	309	603	168.991	668	102783-56-2	C00111	HMDB01473	0.4765	0.3586	0.6838	0.6736	0.5582	0.3466	0.9191	0.6525	0.5387	3.6592	1	0.6644	1.477	2.0348	2.3101	1.7021	2.3939	1.1982	0.5065	0.5202	3.204	0.4067	1.1508	1.7286	0.458	0.8521	6.0094	0.4678	0.4937	1.6217	0.6793	2.1045	2.5727	3.4378	0.9846	0.9982	1.2528
1032	2-phosphoglycerate	Carbohydrate	Glycolysis, Gluconeogenesis, and Pyruvate Metabolism	35629	LC/MS Polar	100000093	4550	184.986	59	70195-25-4	C00631	HMDB03391	0.9325	0.7657	0.8565	0.6591	0.582	0.6008	1.3365	0.8133	0.9068	0.9898	0.8782	1.2392	1.3142	1.5168	0.9702	1.0958	1.1659	0.9322	0.7757	1.0412	1.168	0.7904	0.9527	1.4016	0.9962	0.8385	1.0038	0.9522	0.6225	1.5503	0.8608	1.7021	1.5612	1.0558	1.1224	1.2817	1.0216
1033	3-phosphoglycerate	Carbohydrate	Glycolysis, Gluconeogenesis, and Pyruvate Metabolism	1414	LC/MS Neg	132	583	184.986	724	80731-10-8	C00597	HMDB00807	0.7625	0.7258	0.6909	0.5774	0.4514	0.5552	1.214	0.8205	0.9432	0.8396	0.9057	1.0435	1.2345	1.1208	0.9837	0.991	1.0877	0.8755	0.8575	1.1028	1.0606	0.874	1.0144	1.1381	0.9355	0.8934	0.8249	1.009	0.7511	1.3632	0.9372	1.5886	1.3961	1.1077	1.1322	1.1844	1.0079
1034	phosphoenolpyruvate (PEP)	Carbohydrate	Glycolysis, Gluconeogenesis, and Pyruvate Metabolism	597	LC/MS Neg	463	587.3	166.975	1005	10526-80-4	C00074	HMDB00263	0.7706	0.7006	0.6376	0.5418	0.4112	0.4816	1.2129	0.7694	1.0005	0.2723	0.9165	1.0161	1.2355	1.0533	0.9659	0.9995	1.0358	0.8601	0.9602	1.2421	0.9148	0.8906	1.1715	1.0264	0.9804	1.0316	0.5194	1.0773	0.9058	1.3527	0.9625	1.5666	1.3576	0.6971	1.0748	1.1588	1.03427
1035	pyruvate	Carbohydrate	Glycolysis, Gluconeogenesis, and Pyruvate Metabolism	48990	LC/MS Polar	823	1083	87.0088	1060	127-17-3	C00022	HMDB00243	0.843	1.029	0.7696	1.2377	0.7429	0.9124	1.0737	1.0299	0.9991	0.765	1.0844	0.8712	1.1085	0.9711	1.1664	0.973	0.9636	0.8469	1.2146	1.0195	1.1755	1.3582	1.2081	0.9277	1.2001	1.1353	0.9019	1.0114	0.7979	1.1517	1.1007	0.9166	1.0425	1.083	1.0848	1.0009	1.1506
1036	lactate	Carbohydrate	Glycolysis, Gluconeogenesis, and Pyruvate Metabolism	527	LC/MS Neg	482	681.6	89.0244	612	79-33-4	C00186	HMDB00190	0.6358	0.9902	1.2479	0.8593	0.7021	0.9385	1.3488	0.7723	0.8557	0.6194	0.7049	1.6064	0.7471	0.4528	0.5886	0.7829	0.659	0.7194	1.1519	0.9996	1.7203	1.0004	1.0776	0.7076	1.3396	1.5511	1.0649	1.323	1.5047	2.32	2.1177	2.1124	2.3655	1.4073	1.7623	1.6318	1.10957
1039	glycerate	Carbohydrate	Glycolysis, Gluconeogenesis, and Pyruvate Metabolism	1572	LC/MS Polar	1052	2070.4	105.019	752	600-19-1	C00258	HMDB00139	1.0302	1.1704	0.6725	1.8084	0.515	0.6803	0.8782	0.8193	1.0277	0.3963	1.049	0.5711	1.2942	0.6826	1.0151	0.7591	0.8276	0.9137	1.4418	1.0802	1.0996	0.9212	1.3328	0.7765	1.0499	1.2535	0.4589	1.0001	0.8319	1.0556	1.5366	1.49	1.3313	0.8463	0.7216	1.0563	1.10868
1042	6-phosphogluconate	Carbohydrate	Pentose Phosphate Pathway	15442	LC/MS Neg	100000341	583.9	275.017	91493	921-62-0;53411-70-4	C00345	HMDB01316	1.0759	1.0495	1.32	1.2876	1.2729	1.4256	0.8328	1.0826	0.8152	0.5572	1.1422	1.3635	0.8214	0.5483	0.7081	1.1394	0.9537	0.799	1.6898	1.6847	1.1112	1.1208	1.6128	0.764	1.2789	1.4769	0.4292	0.9091	1.3532	0.9519	1.1391	1.0323	0.9633	0.3436	0.6584	0.7177	1.33055
1046	ribulose/xylulose 5-phosphate	Carbohydrate	Pentose Phosphate Pathway	37288	LC/MS Polar	100002179	3888	229.012			C00199		1.1422	0.2561	0.6267	0.6162	1.1179	0.5695	1.5192	0.2561	0.2561	3.8885	0.2561	0.5376	1.5832	2.0205	1.2708	1.2291	2.1012	0.5573	0.2832	0.404	2.2917	0.8849	1	1.7789	0.2561	1.2294	2.7542	0.5004	0.6725	1.1443	0.2561	2.4684	0.9591	0.2561	0.4897	0.7738	1.10712
1049	ribose 5-phosphate	Carbohydrate	Pentose Phosphate Pathway	561	LC/MS Polar	19	4193	229.012		18265-46-8;108321-05-7	C00117	HMDB01548	0.9858	0.9163	1.9622	2.1602	1.419	1.1181	0.2828	0.9661	0.2828	12.4137	1.8716	0.2828	1.4891	1	0.8932	1.0785	0.9587	0.7883	1.0322	1.1618	0.9606	1.1475	1.5886	0.7371	0.9984	1.7442	8.5323	1.0803	0.5516	1.229	0.9708	1.8384	1.0208	0.2828	0.7505	0.9475	1.10463
1050	5-phosphoribosyl diphosphate (PRPP)	Carbohydrate	Pentose Phosphate Pathway	36840	LC/MS Neg	166	570	308.978	7339	108321-05-7	C00119	HMDB00280	0.3623	1.1175	0.5363	0.3623	0.5263	0.9039	1.6103	0.7153	0.9411	0.3623	0.6263	1.41	1.2582	1.0183	0.3623	0.3623	0.5868	0.5063	0.9157	0.957	0.915	0.8191	1.372	0.5672	1.2412	1.4014	0.3623	1.2424	0.9537	1.7179	1.1399	2.078	2.6019	0.7382	1.0456	0.9817	0.924333
1051	ribose 1-phosphate	Carbohydrate	Pentose Phosphate Pathway	1763	LC/MS Polar	219	4025	229.012	439236	50-99-7;58459-37-3	C00620	HMDB01489	1.1071	1.1095	1.0715	1.0875	1.4048	1.1855	1.2581	1.0637	0.8731	1.3116	1.0071	1.2355	0.8965	0.6256	0.7229	0.6486	0.7536	0.6877	0.9929	1.0355	1.4927	1.7082	1.5519	0.5381	1.089	1.6198	1.2409	1.7905	1.7563	1.4631	0.7203	0.8632	0.5962	0.3913	0.8332	0.6125	1.21988
1053	sedoheptulose-7-phosphate	Carbohydrate	Pentose Phosphate Pathway	35649	LC/MS Neg	100001628	599.6	289.033	616	2646-35-7	C05382	HMDB01068	1.7862	1.4133	2.4484	2.9396	3.9619	3.7613	1.0853	1.0043	0.8694	2.0833	0.6658	1.5181	0.6129	0.5927	0.4988	0.6521	0.5539	0.6026	1.755	1.723	0.9134	1.5356	1.4559	0.5821	1.3436	1.1928	1.8439	1.819	1.9488	0.9827	1.2329	0.8958	0.9957	0.4994	0.6064	0.7141	1.3275
1057	ribose	Carbohydrate	Pentose Metabolism	1471	LC/MS Polar	914	1508.2	195.051	5779	50-69-1	C00121	HMDB00283	0.7602	1.1371	0.9768	0.7485	0.9519	1.1033	1.1255	1.3584	1.2449	0.5801	1.5247	1.2458	0.8772	0.625	0.955	1.045	1.0378	1.0675	1.4912	1.4481	1.3275	1.5187	1.4824	0.7778	1.286	1.1967	0.4716	1.3109	1.706	0.9591	1.0232	0.8376	0.5509	0.4637	0.8694	0.8388	1.34095
1058	ribitol	Carbohydrate	Pentose Metabolism	15772	LC/MS Polar	100000406	1789.6	151.061	6912	488-81-3	C00474	HMDB00508	0.5257	0.7882	0.6813	0.3047	0.6683	0.9586	1.372	1.598	1.565	1.077	1.6308	1.5007	0.9769	0.4628	0.7457	0.8695	1.0411	1.0049	1.8617	1.9063	1.8634	1.7926	2.0795	0.7727	1.5867	1.6654	0.7779	1.6508	2.5752	1.2759	1.3252	0.8513	0.5825	0.6729	0.8301	0.9951	1.7127
1059	ribonate (ribonolactone)	Carbohydrate	Pentose Metabolism	27731	LC/MS Polar	100001007	2425	165.04	5460677	5336-08-03	C01685	HMDB00867	0.5818	0.9756	0.3913	1.0026	1.2904	1.8787	0.7863	0.9995	0.6142	1.4415	2.0739	0.9554	2.0982	0.7192	2.266	0.844	0.7322	0.7135	0.5743	0.9858	0.3641	1.0005	1.0337	2.1166	1.1254	1.183	1.5241	0.8665	1.1681	0.4719	0.8849	0.7413	1.1256	1.0023	1.6343	1.9652	1.0125
1060	ribulose/xylulose	Carbohydrate	Pentose Metabolism	54671	LC/MS Polar	100006122	1400	195.051	5289590				0.7266	1.213	1.4309	2.0367	1.2452	0.9401	1.2589	1.3257	1.0346	0.3605	1.3254	1.3877	0.9586	0.8186	0.9202	0.9665	0.8911	0.5908	0.9635	1.2936	1.3987	1.2722	1.0406	0.7836	1.177	1.1935	0.3518	1.1305	1.2954	1.3089	1.0128	1.4401	0.8871	0.846	0.9872	0.8386	1.12537
1073	arabitol/xylitol	Carbohydrate	Pentose Metabolism	48885	LC/MS Polar	100006430	1932.4	151.061	6912		C01904		1.8961	2.7788	1.5988	2.305	2.1132	2.5051	1.0312	1.0368	0.8691	0.941	0.9797	1.2476	1.0025	0.654	0.9065	0.9955	0.8513	0.9676	1.0258	1.0892	1.2045	1.1413	0.6271	0.929	1.0138	0.8907	0.6842	1.0193	0.6271	1.1145	0.957	0.9975	0.6885	0.6271	0.8488	0.8725	1.00282
1079	arabonate/xylonate	Carbohydrate	Pentose Metabolism	48255	LC/MS Polar	100006115	2700	165.04					1.7262	1.6913	0.9567	1.8382	1.3472	1.4362	0.8029	0.749	0.6459	0.6175	0.7759	0.831	0.8211	0.86	1.1097	0.7541	1.1184	0.9555	1.1988	1.0685	0.8725	1.0445	0.8302	0.7744	0.7368	1.0433	0.6097	1.3141	1.0594	1.2136	0.9127	1.0572	0.5939	0.5524	0.6599	0.8774	0.964817
1082	sedoheptulose	Carbohydrate	Pentose Metabolism	53237	LC/MS Polar	100002619	2255	209.067	5459879	3019-74-7		HMDB03219	0.751	1.106	1.4819	1.0361	1.7407	1.3956	1.0071	1.4016	1.1125	0.6035	1.1613	1.2994	0.8095	0.5536	0.7564	0.8143	0.7676	0.7261	1.8574	1.4788	1.3412	1.372	1.8203	0.693	1.4046	1.6337	0.5804	1.0778	1.5944	0.7833	1.3361	0.9929	0.4955	0.5077	0.6748	0.7935	1.42712
1083	ribulonate/xylulonate*	Carbohydrate	Pentose Metabolism	61858	LC/MS Polar	100019968	2350	165.04					1.519	1.5859	1.4035	2.0936	1.6762	2.0811	0.8599	0.7896	0.5918	0.6481	0.9875	1.1529	0.8069	0.8166	1.033	0.6453	0.8351	0.8308	1.4138	1.273	1.1033	1.3238	1.1231	0.7972	0.8983	1.2142	0.6933	1.2122	1.2682	1.1577	1.0025	1.3431	0.5891	0.4899	0.614	0.8955	1.17237
1086	maltopentaose	Carbohydrate	Glycogen Metabolism	35163	LC/MS Neg	100001447	1080.9	827.267	13489094	34620-76-3	C06218	HMDB12254	0.6545	0.8499	8.8022	10.6315	42.4367	2.8814	0.7067	1.3933	0.7645	0.0335	1.1893	1.3505	0.0284	0.0284	0.0629	0.2034	0.0284	0.0579	2.7225	2.8723	3.0522	1.3062	4.4504	0.0284	1.6746	1.9612	1.1459	0.721	1.5933	0.8541	0.6721	2.1868	0.5031	0.146	0.2504	0.3755	2.40533
1087	maltotetraose	Carbohydrate	Glycogen Metabolism	15910	LC/MS Neg	100000275	910	665.215	446495	34612-38-9	C02052	HMDB01296	0.9022	0.9209	35.4307	27.7947	92.3613	6.9855	1.5026	1.7094	1.2915	1.7183	1.5269	1.3474	0.115	0.1239	0.1845	0.3393	0.1761	0.1764	3.1238	2.1326	1.9625	1.5619	3.511	0.0567	2.1129	1.5214	2.1288	0.9389	1.348	1.0611	0.8239	1.5521	0.5743	0.707	0.4165	0.5128	2.05808
1089	maltotriose	Carbohydrate	Glycogen Metabolism	44688	LC/MS Polar	100000276	4286.4	549.167	439586	1109-28-0	C01835	HMDB01262	0.0257	0.3858	50.334	42.8715	72.7162	20.1996	0.0257	1.3698	0.1523	0.0257	0.9576	1.0316	0.0257	0.0257	0.0257	0.0257	0.0257	0.0257	11.5686	6.5262	4.326	0.7882	14.8813	0.0257	0.4884	2.1704	0.7392	0.0257	1	0.4207	0.2259	4.4577	0.2778	0.0257	0.0257	0.0503	6.35267
1092	maltose	Carbohydrate	Glycogen Metabolism	15586	LC/MS Polar	913	3329.4	387.114	10991489	6363-53-7	C00208	HMDB00163	1.0703	1.2361	9.5177	7.3232	7.8896	6.3816	0.7375	2.3156	1.0039	0.1713	1.8073	2.5801	0.0167	0.0212	0.0314	0.142	0.0259	0.0222	6.6423	5.1436	5.0701	2.2817	7.0766	0.0183	1.6929	3.5772	2.4	0.303	2.4084	1.5937	0.9721	4.7312	0.9961	0.2388	0.1549	0.5025	4.3721
1133	fructose	Carbohydrate	Fructose, Mannose and Galactose Metabolism	577	LC/MS Polar	878	2065	179.056	5984	57-48-7	C00095	HMDB00660	1.2444	1.2847	4.0554	3.3184	4.2797	2.209	1.1096	1.3319	0.898	0.4876	1.0635	1.4451	0.6389	0.4908	0.5892	0.6827	0.6128	0.6007	1.7625	1.543	1.8401	1.2335	1.8261	0.5699	1.1949	1.4732	0.8607	0.9464	1.3471	1.0449	1.1519	1.8017	0.8412	0.6567	0.8126	0.9551	1.46252
1138	mannitol/sorbitol	Carbohydrate	Fructose, Mannose and Galactose Metabolism	46142	LC/MS Polar	100001740	2320	181.072	5780		C00794	HMDB00247	0.5747	0.7721	2.1996	0.6244	2.0301	1.1298	1.1541	2.6341	1.3309	0.9773	1.5883	3.3218	0.602	0.3451	0.4852	0.5637	0.5129	0.3494	3.8411	2.6551	3.8706	2.3457	4.8925	0.389	2.4261	3.0944	1.6881	1.0227	2.0434	1.5971	1.1441	1.3094	0.3953	0.3582	0.4394	0.5406	2.999
1139	mannose	Carbohydrate	Fructose, Mannose and Galactose Metabolism	48153	LC/MS Polar	803	2200	225.062	18950	3458-28-4	C00159	HMDB00169	1.0516	1.1913	2.1562	2.0549	2.1018	1.656	0.9996	1.3622	0.9879	0.5425	1.08	1.4225	0.6296	0.5067	0.6035	0.6591	0.6031	0.5857	1.6848	1.4952	1.5688	1.3537	1.7591	0.5385	1.3048	1.4785	0.8518	1.0004	1.3649	1.0924	1.1525	1.2617	0.8465	0.6143	0.7682	0.8659	1.40002
1140	mannose 6-phosphate	Carbohydrate	Fructose, Mannose and Galactose Metabolism	1469	LC/MS Polar	294	4510	259.022	439198	70442-25-0;104872-94-8	C00275	HMDB01078	1.7282	1.3112	1.9859	2.4135	2.2091	1.5556	0.9643	0.8502	0.6734	8.975	0.7752	0.9799	1.0831	0.8937	0.9272	1.0559	0.7987	0.9461	1.1565	1.0397	0.8427	1.1685	1.2997	0.7885	1.2164	1.6316	8.9504	1.0494	0.9938	1.1526	1.1229	0.9852	1.0062	0.45	0.7686	0.8544	1.04927
1150	galactose 1-phosphate	Carbohydrate	Fructose, Mannose and Galactose Metabolism	15706	LC/MS Polar	100000300	4552	259.022	123912	19046-60-7	C00446	HMDB00645	2.377	2.292	3.57	3.7661	3.0927	2.639	2.5962	3.2663	1.9442	1.6651	2.8119	4.4363	0.3193	0.4619	0.3544	0.6978	0.3634	0.2525	3.1334	3.3767	2.281	1.3854	2.1041	0.2994	1.2455	2.0388	2.1699	0.6515	0.483	0.6393	0.4287	1.1943	0.4722	0.1545	0.2086	0.2209	2.09667
1155	2-ketogulonate	Carbohydrate	Fructose, Mannose and Galactose Metabolism	15306	LC/MS Polar	100000092	2794.7	193.035	50	342385-52-8	C15673	HMDB11732	4.2803	4.6626	2.4766	2.7276	2.5715	4.731	0.6803	0.7454	0.7736	1.0265	0.9997	0.7133	0.5439	0.59	0.8586	0.9481	0.6961	0.8434	1.2045	1.4442	1.2555	1.6448	1.2229	0.6305	0.858	1.1774	0.8655	1.5037	1.3371	0.87	0.9987	1.8256	0.6021	0.5042	1.0003	0.8919	1.23373
1159	galactonate	Carbohydrate	Fructose, Mannose and Galactose Metabolism	27719	LC/MS Polar	100001026	3085	195.051	128869	299-28-5	C00880	HMDB00565	9.3898	6.2466	5.6633	4.5787	4.476	11.7372	0.7444	0.8594	0.8972	0.7482	0.9692	1.1054	0.4518	0.5342	0.7858	1.0177	0.6467	0.815	1.5231	1.3915	1.1148	1.6119	2.3201	0.4976	1.1127	1.1913	1.2047	2.5226	1.5188	0.9571	0.9535	1.5804	0.6504	0.3872	0.7954	0.7142	1.40983
1165	adenosine-5'-diphosphoglucose	Carbohydrate	Nucleotide Sugar	35652	LC/MS Neg	100001644	901.9	588.075	16500	15839-70-0;102129-65-7	C00498	HMDB06557	0.2395	0.6036	0.9454	0.2395	0.2395	0.2395	0.2395	0.2395	0.2395	1.1715	0.2395	0.2395	1.0359	0.8059	1.8906	0.9641	0.5439	0.8277	0.2395	0.4044	0.5979	0.2395	0.2395	0.8538	0.6373	0.3328	2.82	0.6326	1.1586	1.7926	1.4356	0.5296	1.3638	1.6381	3.1008	2.5923	0.4291
1166	UDP-glucose	Carbohydrate	Nucleotide Sugar	32344	LC/MS Polar	1096	3950	565.048	8629	117756-22-6	C00029	HMDB00286	0.1583	0.0858	0.0031	0.0045	0.0069	0.0825	0.101	0.0403	0.1097	2.7458	0.0498	0.0102	2.2165	1.1061	1.8047	0.9585	1.8569	2.4222	0.0713	0.0321	0.1128	0.4382	0.1595	2.9076	0.465	0.2764	1.6975	1.2873	2.0843	1.1823	2.2044	0.528	1.8455	2.3537	5.4551	5.5043	0.62025
1170	UDP-galactose	Carbohydrate	Nucleotide Sugar	15860	LC/MS Polar	100000298	4000	565.048	18068	2956-16-3;91183-98-1;137868-52-1	C00052	HMDB00302	0.7018	0.725	0.1049	0.0836	0.0584	0.6079	0.776	0.5609	0.7207	1.0071	0.7754	0.3218	1.2834	0.9898	1.276	1.1447	1.368	1.1051	0.8502	0.6013	0.9494	1.4102	0.8867	1.3541	1.3396	1.4602	0.792	1.8025	2.4701	1.3501	1.7529	1.4646	1.2257	0.9929	1.9133	2.0536	1.00865
1174	guanosine 5'-diphospho-fucose	Carbohydrate	Nucleotide Sugar	15903	LC/MS Neg	335	755	588.075		15839-70-0			0.6502	0.6849	0.6502	0.6502	0.6502	0.6502	0.6502	0.6502	0.6502	0.6621	0.6502	0.6502	1.0041	0.854	0.775	1.0503	0.6685	1.0673	0.6502	0.6502	0.6502	0.6502	0.6502	0.6502	0.6502	0.6502	0.6502	0.6502	0.6502	0.6502	0.8365	1.0055	1.2947	0.7068	1.3836	0.9959	0.6502
1178	UDP-N-acetylglucosamine/galactosamine	Carbohydrate	Nucleotide Sugar	46148	LC/MS Neg	100002957	646	606.074					0.5	1.3003	1.945	1.4814	2.8154	2.0692	0.1104	0.3635	0.1523	0.7245	0.1904	0.2982	1.2256	0.9633	2.0897	2.1294	1.6393	2.9939	0.3512	0.4228	0.4647	0.36	0.2356	0.8525	0.3111	0.1916	1.1712	0.2791	0.99	0.6648	1.01	0.54	1.017	1.1273	1.8881	2.1284	0.4478
1191	glucuronate	Carbohydrate	Aminosugar Metabolism	15443	LC/MS Polar	100000257	3233.3	193.035	444791	207300-70-7	C00191	HMDB00127	1.5859	1.461	1.175	1.3166	1.2835	1.7231	0.9494	0.8828	0.8423	0.8446	1.1041	0.9311	0.8629	0.7121	1.0188	0.9914	1.1553	1.2814	0.8071	0.8636	0.9111	1.1644	1.1862	1.099	0.7758	0.8133	0.618	0.7856	0.7553	0.4555	1.093	0.9201	0.7848	0.4894	1.0086	1.0219	1.00523
1195	N-acetylglucosamine 6-phosphate	Carbohydrate	Aminosugar Metabolism	15107	LC/MS Polar	1213	4114	300.049	439219	102029-88-9	C00357	HMDB02817	1.6418	1.8653	1.3717	2.4911	2.1743	2.6635	0.3031	0.3533	0.2452	0.7692	0.2516	0.7778	0.9264	1.0106	1.0213	1.5093	1.2934	1.2131	0.8426	0.659	0.8729	0.9556	0.601	1.0913	0.3185	0.3788	0.6428	0.858	1.1458	0.7802	0.9894	1.0133	0.9543	0.5801	0.8276	1.0675	0.837067
1196	N-acetyl-glucosamine 1-phosphate	Carbohydrate	Aminosugar Metabolism	15741	LC/MS Polar	1212	4052	300.049	440364	31281-59-1	C04256	HMDB01367	1.4907	1.1117	1.3721	2.3401	2.7489	2.233	0.6658	1.1492	0.9973	0.8686	0.7056	1.1328	0.7474	0.6474	0.829	1.1157	1.045	0.6589	0.9151	0.9909	1.1442	0.8231	0.7089	0.8843	1.1067	1.1958	0.8726	1.935	1.4432	1.3174	1.6999	2.8033	0.6672	0.6618	1.9247	1.3932	0.911083
1202	N-acetylneuraminate	Carbohydrate	Aminosugar Metabolism	32377	LC/MS Pos Early	1162	660	310.113	439197	131-48-6	C00270	HMDB00230	1.2407	1.1032	0.9734	1.0342	0.8271	1.329	1.0253	1.0878	1.0864	1.2357	1.0466	1.088	0.8954	0.6821	0.6752	0.8501	0.6698	0.5987	0.8612	1.1225	0.9419	1.0132	0.9868	0.7117	1.142	0.9528	0.9184	1.4602	1.4225	1.3038	1.114	1.3241	1.1821	0.9745	1.3944	1.1897	0.93955
1213	N-acetylglucosaminylasparagine	Carbohydrate	Aminosugar Metabolism	48149	LC/MS Pos Early	1215	1212	336.14	123826	2776-93-4	C04540	HMDB00489	2.0127	1.7455	1.7693	1.6999	1.7113	2.533	0.6899	0.3644	0.5784	1.2427	0.8117	0.8082	1.2493	0.4967	1.373	1.1932	0.659	0.4579	0.5718	1.1431	1.276	0.6	0.9696	1.0084	0.8579	0.3644	0.8313	1.0778	2.0985	1.3829	0.8272	1	0.7468	0.4641	1.2138	1.0198	0.92815
1214	erythronate*	Carbohydrate	Aminosugar Metabolism	42420	LC/MS Polar	100001320	2186	135.03	2781043	88759-55-1		HMDB00613	1.4668	1.5697	1.2044	0.8059	1.0018	1.668	1.0645	1.2853	0.897	0.7581	1.0046	0.9982	0.7268	0.5522	0.9031	0.8623	0.6556	0.5616	1.7487	1.1846	1.1176	1.4306	1.4768	0.6021	1.0821	1.1016	0.7956	1.0134	1.3414	1.0568	1.4019	0.7622	0.8247	1.05	0.7926	0.9377	1.26007
1216	N-acetylglucosamine/N-acetylgalactosamine	Carbohydrate	Aminosugar Metabolism	46539	LC/MS Pos Early	100006435	715	222.097	24139			HMDB00215	1.3343	1.2179	0.6685	0.98	0.6406	0.9026	1.7399	1.5036	1.3952	1.0295	1.4515	1.5129	1.2396	0.7044	0.8239	0.8697	0.752	0.6123	1.3998	1.7047	1.2202	1.3642	1.2224	0.7331	1.4628	1.5168	0.8063	1.6394	1.4959	1.3001	0.8516	1.02	0.891	0.5347	0.5828	0.7684	1.27407
1217	N-glycolylneuraminate	Carbohydrate	Aminosugar Metabolism	37123	LC/MS Neg	100001491	647	324.094	123802	1113-83-3	C03410	HMDB00833	1.5264	1.5973	1.2308	1.1525	1.3074	1.7561	0.9179	1.1882	1.0022	0.969	1.0988	1.1335	1.125	0.7923	0.8816	1.3326	0.802	0.9174	1.0131	0.9782	0.9285	1.5399	1.2252	0.6757	1.0679	0.9182	0.6173	0.9332	1.0759	0.7363	0.9039	0.5728	0.9978	0.5369	0.8522	0.6614	1.0601
1218	N6-carboxymethyllysine	Carbohydrate	Advanced Glycation End-product	36713	LC/MS Pos Early	100001768	2500	205.118	123800	5746-04-03			1.5408	1.6181	1.5936	2.0729	0.3489	0.3489	0.5362	0.3528	0.3489	0.9624	0.404	1.2715	0.3489	0.8321	0.3489	0.3489	0.7002	0.378	0.7804	0.9479	0.3489	0.6523	0.6383	0.3766	1.6886	0.7595	1.7096	1.1478	0.3489	1.5349	1.2457	1.7151	1.7566	2.0114	1.0376	0.3489	0.624067
1222	citrate	Energy	TCA Cycle	1564	LC/MS Neg	1124	582	191.02	311	77-92-9	C00158	HMDB00094	46.6414	30.5905	71.2957	124.985	78.5411	83.371	0.8059	0.5098	0.8187	0.6723	0.4361	0.3855	1.0172	0.6094	0.6422	1.069	0.9828	0.8261	0.6194	0.5922	0.5905	0.6269	0.6328	0.8047	0.5225	1.2541	7.8064	0.4838	0.5895	1.9424	0.8789	3.7832	14.5693	9.2152	15.6995	5.6515	0.644417
1224	aconitate [cis or trans]	Energy	TCA Cycle	46173	LC/MS Polar	100001359	4260	173.009					33.8297	23.7049	47.5206	94.7948	54.1529	64.6106	0.7311	0.4342	0.6693	2.7661	2.3565	0.4437	0.8571	0.3406	0.5815	0.707	1.3856	0.3855	7.0711	1.0011	0.5226	0.6917	0.7308	0.818	0.8811	0.9989	6.1478	0.5996	0.6512	0.9946	0.4594	1.7625	5.8629	5.7303	8.299	2.0925	1.80588
1226	isocitrate	Energy	TCA Cycle	12110	LC/MS Polar	1206	4400	191.02	1198	20226-99-7	C00311	HMDB00193	18.1696	16.8835	26.6269	41.3542	30.6459	43.2311	0.5545	0.334	0.2684	0.2684	0.4215	0.4307	0.6622	0.2684	0.4826	0.5529	0.7824	0.5079	0.6628	0.2684	0.5926	0.4375	0.4618	0.5972	0.6061	1.5707	2.0984	0.2684	0.5921	2.156	0.9434	3.2099	4.3986	1.713	5.5476	2.4867	0.503383
1227	isocitric lactone	Energy	TCA Cycle	54724	LC/MS Polar	100009239	2970	173.009	98259	4702-32-3			5.0221	2.9656	5.594	6.7248	8.4256	7.1259	1.2429	0.8737	0.4737	0.967	0.4737	0.8281	0.4737	0.4737	0.4737	1.033	0.4737	0.4737	2.2599	0.7276	1.4382	0.9249	1.1041	0.4737	0.7245	0.8151	0.6969	2.0364	0.4737	0.9203	1.1823	1.3984	0.6176	0.4737	0.735	0.665	1.15473
1228	alpha-ketoglutarate	Energy	TCA Cycle	528	LC/MS Polar	93	2700	145.014	51	305-72-6;328-50-7;22202-68-2	C00026	HMDB00208	1.046	1.058	0.9355	1.3353	1.3318	1.0503	1.6212	1.4371	1.4951	0.9343	1.7006	1.0814	0.9568	0.599	0.7235	0.7327	0.7774	0.8864	1.3018	1.4429	1.1755	1.4142	2.2569	0.6264	2.1557	1.732	0.7434	0.9154	1.2237	1.2105	0.9827	0.8774	0.8409	0.6848	1.0173	1.0246	1.36962
1230	succinylcarnitine (C4)	Energy	TCA Cycle	37058	LC/MS Pos Early	100001948	2291	262.129	71464481	256928-74-2		HMDB61717	0.1068	0.1068	0.1068	0.199	0.1705	0.1068	0.4245	0.7451	0.6675	0.5724	1.1614	1.053	0.9458	0.6139	1.1812	0.7283	1.0875	1.4361	1.6832	1.3406	1.9511	1.2551	1.1758	1.6359	1.0508	0.9547	0.7339	1.3243	1.6928	1	1.5997	0.9226	1.4727	0.8803	1.9471	1.8522	1.50695
1231	succinate	Energy	TCA Cycle	1437	LC/MS Polar	252	3149	117.019	1110	110-15-6	C00042	HMDB00254	0.8529	1.4115	0.8149	1.6025	1.3117	1.3044	0.9687	1.4627	1.5868	3.3662	1.623	1.0843	0.9416	0.6299	1.315	0.9569	0.731	0.9843	1.1311	0.9404	1.0691	0.9704	1.0121	0.8278	1.4033	0.8808	1.4603	0.9879	0.9016	0.7814	1.1912	0.7126	0.8375	1.2542	0.8212	0.9389	0.991817
1232	fumarate	Energy	TCA Cycle	1643	LC/MS Polar	330	3084	115.004	444972	100-17-8	C00122	HMDB00134	0.977	1.3838	1.1303	0.9995	1.0675	1.3041	1.1657	1.2289	1.1338	0.7328	1.1253	1.269	1.0005	0.5986	0.6889	0.8304	0.8398	0.8309	1.0265	1.0516	1.236	1.0075	1.3492	0.6686	1.2319	1.1615	0.8218	1.1596	1.2023	1.223	0.8537	0.8522	0.7227	0.66	0.6582	0.6261	1.05657
1234	malate	Energy	TCA Cycle	1303	LC/MS Polar	409	3343.1	133.014	525	6915-15-7	C00149	HMDB00156	0.9229	1.1516	1.1318	1.1058	1.1037	1.1477	1.1184	1.1313	1.0225	0.8578	1.0649	1.2232	0.958	0.7213	0.6996	0.8379	0.8713	0.8497	1.0179	1.0094	1.1987	1.0395	1.1248	0.7526	1.0878	1.0547	0.9134	1.0228	1.0588	1.1235	0.8979	0.9085	0.8735	0.7625	0.736	0.7208	1.02382
1239	tricarballylate	Energy	TCA Cycle	15729	LC/MS Polar	2053	4200	175.025	14925	99-14-9	C19806	HMDB31193	1.5701	3.3342	1.885	3.0711	1.2062	12.128	1.1109	0.6726	0.8369	9.7739	3.6156	1.3074	1.3824	1.6572	1.1107	1.048	3.6714	0.8262	7.1161	5.5863	0.5871	1.2238	0.9286	1.2789	0.5515	1.2701	0.8003	0.8049	0.4676	0.6737	0.7298	0.7626	0.7747	0.2243	0.4101	0.3376	2.7868
1244	2-methylcitrate/homocitrate	Energy	TCA Cycle	52282	LC/MS Neg	100008929	575	205.035					1.4734	1.437	1.2459	0.7069	1.2719	1.21	1.7028	1.5955	1.4957	1.7886	1.9827	1.2804	0.4999	0.3287	0.3814	0.4223	0.3904	0.5606	2.5845	2.3947	1.8793	1.8971	1.9328	0.4357	1.7747	1.5322	0.79	1.3664	1.7598	1.3379	0.6225	0.6851	0.5211	0.3174	0.4041	0.4226	1.85402
1246	acetylphosphate	Energy	Oxidative Phosphorylation	15488	LC/MS Polar	1211	4013.9	138.98	186	94249-01-1	C00227	HMDB01494	1.3722	0.6399	0.909	1	1.4607	1.0869	1.3634	0.4591	0.884	3.5038	0.5393	0.9957	1.2	1.2505	0.8537	1.4056	1.1753	0.7276	0.5829	0.7913	1.4433	1.0027	0.9637	1.2198	0.4725	1.0271	2.3183	0.9045	0.7811	0.9711	0.5811	1.6233	1.0834	0.5101	0.7797	1.2122	1.00062
1248	phosphate	Energy	Oxidative Phosphorylation	42109	LC/MS Neg	461	608	96.9696	1061	7664-38-2	C00009	HMDB01429	0.9847	1.0835	0.9995	0.9959	0.9819	1.0605	1.0633	1.1202	0.9408	0.9095	1.0383	1.0619	0.9305	0.7703	0.8891	0.9481	1.0005	0.9936	1.1695	1.1085	1.0403	1.1493	1.1229	0.8501	1.0474	1.1452	0.8399	1.2062	1.3029	1.0339	1.1739	0.9805	0.9248	0.85	1.0165	1.0206	1.07343
1250	malonylcarnitine	Lipid	Fatty Acid Synthesis	37059	LC/MS Pos Early	100001526	2086	248.113	22833583	853728-01-5		HMDB02095	0.4756	0.6464	0.5495	0.5334	0.5856	0.5607	1.9642	1.8496	1.4998	1.6558	1.8095	1.7083	0.4184	0.2783	0.3064	0.2227	0.3096	0.3856	1.922	1.7758	1.3635	1.9762	1.4576	0.2575	2.0523	2.1611	2.0273	2.2742	2.5815	2.5081	1.4197	1.4482	1.2608	0.8606	1.0247	0.9753	1.45877
1251	malonate	Lipid	Fatty Acid Synthesis	15872	LC/MS Polar	818	3447	103.004	867	141-82-2;26522-22-85-0	C00383	HMDB00691	1.516	1.3561	1.558	1.5675	1.5692	1.2837	1.0534	1.0805	1.0956	0.796	1.0616	1.0532	0.9602	0.6911	0.8599	0.734	0.9007	0.7937	2.3072	1.0271	0.9831	0.9585	1.0169	0.7945	1.7289	1.0371	1.2669	1.299	0.9824	1.2639	0.923	0.8602	0.8812	1.1159	0.9372	0.9315	1.18122
1266	caproate (6:0)	Lipid	Medium Chain Fatty Acid	32489	LC/MS Neg	926	2713.7	115.076	8892	142-62-1	C01585	HMDB00535	0.6653	0.7449	0.776	0.7054	0.8292	0.6531	0.6014	0.5132	0.7229	0.3464	0.7756	0.5502	1.2678	1.0786	1.8732	1.3984	1.1331	1.5951	1.1465	1.3251	0.9573	0.6211	1.0887	1.0073	1.0032	1.4193	0.3739	1.191	1.3895	0.7752	0.9737	0.7633	1.0445	0.2949	1.2176	0.9968	1.02433
1268	caprylate (8:0)	Lipid	Medium Chain Fatty Acid	32492	LC/MS Neg	932	4362	143.108	379	124-07-2	C06423	HMDB00482	0.956	1.2341	0.8139	0.7454	0.6789	0.7765	0.7597	0.5693	0.8116	1.1569	0.9436	0.7162	1.5359	1.3946	2.2292	2.1013	1.5242	1.9467	0.7903	0.7363	0.6826	0.7577	0.937	1.5854	1.0179	0.9089	1.131	1.1416	0.7693	0.7665	1.1981	1.0951	0.8529	1.3867	0.9821	0.8713	0.914883
1270	caprate (10:0)	Lipid	Medium Chain Fatty Acid	1642	LC/MS Neg	888	5090.7	171.139	2969	334-48-5	C01571	HMDB00511	1.076	0.9918	0.6621	0.5798	0.7143	0.8848	0.8956	0.9085	0.9297	2.3175	1.1728	0.733	1.5946	1.2522	1.7068	1.8365	1.4989	1.6724	0.6587	0.7116	0.9153	0.8205	0.6544	1.371	0.9967	0.8689	1.8191	1.0033	0.8502	0.6454	0.8283	0.768	0.8496	1.7287	1.2611	1.0962	0.85525
1271	cis-4-decenoate (10:1n6)*	Lipid	Medium Chain Fatty Acid	62873	LC/MS Neg	100002796	4890	169.123	5312351	505-90-8			1.2293	1.2871	0.5111	0.4481	0.423	0.917	0.336	0.8311	0.6168	8.0955	1.8499	0.539	3.9925	2.8119	5.2135	4.0064	5.0207	5.415	0.3561	0.4808	0.8141	0.4401	0.483	3.7685	0.6148	0.5313	6.7947	1.0125	0.5456	0.4091	0.9875	0.4013	0.6348	2.5665	1.7766	0.904	1.0571
1274	laurate (12:0)	Lipid	Medium Chain Fatty Acid	1645	LC/MS Neg	181	5300	199.17	3893	143-07-7	C02679	HMDB00638	1.1094	1.8596	0.8804	0.5643	0.7013	1.1192	0.6199	1.0027	0.637	3.0936	1.2067	0.5198	1.1826	0.9973	1.3647	1.4063	1.1685	1.2776	0.4394	0.5058	0.8032	0.5891	0.5018	1.2231	0.7223	0.5656	2.1749	0.8698	0.5972	0.5785	0.6153	0.5079	0.5085	2.4914	1.1978	0.9068	0.677067
1275	5-dodecenoate (12:1n7)	Lipid	Medium Chain Fatty Acid	33968	LC/MS Neg	100001232	5224	197.155	5312378	2430-94-6		HMDB00529	0.933	1.0635	0.6299	0.2847	0.371	0.6418	0.7962	0.9006	0.815	4.5577	1.1382	0.5984	1.6906	1.4607	2.2749	1.6787	1.5573	1.6384	0.4543	0.5333	0.9152	0.7803	0.5534	1.3332	1.0178	0.8949	2.4741	0.9822	0.6567	0.6231	0.9715	0.6198	0.683	1.7701	1.3795	1.1711	0.761617
1277	myristate (14:0)	Lipid	Long Chain Fatty Acid	1365	LC/MS Neg	519	5440	227.202	11005	544-63-8	C06424	HMDB00806	1.1087	1.6966	0.9819	0.7566	0.9694	1.2224	0.8739	1.3991	0.5885	2.5697	1.2107	0.5781	1.264	1.2478	1.5781	1.8322	1.3111	1.4989	0.4611	0.5064	0.6892	0.5855	0.6042	1.3653	0.6781	0.4257	1.9062	0.7931	0.5017	0.4768	0.4539	0.4204	0.3693	1.6658	0.8138	0.6981	0.70195
1278	myristoleate (14:1n5)	Lipid	Long Chain Fatty Acid	32418	LC/MS Neg	100001198	5346.9	225.186	5281119	544-64-9	C08322	HMDB02000	1.2252	1.6722	0.9343	0.6316	0.7408	1.0603	0.6712	0.9754	0.628	3.601	1.0343	0.4815	1.2116	1.1032	1.4985	1.3319	1.2223	1.2447	0.392	0.4398	0.6865	0.609	0.4296	1.0738	0.7171	0.6596	2.4435	0.8145	0.5535	0.5385	0.6144	0.493	0.5606	1.9378	1.0246	0.8312	0.605117
1282	palmitate (16:0)	Lipid	Long Chain Fatty Acid	1336	LC/MS Neg	424	5618	255.233	985	57-10-3	C00249	HMDB00220	1.0212	1.1288	0.9678	0.8741	1.0861	1.0404	1.3565	1.7995	0.8511	2.0126	1.4197	1.0401	1.0396	1.0559	1.2088	1.3376	1.0287	1.1337	0.7995	0.7925	0.8877	0.9795	0.9896	1.0104	0.9727	0.7043	1.86	1.0614	0.8117	0.7191	0.6113	0.4961	0.4807	1.4377	0.8344	0.8035	0.909867
1283	palmitoleate (16:1n7)	Lipid	Long Chain Fatty Acid	33447	LC/MS Neg	452	5475	253.217	445638	373-49-9	C08362	HMDB03229	1.0157	1.1115	0.8723	0.7951	0.9843	0.9364	1.2657	2.0582	0.6661	3.8653	1.4084	0.6754	1.5522	1.6635	2.34	2.1815	1.5943	1.6826	0.4647	0.4634	0.7545	0.6758	0.6044	1.5478	0.6808	0.3479	1.8291	0.8717	0.4594	0.4872	0.3959	0.4646	0.3364	1.7297	0.9202	0.7448	0.751767
1285	margarate (17:0)	Lipid	Long Chain Fatty Acid	1121	LC/MS Neg	891	5731	269.249	10465	506-12-7		HMDB02259	1.0551	1.4766	1.0931	1.1074	1.3046	1.3248	1.1127	1.6129	0.8218	2.6984	1.3457	0.863	1.0011	0.9489	1.0684	1.3171	1.048	1.1437	0.6985	0.754	0.847	0.7826	0.9604	0.8929	0.7935	0.7258	2.5414	0.8444	0.9199	0.636	0.6267	0.4528	0.5443	1.4137	0.7213	0.7032	0.822567
1286	10-heptadecenoate (17:1n7)	Lipid	Long Chain Fatty Acid	33971	LC/MS Neg	100001278	5555	267.233	5312435	29743-97-3		HMDB60038	0.985	1.1425	0.8483	0.8268	1.0917	1.0341	1.2912	1.8886	0.727	3.0846	1.2493	0.7419	1.0701	1.0056	1.3571	1.3312	1.0652	1.1163	0.5849	0.5651	0.8096	0.6906	0.7233	0.9944	0.7912	0.5083	1.9248	0.8364	0.6484	0.5955	0.5194	0.46	0.479	1.442	0.8568	0.7776	0.727983
1288	stearate (18:0)	Lipid	Long Chain Fatty Acid	1358	LC/MS Neg	439	5872	283.264	5281	57-11-4	C01530	HMDB00827	1.1583	1.508	1.1274	1.2924	1.4575	1.381	0.993	1.2492	0.862	1.9373	1.2133	0.9464	1.1162	1.018	1.1696	1.3305	0.9708	1.081	0.8849	0.969	0.7311	0.9217	1.1259	0.9977	0.8795	0.9147	2.2491	1.0023	0.9947	0.7	0.6674	0.5298	0.6594	1.1371	0.7456	0.7791	0.938383
1290	oleate/vaccenate (18:1)	Lipid	Long Chain Fatty Acid	52285	LC/MS Neg	100008930	5655	281.249					1.2569	1.7423	1.237	1.1978	1.371	1.3992	1.257	1.8897	0.698	3.2017	1.4031	0.768	0.9622	0.9619	1.2551	1.2974	1.0018	1.1027	0.6912	0.7002	0.8752	0.8624	0.8769	0.9023	0.9539	0.5931	3.1429	1.0722	0.8553	0.6797	0.5911	0.4899	0.5318	2.041	0.9982	0.8992	0.818033
1297	nonadecanoate (19:0)	Lipid	Long Chain Fatty Acid	1356	LC/MS Neg	892	6068	297.28	12591	646-30-0	C16535	HMDB00772	1.2205	1.9406	1.4143	1.624	1.9168	1.4984	1.148	1.5874	0.806	3.2818	1.4491	0.885	0.9824	0.9289	0.8688	1.149	1.0838	1.1281	0.9522	0.8972	0.8408	0.9149	1.1908	0.799	0.8339	0.8522	5.2392	0.8717	1.0176	0.7026	0.7088	0.4016	0.607	1.6608	0.6914	0.654	0.932483
1298	10-nonadecenoate (19:1n9)	Lipid	Long Chain Fatty Acid	33972	LC/MS Neg	100001277	5780	295.264	5312513	73033-09-7		HMDB13622	1.3054	2.3284	1.2485	1.36	1.6167	1.67	1.5448	2.5366	0.7886	5.5328	1.622	0.7446	0.7624	0.7062	0.8971	1.003	0.8337	0.879	0.8041	0.7345	1.1012	0.8946	1.0236	0.7592	1.1455	0.7738	9.3885	1.1106	1.2621	0.7957	0.6818	0.5065	0.7045	3.488	1.1521	0.997	0.8862
1301	arachidate (20:0)	Lipid	Long Chain Fatty Acid	1118	LC/MS Neg	893	6240	311.296	10467	506-30-9	C06425	HMDB02212	1.2472	1.7357	1.2906	1.4397	1.6025	1.0043	1.8041	2.2638	1.2518	5.3617	1.9574	1.2736	0.9656	0.8711	0.8164	1.1517	0.9246	0.9964	1.0117	0.9999	0.959	1.1738	1.1643	0.8497	0.5831	1.0001	6.6011	1.2113	0.9761	0.7789	0.8504	0.5907	0.5138	1.7351	0.8468	0.716	1.0264
1304	eicosenoate (20:1n9 or 1n11)	Lipid	Long Chain Fatty Acid	33587	LC/MS Neg	100001335	5950	309.28	5282768		C16526	HMDB02231	1.5569	3.238	1.7918	1.9603	2.3862	2.1009	2.1753	3.2732	0.9491	9.5892	2.1526	0.9484	0.9593	0.7693	0.9132	1.3711	0.994	1.0028	0.7902	0.7177	1.0853	1.068	1.2739	0.8038	0.9972	0.815	12.0205	1.1294	1.187	0.7166	0.5386	0.383	0.5451	2.8904	0.7591	0.7132	0.956483
1308	behenate (22:0)*	Lipid	Long Chain Fatty Acid	12125	LC/MS Neg	314	6745	339.327	8215	112-85-6	C08281	HMDB00944	1.116	1.5666	1.4364	1.9689	1.8987	1.3823	1.243	1.2413	0.9163	3.1206	1.2161	1.058	0.9984	0.8721	0.9437	1.1574	0.9134	0.8785	0.9309	0.9112	0.7572	1.0784	1.3446	0.7604	0.7122	1.0016	2.7501	1.0458	0.8429	0.6965	0.7033	0.5877	0.7085	1.0981	0.765	0.6999	0.963783
1309	erucate (22:1n9)	Lipid	Long Chain Fatty Acid	1552	LC/MS Neg	1087	6355.6	337.311	5281116	112-86-7	C08316	HMDB02068	1.0108	1.8883	1.1954	1.4821	1.8474	0.9148	2.7244	2.7247	1.2021	5.7668	2.1014	1.2258	1.119	0.7632	0.8447	1.2811	0.7984	0.8542	0.8512	0.8692	0.9892	1.0919	1.489	0.7766	0.5851	1.0982	7.6572	1.2713	1.0929	0.561	0.7192	0.4547	0.3714	1.8827	0.6843	0.7564	1.01118
1312	nervonate (24:1n9)*	Lipid	Long Chain Fatty Acid	52674	LC/MS Neg	100001231	6804	365.342	5281120	506-37-6	C08323	HMDB02368	0.8007	1.5517	1.3011	1.8021	1.8187	1.1178	1.0524	1.3959	0.9205	2.153	1.2023	0.9451	0.9933	0.7229	1.1317	1.3632	0.9175	0.9641	1.0557	0.8421	0.7906	0.9428	1.2865	0.7066	1.04	1.049	2.9775	0.9715	1.2337	0.7616	0.9708	0.5423	0.7221	1.3386	0.9019	1.0067	0.937383
1315	heptadecatrienoate (17:3)*	Lipid	Long Chain Fatty Acid	62383	LC/MS Neg	100020715	5390	263.202	16061034		C16344		1.2185	1.3583	0.6335	0.5978	0.7459	0.9075	1.5303	2.5564	0.9041	8.1046	1.2262	0.8269	1.3413	1.1454	1.4996	2.027	1.6517	1.7525	0.3944	0.4617	0.8894	0.7147	0.646	1.3672	0.814	0.2568	2.2047	0.8804	0.3015	0.3847	0.2015	0.3974	0.1387	1.2637	0.5094	0.3467	0.745567
1316	heneicosapentaenoate (21:5n3)	Lipid	Polyunsaturated Fatty Acid (n3 and n6)	57658	LC/MS Neg	100015797	5514	315.233	11998573	24257-10-1			0.4324	0.5917	0.3102	0.2624	0.2624	0.2624	2.6027	3.3637	0.9647	10.0489	1.3536	1.3977	1.597	1.3715	1.7663	2.8724	1.7327	1.9335	1.0247	0.8395	0.9462	0.995	1.7629	1.7994	1.138	0.9917	6.0931	1.005	1.4724	0.792	0.5247	0.2624	0.3284	0.2624	0.425	0.4078	1.22795
1317	tetradecadienoate (14:2)*	Lipid	Polyunsaturated Fatty Acid (n3 and n6)	62850	LC/MS Neg	100020343	5292	223.17	5312409	39039-37-7		HMDB00560	1.756	1.9597	1.2252	0.9441	1.03	1.6104	0.4324	0.5512	0.5749	2.6212	1.0192	0.5093	2.2937	1.8111	2.4039	2.4434	2.5625	2.4841	0.3298	0.3881	0.6914	0.5397	0.3889	1.8589	0.5755	0.5885	1.798	0.7035	0.5332	0.411	0.5351	0.389	0.5272	0.9808	0.8999	0.684	0.699467
1318	hexadecadienoate (16:2n6)	Lipid	Polyunsaturated Fatty Acid (n3 and n6)	57652	LC/MS Neg	100009394	5398	251.202		28290-73-5		HMDB00477	1.7933	2.4035	1.4105	1.2594	1.5176	2.0557	0.3526	0.6923	0.3622	3.0119	0.8484	0.3461	1.159	0.9229	1.2974	1.4615	1.2634	1.3745	0.2683	0.2659	0.7175	0.4273	0.3554	1.0771	0.4324	0.2522	3.1038	0.6484	0.3984	0.3451	0.318	0.3301	0.3193	1.8065	0.7644	0.5966	0.518583
1319	hexadecatrienoate (16:3n3)	Lipid	Polyunsaturated Fatty Acid (n3 and n6)	57651	LC/MS Neg	100009393	5330	249.186	5312428	7561-64-0			2.5794	2.8489	1.8335	1.5019	1.8408	2.3543	0.4329	1.1171	0.56	4.2322	0.969	0.4642	0.9351	0.8165	1.1122	1.1593	1.0176	1.169	0.2902	0.3144	0.9683	0.5187	0.3727	0.9824	0.6364	0.3433	3.0292	0.8025	0.3468	0.4468	0.487	0.4316	0.3163	3.0347	1.1338	0.9293	0.57445
1322	stearidonate (18:4n3)	Lipid	Polyunsaturated Fatty Acid (n3 and n6)	33969	LC/MS Neg	100001229	5395	275.202	5312508	111174-40-4	C16300	HMDB06547	1.4995	1.3691	0.7352	0.4645	0.5859	0.7419	0.8209	1.3724	0.6713	8.496	1.1722	0.6151	1.729	1.5856	2.1394	2.8207	1.7912	2.0072	0.4972	0.5312	0.7337	0.6955	0.5271	1.6366	0.6204	0.2502	2.289	0.9777	0.3069	0.3921	0.4462	0.5736	0.3505	1.3818	1.0223	0.8564	0.770217
1323	eicosapentaenoate (EPA; 20:5n3)	Lipid	Polyunsaturated Fatty Acid (n3 and n6)	18467	LC/MS Neg	2050	5450	301.217	446284	10-2005-9;10417-94-4	C06428	HMDB01999	0.7966	0.894	0.7956	0.4417	0.6481	0.8663	1.5005	1.8497	0.9086	6.8009	1.4956	1.1078	1.3546	1.4118	1.6724	2.0655	1.4763	1.5027	0.6398	0.5116	0.8042	0.9989	1.0043	1.353	0.8661	0.5445	3.4956	1.2347	0.7171	0.6005	0.5623	0.5334	0.5173	0.8074	0.8211	0.8738	0.8853
1324	docosapentaenoate (DPA; 22:5n3)	Lipid	Polyunsaturated Fatty Acid (n3 and n6)	32504	LC/MS Neg	100001181	5571	329.249	6441454	2234-74-4	C16513	HMDB06528	0.7519	1.2311	0.905	0.7417	1.0013	1.0538	1.3225	2.0659	0.6401	7.2806	1.298	0.9144	0.8151	0.802	1.0043	1.1913	0.7828	0.8626	1.0876	0.9612	1.1783	1.3739	1.7809	0.7584	1.5499	1.089	8.9056	1.7526	1.5966	1.0255	0.8413	0.4719	0.6319	2.0048	0.8729	0.9463	1.19005
1325	docosahexaenoate (DHA; 22:6n3)	Lipid	Polyunsaturated Fatty Acid (n3 and n6)	44675	LC/MS Neg	100000665	5525	327.233	445580	6217-54-5	C06429	HMDB02183	0.7263	1.1795	0.876	0.6675	0.833	1.0979	1.3074	1.4949	0.7588	3.3164	1.3799	0.967	0.9061	0.8538	0.944	1.2537	0.9355	0.8663	1.24	1.0455	1.033	1.4426	1.8669	0.7727	1.3425	1.4255	4.5504	1.2883	1.6838	1.0849	0.9625	0.813	0.8392	1.1506	0.8715	0.961	1.23345
1329	nisinate (24:6n3)	Lipid	Polyunsaturated Fatty Acid (n3 and n6)	57810	LC/MS Neg	100015785	5657	355.264	11792612	68378-49-4		HMDB02007	0.252	0.4626	0.4547	0.498	0.5539	0.4378	4.3086	4.4079	1.4334	17.837	2.1402	2.0442	0.851	1.0017	0.9026	1.4062	0.9798	1.0408	1.7582	1.4159	1.325	2.2624	3.9892	0.9983	2.1695	1.922	10.6585	1.469	2.0112	1.1149	0.8134	0.3301	0.6306	0.8083	0.3033	0.604	1.95817
1330	linoleate (18:2n6)	Lipid	Polyunsaturated Fatty Acid (n3 and n6)	1105	LC/MS Neg	180	5535	279.233	5280450	60-33-3	C01595	HMDB00673	1.3065	1.6418	1.2541	1.1379	1.3382	1.3993	1.1828	1.6483	0.761	2.8667	1.3216	0.8655	0.8809	0.7936	1.0118	1.0991	0.9257	0.9966	0.7949	0.7422	1.0256	0.964	1.0448	0.8479	0.9861	0.6353	2.5556	1.0507	0.8491	0.7277	0.6684	0.5224	0.5526	1.7226	1.0196	0.9258	0.903233
1332	linolenate (18:3n3 or 3n6)	Lipid	Polyunsaturated Fatty Acid (n3 and n6)	34035	LC/MS Neg	100001337	5450	277.217	5280934		C06426	HMDB03073	1.3304	1.4604	1.091	0.8115	1.0829	1.1861	1.2645	2.1754	0.7717	5.5819	1.4496	0.8986	0.9557	0.892	1.1991	1.4382	1.0604	1.2496	0.5631	0.5457	0.9302	0.8067	0.7823	0.9349	0.8274	0.3686	2.5431	1.0333	0.4534	0.4903	0.475	0.4327	0.3266	1.7949	0.9667	0.8362	0.760483
1334	dihomolinolenate (20:3n3 or 3n6)	Lipid	Polyunsaturated Fatty Acid (n3 and n6)	35718	LC/MS Neg	100001739	5596	305.249	5280581	17046-59-2	C03242	HMDB02925	0.616	1.0994	0.9201	0.9053	1.0408	1.0862	2.0357	2.5812	0.8517	5.4312	1.6325	1.1289	0.7925	0.7477	0.8627	1.1779	0.8246	0.9364	1.0583	0.9012	1.1138	1.2715	1.5876	0.8552	1.4638	1.1712	6.3753	1.2925	1.6217	0.998	0.6786	0.4026	0.5453	1.9476	0.757	0.86	1.13127
1335	arachidonate (20:4n6)	Lipid	Polyunsaturated Fatty Acid (n3 and n6)	1110	LC/MS Neg	229	5535	303.233	444899	506-32-1	C00219	HMDB01043	0.7817	1.1119	1.0193	0.8326	0.9951	1.0706	1.3228	1.4555	0.9104	2.4111	1.4192	1.023	1.0355	0.907	1.1431	1.1935	0.9484	0.9893	1.1649	1.0533	0.8804	1.2554	1.4326	0.956	1.1033	1.2969	2.309	1.2269	1.4315	0.8865	0.8133	0.7035	0.5832	0.6545	0.7433	0.846	1.12377
1336	adrenate (22:4n6)	Lipid	Polyunsaturated Fatty Acid (n3 and n6)	32980	LC/MS Neg	100001193	5678	331.264	5497181	2091-25-0	C16527	HMDB02226	0.7789	1.6807	1.7543	1.5199	2.1477	1.9985	2.0818	3.2026	0.7425	8.2642	1.2166	0.8129	0.6548	0.5543	0.84	1.0187	0.6785	0.8316	1.0408	0.9813	1.1001	1.7303	2.0312	0.5808	2.085	2.1369	9.6132	1.7158	2.3498	0.7847	1.29	0.4576	0.5808	1.8659	0.5724	0.6544	1.24408
1337	docosapentaenoate (n6 DPA; 22:5n6)	Lipid	Polyunsaturated Fatty Acid (n3 and n6)	37478	LC/MS Neg	100001580	5624.5	329.249	6441454	25182-74-5	C16513	HMDB01976	0.6182	1.2105	0.9695	0.7291	0.9792	1.2621	1.811	1.8756	0.8084	7.8858	1.3836	0.7822	0.5522	0.5526	0.5724	0.7216	0.515	0.5168	1.2078	1.1789	1.1632	1.6122	1.8777	0.5096	1.819	1.7267	8.577	1.1097	1.8989	1.0564	1.0818	0.6785	0.857	1.7366	1.0208	1.1827	1.25823
1338	docosadienoate (22:2n6)	Lipid	Polyunsaturated Fatty Acid (n3 and n6)	32415	LC/MS Neg	100001182	6034	335.296	5282807	7370-49-2	C16533	HMDB61714	1.2154	3.0315	1.9904	2.5466	2.5219	2.2684	2.9201	3.215	1.0599	9.7545	2.0056	1.5089	0.8364	0.8126	0.8446	1.1436	0.985	1.0862	0.891	0.7437	0.9593	1.015	1.3882	0.8335	0.9142	0.9293	7.4572	0.8998	1.0756	0.7425	0.7523	0.4883	0.6948	1.9755	0.7199	0.7477	0.971783
1339	dihomolinoleate (20:2n6)	Lipid	Polyunsaturated Fatty Acid (n3 and n6)	17805	LC/MS Neg	1231	5730	307.264	6439848	2091-39-6	C16525	HMDB05060	1.2413	2.5241	1.8213	1.9151	2.155	2.1542	1.8792	2.7797	0.8397	6.4048	1.7252	1.0764	0.6895	0.6336	0.7911	1.028	0.8298	0.9036	0.8179	0.7638	1.0124	1.0124	1.3381	0.7849	1.1066	0.9006	6.0375	0.9876	1.1285	0.7399	0.6713	0.4344	0.6095	2.2122	0.7707	0.8154	0.954917
1398	(14 or 15)-methylpalmitate (a17:0 or i17:0)	Lipid	Fatty Acid, Branched	38768	LC/MS Neg	100002945	5695	269.249	17903417				1.2237	1.4116	0.9531	1.1944	1.3607	1.1968	1.0967	1.3889	0.884	1.8654	1.3897	0.859	1.0459	0.9202	0.9652	1.1803	0.9719	0.9392	0.9102	0.8354	0.8549	0.8391	1.0218	0.9607	0.909	0.9961	1.7147	0.9644	0.9453	0.7546	0.6967	0.8532	0.8147	1.502	1.0039	1.0777	0.903683
1402	(16 or 17)-methylstearate (a19:0 or i19:0)	Lipid	Fatty Acid, Branched	38296	LC/MS Neg	100002356	5993	297.28	3083779	2724-59-6		HMDB37397	1.0352	1.9525	1.1516	1.5282	1.9078	1.5025	1.1967	1.9097	0.8775	3.1641	1.491	0.8601	0.8947	0.7813	0.9987	1.0329	0.9601	0.894	0.8154	0.8244	1.0228	0.9389	1.1111	0.6921	0.9556	1.2454	5.1196	1.0013	1.2345	0.7302	0.6721	0.5856	0.5549	2.0672	0.7395	0.8538	0.900783
1417	glutarate (C5-DC)	Lipid	Fatty Acid, Dicarboxylate	396	LC/MS Polar	339	2900	131.035	743	110-94-1	C00489	HMDB00661	1.3665	3.2777	3.2959	3.2094	4.5552	2.0812	0.8678	0.9666	1.1152	0.3613	0.435	1.2765	0.6007	0.3838	0.3927	1.1472	0.4257	0.4637	0.8093	1.4471	2.0558	1.0334	0.7205	0.468	0.7135	0.6464	0.7807	1.7672	1.437	1.1828	1.3878	1.4672	2.6764	1.3991	1.7109	1.7346	1.08902
1420	3-methylglutarate/2-methylglutarate	Lipid	Fatty Acid, Dicarboxylate	54676	LC/MS Polar	100010834	2832	145.051				HMDB00752	0.6342	1.5303	2.053	6.2923	2.8566	2.3959	0.4135	1.6571	1.2812	0.4135	1.1832	0.4135	1.816	0.9798	1.9437	1.926	0.6495	1.7422	0.6745	0.7219	0.597	0.4135	0.583	0.8512	0.8218	0.4532	0.4135	1	0.5887	0.4135	0.5313	0.4135	0.4135	0.4372	0.6966	0.6909	0.640183
1421	2-hydroxyglutarate	Lipid	Fatty Acid, Dicarboxylate	37253	LC/MS Polar	100002070	3352.8	147.03	43	40951-21-1	C02630	HMDB0059655	1.8118	1.8122	1.7363	1.2699	1.5608	1.519	0.9281	0.9269	0.8323	1.3939	1.4045	1.1749	0.7226	0.4112	0.6414	0.4629	0.4776	0.5138	1.3673	1.2736	1.5435	1.1796	1.0677	0.8151	0.7597	1.0043	1.2303	0.9957	0.7765	0.7056	1.2213	1.2627	1.4251	0.9648	1.1579	1.1691	1.2078
1423	adipate	Lipid	Fatty Acid, Dicarboxylate	21134	LC/MS Polar	100000863	3000	145.051	196	124-04-9	C06104	HMDB00448	1.6322	2.4402	3.3089	2.9071	2.3643	1.8461	0.6267	0.8208	0.761	0.6769	1.0047	0.5623	1.8493	1.189	1.1761	1.3789	1.3603	1.244	0.6042	0.8966	1.1607	1.0534	0.7867	1.4634	0.5459	0.5141	0.5487	1.2823	0.7887	0.7074	0.6713	0.4533	0.5103	0.616	0.7986	0.6525	0.994167
1425	2-hydroxyadipate	Lipid	Fatty Acid, Dicarboxylate	31934	LC/MS Polar	100001153	3000	161.046	193530	18294-85-4	C02360	HMDB00321	6.1948	10.4579	16.8608	32.4568	35.6513	8.4332	0.9001	0.847	0.8731	0.8048	0.8808	1.3849	1.4648	0.9842	1.0158	2.6319	0.6566	0.8513	1.8266	7.2331	4.927	3.0107	1.3768	0.7052	0.617	0.4839	0.7431	0.8659	0.844	0.6428	0.674	0.4054	1.2431	0.3711	0.606	0.4595	3.1799
1426	3-hydroxyadipate*	Lipid	Fatty Acid, Dicarboxylate	62069	LC/MS Polar	100004396	3131	161.046	151913			HMDB00345	1.6531	1.3433	2.3986	3.6786	3.2515	2.2301	0.8576	1.1473	1.1233	0.7653	1.3534	0.7539	1.1808	0.807	1.0833	0.6652	0.7614	0.7977	0.7096	0.917	1.6253	1.2333	0.9938	0.917	1.4405	0.8753	0.98	1.7354	1.2993	1.3703	0.812	0.5608	0.6593	0.7247	0.9923	0.8516	1.066
1430	pimelate (C7-DC)	Lipid	Fatty Acid, Dicarboxylate	15704	LC/MS Polar	100000101	2745	159.066	385	111-16-0	C02656	HMDB00857	1.357	1.3141	1.4508	1.3886	1.5824	1.5777	0.7036	0.5332	0.5497	0.5613	0.6162	0.3871	1.8372	1.125	1.9281	2.0049	1.4947	1.2478	0.73	0.6893	0.9583	1.0277	0.9362	0.9723	0.4852	0.5574	0.3437	0.6901	0.3437	1.1288	0.3437	0.499	0.54	0.3815	0.4787	0.6499	0.885633
1431	heptenedioate (C7:1-DC)*	Lipid	Fatty Acid, Dicarboxylate	61866	LC/MS Polar	100019981	2816	157.051					0.6307	0.6307	0.6307	0.6307	0.6307	0.6307	0.89	0.7571	0.8712	0.9461	1.3802	0.7303	0.6878	1.0581	0.8638	1.1656	1.4627	1.2651	1.3056	1.1883	1.2915	0.7703	1.1646	0.6307	0.6307	0.7734	1.4843	1.1644	1.4964	1.1688	0.6307	1.0008	0.6307	0.6307	0.6307	0.7074	1.0585
1433	suberate (C8-DC)	Lipid	Fatty Acid, Dicarboxylate	15730	LC/MS Polar	100000016	2577.6	173.082	10457	505-48-6	C08278	HMDB00893	0.9687	1.0313	1.8649	3.2285	2.2205	1.3783	0.4325	0.6711	0.7318	0.7432	0.8455	0.5157	4.4884	2.9664	3.3961	3.409	3.1919	3.3647	0.6822	1.1091	1.1366	1.0671	0.7614	2.4486	0.3606	0.4837	0.4982	0.8614	0.8027	0.6352	0.6173	0.3881	0.5968	0.4377	0.6896	0.6434	1.20083
1436	azelate (nonanedioate; C9)	Lipid	Fatty Acid, Dicarboxylate	18362	LC/MS Neg	2029	1276	187.098	2266	123-99-9	C08261	HMDB00784	1.0268	0.935	1.0107	1.1136	1.0157	0.7988	0.8662	0.9147	0.7018	1.1037	0.9955	0.7703	1.3908	1.1668	1.1802	1.2195	1.2623	1.3888	1.0045	0.8898	1.2209	1.1351	0.8043	1.1944	0.7337	0.9068	0.807	0.9728	0.5908	0.8413	0.5873	0.7598	1.0716	0.8309	0.7501	0.9392	1.0415
1438	sebacate (C10-DC)	Lipid	Fatty Acid, Dicarboxylate	32398	LC/MS Neg	100001211	1788	201.113	5192	111-20-6	C08277	HMDB00792	2.5125	1.9739	7.1364	22.935	12.2246	3.7946	0.788	0.7027	0.6344	0.4168	0.6568	0.4252	2.6179	1.7699	1.6572	1.7704	1.2412	1.4187	0.352	0.4779	0.9038	0.5785	0.4773	1.7416	0.5479	1.0226	0.4865	0.8994	0.6004	0.474	0.9822	0.4368	0.5194	1.0178	0.5504	0.6489	0.755183
1440	dodecadienoate (12:2)*	Lipid	Fatty Acid, Dicarboxylate	62276	LC/MS Neg	100020478	5146	195.139					1.3992	1.1646	0.9084	0.9272	0.7983	1.1866	0.7735	0.8086	0.9083	2.1482	1.2555	0.6786	0.7637	0.6804	1.1774	0.6037	0.9496	1.0042	1.0481	1.0827	1.0987	0.934	0.9958	0.7992	1.2082	1.2808	1.4139	1.0985	0.9561	0.9322	1.0336	0.8217	0.7183	1.1615	1.5278	1.3638	0.993083
1442	dodecanedioate (C12)	Lipid	Fatty Acid, Dicarboxylate	32388	LC/MS Neg	100001102	2990	229.145	12736	693-23-2	C02678	HMDB00623	2.9408	3.1133	5.9166	15.8254	8.3163	3.6253	0.99	0.7276	0.668	0.5421	0.6365	0.3701	2.0349	1.5126	1.4014	1.975	1.2	1.5148	0.4775	0.4812	1.01	0.8021	0.6413	2.2411	0.5414	1.2194	0.4751	0.9508	0.7829	0.5568	0.9384	0.3692	0.3443	0.9828	0.539	0.6937	0.9422
1443	3-hydroxydodecanedioate*	Lipid	Fatty Acid, Dicarboxylate	62915	LC/MS Neg	100001454	2252	245.139	16663321	34574-69-1		HMDB00413	4.6251	4.1602	14.0452	32.4676	26.4485	5.8949	1.1488	0.6276	0.5711	0.4648	0.4302	0.2888	1.4241	1.0469	1.1671	1.261	0.9139	0.9757	0.4474	0.5667	1.0357	0.7861	0.6523	1.4991	0.509	1.4246	0.4813	0.9277	0.7424	0.9846	1.0847	0.2292	0.4437	1.0154	0.687	0.6356	0.831217
1445	tetradecanedioate (C14)	Lipid	Fatty Acid, Dicarboxylate	35669	LC/MS Neg	100001613	3985	257.176	13185	821-38-5		HMDB00872	1.7354	1.9146	3.899	5.6147	3.8395	1.6238	1.2008	0.7167	0.6206	0.7128	0.5688	0.2955	2.6495	2.0161	2.7326	2.9772	2.0372	2.4645	0.3345	0.3392	0.9145	0.6163	0.5301	3.0649	0.5339	1.0339	0.4423	0.8068	0.4554	0.6602	0.8817	0.2469	0.2498	0.9661	0.4952	0.7356	0.966583
1446	hexadecanedioate (C16)	Lipid	Fatty Acid, Dicarboxylate	35678	LC/MS Neg	100001614	4615	285.207	10459	505-54-4	C19615	HMDB00672	2.0152	1.9479	6.0446	7.3686	5.714	1.9545	1.1183	0.6617	0.5792	1.5146	0.4426	0.3067	3.5961	2.4084	3.2161	3.3949	2.2167	2.4747	0.3405	0.4182	0.6575	0.6214	0.4786	2.2158	0.4622	0.7658	0.8817	0.632	0.4384	0.4431	0.6862	0.2278	0.2687	0.8575	0.4627	0.5542	0.788667
1447	dodecenedioate (C12:1-DC)*	Lipid	Fatty Acid, Dicarboxylate	61864	LC/MS Neg	100019972	2700	227.129					3.2377	2.1662	4.7767	9.3414	5.0487	2.9498	0.3718	1.0952	0.8286	4.1675	0.8698	0.3718	0.8157	0.7561	1	0.7145	0.731	1.0881	0.3718	0.3718	0.8088	1.3868	0.3718	0.8444	0.535	0.8387	1.9111	0.6151	0.4043	0.3718	0.3718	0.3718	0.9162	1.2497	0.9814	0.7154	0.692567
1448	hexadecenedioate (C16:1-DC)*	Lipid	Fatty Acid, Dicarboxylate	61862	LC/MS Neg	100019975	4380	283.191					2.3624	2.0338	7.817	13.6905	6.841	2.027	1.5826	0.76	0.7477	0.9058	0.5863	0.2251	3.1101	2.4944	3.5207	4.0306	2.6244	2.9237	0.2949	0.3004	0.8602	0.6346	0.5865	3.2005	0.3768	0.9639	0.5077	0.7226	0.4838	0.5631	0.755	0.3006	0.3754	1.0361	0.4948	0.5954	0.979517
1450	octadecanedioate (C18)	Lipid	Fatty Acid, Dicarboxylate	36754	LC/MS Neg	100001615	5043	313.238	70095	871-70-5		HMDB00782	3.9968	3.6088	5.7849	6.7185	7.049	3.5563	1.1625	0.7045	0.293	0.9973	1	0.6682	3.0904	2.1882	2.4495	4.2616	2.6134	2.8788	0.5189	0.5101	0.7387	0.3465	0.4196	2.4849	0.293	0.6834	0.9054	0.3345	0.6398	0.651	0.5261	0.3502	0.3152	0.6943	0.3508	0.4638	0.83645
1451	octadecenedioate (C18:1-DC)*	Lipid	Fatty Acid, Dicarboxylate	61861	LC/MS Neg	100019978	4875	311.223					3.4619	3.0152	8.4069	11.2384	7.6357	3.0508	1.3928	0.7918	0.7421	1.2082	0.6386	0.6707	1.8139	1.4217	2.0226	2.5935	1.7234	2.0186	0.3756	0.4199	0.7722	0.6027	0.5607	1.7417	0.4661	0.6	0.7099	0.4367	0.4804	0.3809	0.5284	0.3279	0.3791	0.6078	0.3276	0.4997	0.745467
1452	tetradecadienedioate (C14:2-DC)*	Lipid	Fatty Acid, Dicarboxylate	62918	LC/MS Neg	100021100	3148	253.145					17.2059	16.738	7.0771	10.5888	9.7264	18.8075	1.1179	0.9813	0.7623	0.8237	0.7863	0.5226	0.9513	0.7958	0.8472	1.3534	0.7826	0.8937	0.8279	0.8063	1.1074	1.9136	0.7571	0.6691	0.579	1.0964	0.7263	0.928	0.7799	0.6762	1.0756	0.5226	0.5226	1.0551	1.0187	0.9569	1.01357
1453	octadecadienedioate (C18:2-DC)*	Lipid	Fatty Acid, Dicarboxylate	61860	LC/MS Neg	100019982	4676	309.207					4.709	3.9836	20.8343	32.4733	15.2968	4.2348	1	0.7054	0.555	1.1059	0.4941	0.2848	1.8558	1.3658	2.2797	2.7591	1.7023	1.9772	0.2582	0.2256	0.4761	0.355	0.3536	1.6781	0.3349	0.6277	0.4712	0.2646	0.348	0.2912	0.3539	0.2059	0.2059	0.8151	0.2766	0.4805	0.557767
1502	2-aminoheptanoate	Lipid	Fatty Acid, Amino	43761	LC/MS Pos Early	100004542	3160	146.118	227939	1115-90-8			0.9776	0.5032	0.9914	0.847	0.7118	0.5032	0.7224	0.9679	1.4397	0.5032	0.7006	0.9813	1.0804	0.9413	1.318	0.9715	0.5972	1.6126	0.9208	1.4929	1.3137	0.5032	1.2238	1.3222	0.7285	0.5787	0.5032	1.0086	0.9355	1.0233	0.5032	0.9609	1.2164	0.5032	1.2279	1.0793	1.12943
1507	2-aminooctanoate	Lipid	Fatty Acid, Amino	43343	LC/MS Neg	100004227	3385	158.119	69522	644-90-6		HMDB00991	8.9071	6.8663	9.801	12.1223	10.7316	9.5551	0.8413	0.8515	0.5753	1.2445	1.2269	0.8886	1.8215	1.2784	1.8051	1.6797	1.104	0.6513	0.9633	1.5744	0.5753	0.5753	0.8543	0.7774	0.9022	0.5753	0.5753	0.9616	0.8104	0.5959	0.9096	0.7467	0.9589	0.699	1.1734	0.5753	0.886667
1519	butyrylglycine (C4)	Lipid	Fatty Acid Metabolism (also BCAA Metabolism)	31850	LC/MS Neg	100001151	1470	144.067	88412	20208-73-5		HMDB00808	1.0244	1.5888	1.2707	1.1331	1.0604	0.9516	2.2597	1.0185	0.8919	0.7744	0.7007	1.274	0.4198	0.3266	0.2327	0.2348	0.1839	0.2316	2.5538	0.8894	1.7919	1.096	0.9207	0.2619	1.3368	1.3121	0.9902	1.0098	0.9812	1.8796	1.2383	2.1816	1.7367	1.9771	1.7403	1.2594	1.25228
1521	propionylcarnitine (C3)	Lipid	Fatty Acid Metabolism (also BCAA Metabolism)	32452	LC/MS Pos Early	100001162	2590	218.139	107738	17298-37-2	C03017	HMDB00824	0.9797	0.8087	0.8783	2.0127	0.9767	0.5473	2.6425	2.5796	2.643	0.7642	1.4111	1.7536	1.7532	1.0461	0.6775	0.7874	1.0988	0.6437	0.8341	1.4086	1.1539	1.4274	1.6103	0.3456	1.0856	0.9795	0.6944	1.2305	0.8427	0.9775	1.7433	0.9204	1.8062	0.9617	2.0577	1.1872	1.12998
1522	propionylglycine (C3)	Lipid	Fatty Acid Metabolism (also BCAA Metabolism)	31932	LC/MS Polar	100001150	1502.5	130.051	98681	21709-90-0		HMDB00783	0.3102	1.0554	0.6588	1.1019	0.8836	0.9798	1.4043	1.1223	0.854	0.9796	0.9634	0.8561	1.8228	1.3385	0.8965	1.0678	1.0314	0.7902	1.1186	1.0729	1.0026	0.8009	0.4502	1.1815	0.6371	0.7752	0.4045	0.6553	0.7988	1.0716	1.1756	1.3071	1.2074	1.0766	1.3474	0.9974	0.937783
1524	methylmalonate (MMA)	Lipid	Fatty Acid Metabolism (also BCAA Metabolism)	1496	LC/MS Polar	418	3078.4	117.019	487	516-05-2	C02170	HMDB00202	0.6769	1.01	0.9712	1.2146	1.1768	1.0518	0.8904	1.2158	0.7721	0.7301	1.2073	1.148	1.0648	0.8263	1.1191	1.3603	1.2302	1.4171	1.1059	1.1183	0.9457	0.9662	0.9474	1.0217	0.7625	0.7829	0.6267	0.8385	1.0019	0.7187	0.8189	0.5849	0.5755	0.5101	0.6541	0.6174	1.01753
1534	isocaproylglycine	Lipid	Fatty Acid Metabolism(Acyl Glycine)	61789	LC/MS Neg	100019816	2820	172.098					0.5463	1.184	0.6891	0.4698	0.27	0.491	2.7397	1.0481	0.9461	1.104	0.9168	1.7756	0.5875	0.3886	0.437	0.5151	0.2478	0.4771	3.219	1.0124	1.8092	1.14	0.764	0.3667	0.8236	1.3156	1.3769	1.0494	1.1656	2.8223	1.0814	3.8957	2.9493	2.0619	1.5235	1.0981	1.38522
1536	valerylglycine (C5)	Lipid	Fatty Acid Metabolism(Acyl Glycine)	36768	LC/MS Neg	100001451	2071	158.082	4737557	24003-66-5		HMDB00927	1.0848	1.2142	0.5882	0.9495	0.789	0.6781	2.1802	1.0505	0.6592	0.6455	0.6744	1.6151	1.7604	0.8828	0.3055	0.7396	0.5495	0.6214	2.3612	0.7247	2.3911	0.9483	0.853	0.904	1.13	1.1801	1.5665	0.756	0.8746	2.0415	1.1195	2.9312	2.7798	1.5455	1.7318	1.5217	1.36372
1537	hexanoylglycine (C6)	Lipid	Fatty Acid Metabolism(Acyl Glycine)	35436	LC/MS Neg	100001527	2900	172.098	99463	24003-67-6		HMDB00701	0.9608	1.2018	0.8132	0.5618	0.5739	0.6162	1.8197	1.3949	1.2494	1.325	1.276	1.0392	0.4425	0.3357	0.4195	0.2612	0.259	0.475	4.379	1.2987	1.1482	1.3048	0.9439	0.3023	1.0664	1.5886	0.8765	1.0991	0.7901	1.3048	1.64	1.7362	1.363	2.4591	2.4516	1.3498	1.56282
1538	4-methylhexanoylglycine	Lipid	Fatty Acid Metabolism(Acyl Glycine)	62736	LC/MS Neg	100020632	3550	186.114					0.1895	0.6841	0.4271	0.4641	0.54	0.4532	1.6795	0.9313	1.1061	1.2069	0.8619	1.2393	0.2905	0.1895	0.3734	0.5147	0.1895	0.3889	3.3456	1.364	1.5788	1.573	0.7358	0.1895	0.7586	1.1669	0.9672	1.1565	1.0328	2.1599	1.2995	2.7321	2.617	2.0039	1.3973	1.72	1.46445
1540	heptanoyl glycine	Lipid	Fatty Acid Metabolism(Acyl Glycine)	42629	LC/MS Neg	100004195	3720	186.114	10932172	23783-23-5			0.9194	1.09	1.1271	1.0051	1.3455	0.8098	0.9845	0.6235	0.6235	0.6235	0.6235	1	0.7041	0.6235	0.6235	0.6235	0.6235	0.6235	0.6235	0.6235	0.8066	0.7339	0.6235	0.9929	0.6235	0.6235	0.6235	0.6235	0.6235	1.0825	0.6235	1.5337	1.4473	0.6235	0.8284	1.1154	0.733983
1542	N-octanoylglycine	Lipid	Fatty Acid Metabolism(Acyl Glycine)	43502	LC/MS Neg	100003940	4335.4	200.129	84290	14246-53-8		HMDB00832	1.0515	1.8417	1.3999	1.3048	1.0334	1.0653	1.5054	0.9974	0.9514	0.8509	0.7713	0.6937	0.7928	0.4347	0.3279	0.3673	0.3368	0.5574	0.5943	0.6118	1.5827	0.7509	0.6872	0.4805	1.2859	1.5241	1.1636	1.2458	1.0026	1.1373	1.5648	1.4208	1.5049	3.0442	2.4698	1.4285	0.784567
1543	N-palmitoylglycine	Lipid	Fatty Acid Metabolism(Acyl Glycine)	42092	LC/MS Neg	100003686	5580	312.254	151008	2441-41-0		HMDB13034	0.7769	0.8373	0.6826	0.796	1.2215	0.9998	1.994	1.8167	1.3229	2.7099	1.4969	1	1.3102	0.8168	0.9083	1.0232	0.5164	0.8629	1.5878	1.0623	1.1185	1.2504	1.3781	0.543	0.9476	0.7319	0.5164	0.9508	1.0317	0.6345	0.8684	0.897	0.6091	0.6581	1.0515	1.0071	1.15668
1544	suberylglycine	Lipid	Fatty Acid Metabolism(Acyl Glycine)	35419	LC/MS Neg	100001528	1110	230.103	6453952	60317-54-6		HMDB00953	1.0968	0.6228	0.4119	0.325	0.2943	0.2916	3.889	1.7391	2.3653	0.7326	1.1547	0.5402	0.6815	0.2112	0.5614	0.573	0.403	0.4724	1.5078	0.9516	2.5932	1.8888	1.3134	0.4733	1.3109	3.3948	0.6962	1.9715	1.315	1.8366	3.3452	0.8107	0.76	3.2954	2.3998	1.6105	1.45468
1547	N-linoleoylglycine	Lipid	Fatty Acid Metabolism(Acyl Glycine)	32462	LC/MS Neg	1506	5510	336.254	6433346	2764-03-06			0.9389	1.1132	0.4285	0.9306	1.1428	1.3801	1.8489	1.9148	1.1202	0.4285	1.8034	0.8525	0.4285	0.4285	0.4285	0.4285	0.4285	0.4285	1.4064	1.0617	1.4167	1.6232	1.7239	0.4285	0.8201	0.8686	0.4285	0.9668	0.7799	0.5092	0.9299	0.6752	0.5836	0.4285	1	1.3242	1.27673
1548	2-butenoylglycine	Lipid	Fatty Acid Metabolism(Acyl Glycine)	61785	LC/MS Neg	100016110	1380	142.051	6303498	71428-89-2			0.4587	0.7719	0.7334	1.0155	1.4013	0.4528	1.4139	1.2798	0.9578	1.3467	1.1533	0.5092	0.4528	0.4528	0.4528	0.4528	0.4528	0.4528	4.6924	1	1.0819	0.8575	0.9737	0.4528	0.8983	0.9699	0.5788	0.8615	0.7194	1.256	1.2596	1.1326	0.7644	1.9018	2.1475	1.2319	1.50972
1550	3-hydroxybutyroylglycine	Lipid	Fatty Acid Metabolism(Acyl Glycine)	62064	LC/MS Neg	100020211	889	160.062					0.6099	0.8967	0.4526	0.9264	0.8502	0.3577	1.5563	2.0848	1.5944	1.2686	1.8276	0.8362	0.1628	0.1024	0.1378	0.2069	0.1186	0.1057	1.5512	1.0996	1.7276	1.205	1.0297	0.1151	1.8839	1.2157	0.9703	1.6944	1.5148	2.0125	2.0271	1.8696	1.3479	3.0749	3.4169	2.4173	1.12137
1554	acetylcarnitine (C2)	Lipid	Fatty Acid Metabolism(Acyl Carnitine)	32198	LC/MS Pos Early	100000802	2282	204.123	1	5080-50-2	C02571	HMDB00201	0.86	0.5812	0.8341	1.2942	0.8509	0.4998	0.9934	1.249	1.4832	5.6255	1.3855	1.4654	1.735	1.0777	0.722	1.1086	1.0066	0.7416	0.9893	1.342	0.652	0.8642	0.8081	0.4559	0.739	1.1036	3.3588	0.8549	0.5732	0.4655	1.3736	1.4671	2.1795	4.193	2.0165	1.7291	0.851917
1556	(R)-3-hydroxybutyrylcarnitine	Lipid	Fatty Acid Metabolism(Acyl Carnitine)	43264	LC/MS Pos Early	100003926	2400	248.149	53481617			HMDB13127	0.203	0.3246	0.4069	0.4787	0.6162	0.1714	0.8718	1.2888	1.2868	0.7325	1	2.0096	0.0283	0.0071	0.0194	0.0222	0.024	0.014	1.1206	1.4253	1.6051	1.4802	0.8468	0.0171	1.7163	1.7466	1.6593	2.0367	2.6897	1.9316	2.4218	1.8087	1.8215	2.0654	2.9563	3.1209	1.08252
1557	(S)-3-hydroxybutyrylcarnitine	Lipid	Fatty Acid Metabolism(Acyl Carnitine)	52984	LC/MS Pos Early	100009271	2340	248.149				HMDB13127	0.5627	0.6586	0.7871	1.9458	1.3749	0.5107	0.7784	1.1345	1.0458	0.842	0.9906	1.7007	0.3467	0.3274	0.3699	0.3383	0.4001	0.3406	0.9114	1.2798	1.6103	1.3024	1.0122	0.3266	1.0094	1.3597	1.3439	1.5437	1.8421	1.435	2.0931	1.386	1.8832	2.1884	2.8276	2.302	1.07378
1560	3-hydroxyhexanoylcarnitine (1)	Lipid	Fatty Acid Metabolism(Acyl Carnitine)	62557	LC/MS Pos Early	100020825	2918	276.181					1.1296	1.1367	1.2107	1.5174	1.3626	1.149	0.7861	0.5498	0.9872	0.3431	0.5462	0.9263	0.7656	1.0289	0.4281	0.6664	0.9658	0.9751	1.1729	0.9932	1.2729	1.0052	1.0778	0.5168	0.9019	1.4734	1.0407	0.9948	0.7064	0.633	1.0776	1.3345	1.1553	0.9033	1.9768	1.9857	1.00647
1564	nonanoylcarnitine (C9)	Lipid	Fatty Acid Metabolism(Acyl Carnitine)	61775	LC/MS Pos Late	100006620	1003	302.233				HMDB13288	1.117	0.7648	1.3144	1.0519	0.742	0.5555	1.3973	1.3671	2.1085	3.104	1.5574	1.7862	1.2979	1.0323	0.7378	0.6595	0.952	0.5622	1.1014	0.8508	0.6629	0.9925	2.0003	0.5953	1.6269	1.3858	4.1684	0.8967	0.7513	0.8751	1.0079	1.0075	1.1623	1.2808	0.9104	0.8795	1.03387
1569	cis-4-decenoylcarnitine (C10:1)	Lipid	Fatty Acid Metabolism(Acyl Carnitine)	38178	LC/MS Pos Late	100002259	1057	314.233		98930-66-6			1.1481	1.3728	0.358	1.2347	0.358	2.0182	0.4119	0.358	0.358	1.3095	0.5149	0.8647	1.4943	1.2162	2.202	1.0685	1.9143	2.9048	0.534	0.5105	0.358	0.358	0.358	0.8826	0.358	0.6735	0.8735	0.786	0.5798	0.6239	0.5783	0.358	0.358	1	0.8955	0.6075	0.500183
1570	laurylcarnitine (C12)	Lipid	Fatty Acid Metabolism(Acyl Carnitine)	34534	LC/MS Pos Late	100001392	1235	344.28	10427569	25518-54-1		HMDB02250	1.303	1.1461	1.1889	1.4663	0.4425	0.9836	1.0997	0.4425	1.151	3.0662	0.4425	0.4425	1.0421	0.4425	1.1459	0.4425	1.0845	0.8137	0.4425	0.4425	0.7021	0.6952	0.4425	0.4425	0.7387	0.5036	0.8228	1.3123	0.7068	0.4425	0.9268	0.4425	0.6852	1.129	1	0.9215	0.527883
1573	palmitoylcarnitine (C16)	Lipid	Fatty Acid Metabolism(Acyl Carnitine)	44681	LC/MS Pos Late	100000776	1425	400.342	461	6865-14-1	C02990	HMDB00222	0.929	1.3832	1.071	2.1709	1.7126	1.2187	0.6004	0.5195	1.244	2.2077	0.5473	0.5346	1.4308	1.2855	1.5699	1.2472	1.4714	1.2066	0.4211	0.5112	0.5637	0.4955	0.4546	0.7362	0.5645	1.7813	1.2508	0.6731	0.5257	0.3483	0.7838	0.3923	0.432	1.689	0.7553	0.7709	0.530383
1574	palmitoleoylcarnitine (C16:1)*	Lipid	Fatty Acid Metabolism(Acyl Carnitine)	53223	LC/MS Pos Late	100009406	1357	398.326	71464547				0.5532	0.7696	0.5449	1.1567	0.8045	0.6078	1.2281	0.7047	1.0991	2.2422	0.4951	0.4137	1.9753	1.675	2.4834	1.4866	1.7232	1.372	0.398	0.398	0.5901	0.6288	0.4372	1.3235	0.5155	1	1.2098	0.574	0.398	0.398	0.6152	0.4671	0.4177	1.604	0.8713	0.8925	0.629267
1575	stearoylcarnitine (C18)	Lipid	Fatty Acid Metabolism(Acyl Carnitine)	34409	LC/MS Pos Late	100001391	1485	428.373	6426855	18822-91-8		HMDB00848	1.0138	1.4942	0.9142	1.9479	1.5161	1.2662	0.5102	0.6509	0.9838	2.2649	0.7204	0.5675	2.2907	1.9502	2.5099	1.483	3.383	3.059	0.4461	0.4946	0.4146	0.5522	0.4107	0.9862	0.3854	1.1369	1.5873	0.7017	0.6933	0.2697	0.7014	0.3776	0.4021	1.4974	0.7567	0.6759	0.550733
1576	linoleoylcarnitine (C18:2)*	Lipid	Fatty Acid Metabolism(Acyl Carnitine)	46223	LC/MS Pos Late	100003151	1430	424.342	6450015	36816-10-1		HMDB06469	0.8272	1.0534	0.6928	1.4921	1.0283	0.7382	1.1885	1.2908	1.212	2.6872	1.1437	0.9664	1.015	0.7729	0.9116	0.6846	0.9828	0.8584	0.778	0.8456	0.985	1.1176	0.8023	0.5574	0.7098	1.0475	1.8726	1.0242	1.0456	0.6353	1.3833	0.8083	0.9818	1.9897	1.2582	1.3383	0.84765
1578	3-hydroxyoleoylcarnitine	Lipid	Fatty Acid Metabolism(Acyl Carnitine)	61840	LC/MS Pos Late	100019801	1406	442.353					0.5712	0.6924	0.9856	0.8616	0.7247	0.4082	1.2472	1.1476	0.9247	0.5478	1.6038	1.4935	1.4238	1.0144	1.2434	0.5882	1.2505	1.0579	0.5938	0.6067	0.9145	0.5388	0.4004	0.8458	0.7286	0.8275	1.0416	1.0644	0.5293	0.6979	1.0835	1.068	1.2276	2.3488	2.0265	1.8304	0.65
1579	oleoylcarnitine (C18)	Lipid	Fatty Acid Metabolism(Acyl Carnitine)	35160	LC/MS Pos Late	100001501	1423	426.358	6441392	38677-66-6		HMDB05065	1.0301	1.2187	0.7752	2.0547	1.231	0.952	1.1742	0.9681	1.7437	3.0036	0.8427	0.5349	1.4373	1.2578	1.7763	1.1314	1.6827	1.4329	0.4531	0.5271	0.6607	0.5895	0.6396	0.7244	0.7199	1.8689	2.7028	0.8352	0.6935	0.5301	0.8427	0.4526	0.7048	2.8656	0.9699	0.9395	0.599067
1581	myristoleoylcarnitine (C14:1)*	Lipid	Fatty Acid Metabolism(Acyl Carnitine)	48182	LC/MS Pos Late	100006051	1316	370.295	90659872	889848-55-9			0.6257	1.1822	0.6257	0.828	0.6257	0.9781	0.8393	0.6257	0.6257	1.7145	0.6257	0.6257	0.919	0.6257	1.3299	0.8174	0.8441	0.992	0.6257	0.6257	0.6348	0.6257	0.6257	0.6257	1.221	1.008	0.6257	1.2726	1.3032	0.8445	0.7267	1.2084	1.3863	1.4453	1.4713	1.1913	0.627217
1582	adipoylcarnitine (C6-DC)	Lipid	Fatty Acid Metabolism(Acyl Carnitine)	52988	LC/MS Pos Early	100006614	2570	290.16	71296139			HMDB61677	0.0349	0.0639	0.0878	0.1002	0.0789	0.0563	0.2788	0.496	0.5374	0.3932	0.7591	0.7233	2.7819	2.3456	2.1464	1.9822	2.8177	2.4839	1.0619	1.3983	1.7154	1.3382	1.1241	2.805	0.5487	0.51	0.4377	1.1519	0.7742	0.546	0.8564	0.6289	1.0148	0.5431	1.0578	0.9852	1.57382
1583	pimeloylcarnitine/3-methyladipoylcarnitine (C7-DC)	Lipid	Fatty Acid Metabolism(Acyl Carnitine)	53224	LC/MS Pos Early	100009407	2773	304.175					0.1439	0.1753	0.184	0.1849	0.1544	0.2383	1.4017	2.953	1.619	3.1604	2.5639	1.7358	0.9139	0.6886	0.5588	0.6456	1.0541	0.7438	1.6518	2.9362	1.2641	3.8866	1.3809	0.6961	1.1384	1.6363	2.0008	3.9886	1.602	1.3611	0.9839	0.589	1.0364	0.2039	0.3356	0.2683	1.96928
1586	suberoylcarnitine (C8-DC)	Lipid	Fatty Acid Metabolism(Acyl Carnitine)	52990	LC/MS Pos Early	100006627	2964	318.191					0.0478	0.2074	0.3891	0.4285	0.2903	0.1273	0.2079	0.6278	0.6301	0.7622	0.8217	0.8636	6.1772	8.039	4.7783	2.8797	5.4042	4.6285	0.8867	1.4887	1.0259	1.4391	0.8552	3.1625	0.3632	0.6596	0.9672	0.9741	0.8146	0.6408	1.3807	0.5885	2.4779	1.1584	1.9717	1.6766	1.47635
1592	arachidoylcarnitine (C20)*	Lipid	Fatty Acid Metabolism(Acyl Carnitine)	57513	LC/MS Pos Late	100015833	1512	456.405				HMDB06460	0.281	0.4023	0.3098	0.2739	0.2739	0.2739	0.6334	0.6159	0.6965	1.181	0.9441	2.2617	5.0088	3.5627	3.9174	5.4353	7.5418	8.2926	0.9842	1.0158	1.0471	1.1938	1.1282	3.046	0.4576	0.6999	1.2964	0.5934	0.9448	0.2865	0.6621	0.6804	0.4065	0.7649	0.4795	0.4656	1.40252
1593	arachidonoylcarnitine (C20:4)	Lipid	Fatty Acid Metabolism(Acyl Carnitine)	57518	LC/MS Pos Late	100015837	1353	448.342					0.7914	1.0021	0.6835	1.0694	1.0943	0.7678	1.3593	2.1134	1.515	3.1286	1.5769	1.3262	0.7199	0.499	0.5627	0.452	0.5804	0.5374	1.0611	0.9433	1.3119	1.3656	0.8596	0.2951	0.9381	1.1495	1.7922	1.3288	1.6583	0.7123	1.7364	0.9291	0.9979	2.1971	1.7399	1.6853	0.972767
1595	behenoylcarnitine (C22)*	Lipid	Fatty Acid Metabolism(Acyl Carnitine)	57514	LC/MS Pos Late	100015832	1561	484.436					0.3803	0.4764	0.5077	0.3803	0.3803	0.3803	0.3803	0.3803	0.3803	0.662	0.6206	1.0784	3.6799	3.7849	2.4088	5.9428	5.5395	5.8716	0.8917	1	0.7999	0.9723	0.9546	2.0784	0.3803	0.5202	0.6364	0.3803	0.4176	0.3803	0.4803	0.3803	0.3803	0.4433	0.3803	0.3803	1.11615
1599	eicosenoylcarnitine (C20:1)*	Lipid	Fatty Acid Metabolism(Acyl Carnitine)	57519	LC/MS Pos Late	100015838	1484	454.389					0.3822	0.7149	0.3822	0.3822	0.6874	0.3822	0.7156	0.3974	1.0321	1.1035	0.4954	0.5817	3.6458	2.206	3.3285	2.9959	4.9372	4.5949	0.3822	0.4728	0.9679	0.5222	0.4503	1.5735	0.3822	1.3627	1.6347	0.6821	0.5887	0.3822	0.5638	0.5348	0.5206	1.7382	0.4081	0.4087	0.72815
1600	erucoylcarnitine (C22:1)*	Lipid	Fatty Acid Metabolism(Acyl Carnitine)	57525	LC/MS Pos Late	100015841	1535	482.42					0.2677	0.2677	0.2677	0.2677	0.2677	0.2677	0.2677	0.2677	0.3349	0.5568	0.3766	1.0755	1.2359	0.7929	1.1494	1.7103	1.7817	2.1461	0.2677	0.2677	0.5444	0.4797	0.2677	0.6606	0.2677	0.3212	0.6189	0.2677	0.5205	0.2677	0.2677	0.2677	0.2677	0.2677	0.2677	0.2677	0.414633
1604	docosahexaenoylcarnitine (C22:6)*	Lipid	Fatty Acid Metabolism(Acyl Carnitine)	57523	LC/MS Pos Late	100015845	1349	472.342					0.2071	0.2071	0.2071	0.2324	0.2071	0.2071	1.2371	1.1719	1.1298	0.6677	0.9664	0.9852	0.4721	0.2071	0.3054	0.2389	0.391	0.3442	1.167	1.1216	1.0148	1.2282	0.8958	0.2262	1.019	1.3822	0.5039	1.3798	1.4083	0.8392	2.4574	1.7146	2.2464	1.3845	1.6454	1.9726	0.942267
1606	lignoceroylcarnitine (C24)*	Lipid	Fatty Acid Metabolism(Acyl Carnitine)	57515	LC/MS Pos Late	100015834	1603	512.467					0.6795	1.1269	0.7923	1.1045	0.827	0.6025	0.6976	0.8165	0.6344	3.5597	1.0043	0.833	1.1689	0.6025	0.9094	0.6025	0.9365	0.9957	1.4102	2.0014	1.8347	1.6666	1.7637	0.9078	0.6125	0.6978	3.2833	0.8744	1.1944	0.6614	1.1621	1.1489	1.2587	2.1074	1.2551	0.7847	1.5974
1607	margaroylcarnitine (C17)*	Lipid	Fatty Acid Metabolism(Acyl Carnitine)	57512	LC/MS Pos Late	100004054	1424	414.358		106182-29-0		HMDB06210	0.8206	1.2234	0.7465	0.8916	0.689	0.7955	0.4616	0.4092	1.2876	0.4371	0.6398	0.5145	5.4159	3.991	5.7195	3.6677	4.7425	4.2054	0.8685	1.0255	0.9745	0.9611	1.0443	4.1849	0.7143	2.0202	0.3673	0.9658	0.7368	0.4958	1.176	0.5706	0.8185	1.087	1.1579	0.9201	1.5098
1608	nervonoylcarnitine (C24:1)*	Lipid	Fatty Acid Metabolism(Acyl Carnitine)	57531	LC/MS Pos Late	100015846	1602	510.452					0.3915	0.3915	0.3915	0.3915	0.3915	0.3915	0.3915	0.3915	0.3915	1.2766	0.3915	0.3985	1.2239	0.9851	0.8858	1.4616	1.5721	1.7035	0.5936	0.3915	0.6482	0.4611	0.3915	0.9029	0.3915	0.3915	0.8687	0.3915	0.4488	0.3915	0.3915	0.3915	0.3915	0.5878	0.3915	0.3915	0.5648
1614	3-hydroxypalmitoylcarnitine	Lipid	Fatty Acid Metabolism(Acyl Carnitine)	61839	LC/MS Pos Late	100019800	1380	416.337					0.7272	0.9655	1.119	1.5301	1.3366	0.4946	0.7917	0.8832	0.8683	1.3964	1.6034	1.3184	1.1431	1.0092	1.6482	0.5733	0.9688	1.0129	0.7298	0.6845	0.7811	0.561	0.4946	0.6933	0.6834	0.816	1.2339	1.2673	0.5803	0.5856	1.4502	0.9483	0.8443	2.4627	2.5858	2.1777	0.657383
1616	deoxycarnitine	Lipid	Carnitine Metabolism	36747	LC/MS Pos Early	100001662	2052	146.118	134	6249-56-5	C01181	HMDB01161	0.7697	2.277	0.9948	0.4461	0.4686	2.204	0.8669	0.9733	1.0052	1.9695	0.9692	1.2988	1.3136	0.8932	1.2835	1.4614	1.1988	0.8401	0.9226	0.9107	0.6074	0.7545	0.6226	1.1175	0.8125	0.7951	1.4496	0.781	0.8304	1.0425	1.927	1.8781	1.9874	2.1995	3.1442	2.4144	0.82255
1617	carnitine	Lipid	Carnitine Metabolism	15500	LC/MS Pos Early	100000007	1978	162.112	10917	461-05-2	C00318	HMDB00062	0.7258	0.8848	0.8634	0.8157	0.8314	0.7243	0.8448	1.0659	0.9548	0.6382	1.0046	1.0206	1.0497	0.98	1.0351	0.7698	0.9232	0.9653	1.0147	1.0088	1.1049	1.137	0.9628	0.8295	1.0454	1.1121	0.8508	1.1106	1.351	1.0858	1.361	0.9186	1.1484	0.9924	1.2768	1.176	1.00962
1622	3-hydroxybutyrate (BHBA)	Lipid	Ketone Bodies	542	LC/MS Polar	254	1444	103.04	441	625-72-9	C01089	HMDB00357	0.4598	0.6174	0.7431	0.8391	0.8798	0.3717	0.9734	1.6354	1.4415	0.8374	1.4338	1.2608	0.1168	0.0835	0.1181	0.1051	0.1237	0.1046	1.2488	1.5236	1.2149	1.3761	1.0802	0.0971	1.5201	1.2531	1.2803	1.9286	1.7223	1.5965	1.6225	1.0871	1.0266	1.596	1.7795	1.5023	1.09012
1624	myristoylcholine*	Lipid	Fatty Acid Metabolism (Acyl Choline)	61506	LC/MS Pos Late	100019770	1361	314.305					2.161	3.9622	3.7731	2.3561	3.5044	4.2915	1.0169	0.5676	0.9765	0.6126	0.5676	1.093	0.5676	0.7725	0.6978	1.407	1.0695	0.9451	0.5676	0.5676	0.5676	0.5676	0.5676	0.8258	0.8565	1.4516	0.5676	2.9105	0.9164	0.5676	1.3996	0.6775	0.6701	0.7623	0.8011	1.0817	0.610633
1626	palmitoylcholine	Lipid	Fatty Acid Metabolism (Acyl Choline)	52944	LC/MS Pos Late	100009233	1482	342.337	151731				2.5871	3.2212	3.6117	2.6188	3.6422	5.0457	0.8115	0.6887	0.591	1.134	0.6191	0.7422	2.94	2.9772	3.5934	5.4148	3.0381	3.2731	0.4541	0.5159	0.7532	0.6774	0.4337	2.115	0.5524	0.8208	0.8204	1.6286	0.866	0.3552	0.688	0.5348	0.3761	0.653	0.5709	0.6243	0.824883
1627	oleoylcholine	Lipid	Fatty Acid Metabolism (Acyl Choline)	53260	LC/MS Pos Late	100009331	1449	368.352					1.4767	2.5174	2.3752	1.6575	2.1762	2.9901	0.9469	0.537	0.6237	1.0959	0.5142	0.9907	1.1831	1.0658	1.1144	1.8626	1.5008	1.413	0.2904	0.3598	0.739	0.543	0.3151	0.9381	0.7195	0.8476	0.9919	1.8048	1.4024	0.5707	0.7633	0.889	0.6422	0.6838	0.713	0.7288	0.5309
1628	palmitoloelycholine	Lipid	Fatty Acid Metabolism (Acyl Choline)	53257	LC/MS Pos Late	100009334	1385	340.321					1.2565	2.737	1.8468	1.0887	1.6254	2.0726	1.0466	0.4663	0.6639	0.8402	0.3653	0.8831	1.0895	1.2402	1.2934	2.2977	1.5487	1.6475	0.1493	0.2597	0.6647	0.5745	0.2384	1.0179	0.8622	0.9368	0.8834	2.1124	1.1502	0.471	0.8367	0.7623	0.5523	0.6363	0.721	0.8709	0.484083
1631	linoleoylcholine*	Lipid	Fatty Acid Metabolism (Acyl Choline)	57463	LC/MS Pos Late	100015760	1388	366.337					1.7034	3.6549	2.8824	1.7166	2.4829	3.3826	1.2297	0.8701	0.7861	3.562	0.7833	1.5768	0.7482	0.6604	0.7403	1.1763	1.1423	1.0043	0.4655	0.4623	0.8833	0.7208	0.4447	0.6175	0.9434	1.0904	1.5999	2.1246	1.5985	0.6488	1.0185	0.967	0.748	1.3712	0.9957	0.9627	0.599017
1633	stearoylcholine*	Lipid	Fatty Acid Metabolism (Acyl Choline)	57464	LC/MS Pos Late	100015759	1520	370.368					1.1638	1.316	1.332	1	1.1339	1.7939	0.7608	0.5423	0.5341	1.7186	0.7352	0.9487	1.3263	1.1059	0.894	1.4931	1.6495	1.4203	0.3291	0.3291	0.3291	0.3959	0.3291	0.9468	0.4005	0.6026	1.1267	1.1918	0.9016	0.3291	0.3584	0.4728	0.3291	0.63	0.4619	0.4292	0.443183
1635	arachidonoylcholine	Lipid	Fatty Acid Metabolism (Acyl Choline)	53261	LC/MS Pos Late	100009332	1390	390.337					0.7228	0.7494	0.7228	0.7228	0.7228	0.7321	1	1.0313	0.7228	3.5579	1.106	0.904	0.7228	0.7228	0.7228	0.7228	0.7228	0.7228	0.7228	0.7228	0.7228	0.7228	0.7228	0.7228	0.7228	0.7228	1.7276	1.1807	0.9299	0.7228	0.7669	0.7228	0.7228	1.4316	1.061	0.8034	0.7228
1642	2-hydroxyheptanoate*	Lipid	Fatty Acid, Monohydroxy	61827	LC/MS Polar	100019960	925	145.087	2750949				0.8325	0.8338	0.7806	0.6505	1.0204	0.5775	0.6124	0.6891	0.8267	0.4436	0.9728	0.9782	1.3311	1.268	2.0492	1.2878	1.7171	1.7105	1.0017	1.5985	1.2136	0.9722	1.0142	1.7008	0.9857	0.9983	0.3407	1.0876	0.7965	1.4457	1.051	0.9579	0.8862	0.5236	0.9722	1.1309	1.25017
1647	2-hydroxypalmitate	Lipid	Fatty Acid, Monohydroxy	35675	LC/MS Neg	100001579	5511.2	271.228	92836	764-67-0		HMDB31057	1.315	1.2721	1.5331	2.4117	2.3979	1.2712	1.0154	0.8654	0.9329	0.3272	0.9737	1.0103	0.9714	0.9433	0.9609	1.159	1.0254	0.9822	1.3039	1.3128	0.9819	1.0681	1.2134	0.9765	0.9877	1.2243	0.3272	1.1572	0.9771	0.9697	1	0.9312	0.8777	0.6897	0.9902	0.9253	1.14277
1656	3-hydroxyhexanoate	Lipid	Fatty Acid, Monohydroxy	53230	LC/MS Polar	100006367	1082	131.071	151492	10191-24-9			2.1962	1.8633	2.892	5.0158	4.0837	3.0676	0.9004	0.6827	0.7992	0.474	0.8088	0.7633	0.8188	0.8468	0.7139	0.474	0.5151	0.5814	3.3596	1.0151	0.9429	0.9417	1.1939	0.6269	0.9385	1.2701	0.6359	1.0487	0.8913	1.4582	1.229	0.7321	1.2211	1.3008	1.2425	1.0276	1.34668
1657	3-hydroxyoctanoate	Lipid	Fatty Acid, Monohydroxy	22001	LC/MS Neg	100000773	3446	159.103	26613	88930-08-9		HMDB01954	1.3421	1.3827	0.8817	1.1667	1.197	1.0848	1.0118	0.7524	0.6713	0.709	0.7071	0.7923	0.8264	0.6828	0.8672	0.5663	0.6058	1	0.8187	0.6615	0.9454	0.9773	0.6702	1.0438	1.2014	1.1766	0.7688	1.4678	1.0197	1.1845	1.6419	0.7481	1.4412	1.594	1.6102	1.4821	0.852817
1658	3-hydroxysuberate	Lipid	Fatty Acid, Monohydroxy	31936	LC/MS Polar	100001143	3000	189.077	22328017	73141-47-6		HMDB00325	2.1821	1.4178	2.4148	5.1491	3.9759	2.0238	0.5635	0.6865	0.6039	0.7018	0.9748	0.6469	3.7126	2.8175	2.9548	2.0449	2.5887	2.4311	0.5721	0.6211	0.9991	1.0009	0.7629	2.5571	0.4899	0.5328	0.5058	1.0415	0.6775	0.6414	0.5456	0.4072	0.5049	0.3491	0.546	0.5778	1.08553
1659	3-hydroxydecanoate	Lipid	Fatty Acid, Monohydroxy	22053	LC/MS Neg	100000997	4634.7	187.134	26612	5561-87-5		HMDB02203	1.5879	1.4771	1.1398	1.334	1.0369	1.0365	0.9695	0.8064	1.0055	0.8615	0.729	0.8605	0.6796	0.8125	1.1554	1.009	0.8371	1.0164	0.8476	0.9258	0.8006	0.87	0.8699	0.9627	1.1123	1.347	1.0423	1.2739	0.8847	0.8068	1.6089	0.639	1.3337	1.2859	1.9065	1.7216	0.879433
1660	3-hydroxysebacate	Lipid	Fatty Acid, Monohydroxy	31943	LC/MS Polar	100001145	2411	217.108	3017884	73141-46-5		HMDB00350	0.9821	0.9318	1.773	5.365	2.955	1.0505	1.0179	0.6395	1.1105	0.4515	0.6463	0.3801	1.5207	0.9742	1.1078	0.9346	0.8688	0.8768	0.8505	0.6324	1.0761	0.8616	0.6857	1.1248	0.8407	1.3585	0.4729	0.9814	1.0868	1.0674	1.3774	0.2988	0.3699	1.1793	0.8762	0.9402	0.87185
1661	3-hydroxylaurate	Lipid	Fatty Acid, Monohydroxy	32457	LC/MS Neg	100001112	5175	215.165	94216	53941-38-1		HMDB00387	1.9409	1.8566	1.7549	1.9597	1.9689	1.3763	1.0339	0.949	1.1381	0.6385	0.8911	0.6996	0.6931	1.0484	1.1125	0.9152	0.8094	1.1157	0.8061	0.8505	0.9574	0.9184	0.7912	1.3842	1.3266	1.4882	0.7756	1.2695	0.9661	0.8428	1.5943	0.6919	0.8159	1.1015	1.9315	1.7256	0.9513
1662	3-hydroxytetradecanedioate	Lipid	Fatty Acid, Monohydroxy	31930	LC/MS Neg	100001147	3411	273.171		73179-89-2			3.9242	4.1428	9.1953	44.3592	21.187	4.4168	0.9319	0.6118	0.5112	0.22	0.5392	0.3153	2.6784	1.7204	2.5048	1.6021	1.083	1.1972	0.342	0.3867	0.8909	0.4972	0.6265	3.4071	0.6322	1	0.2895	0.8557	0.4872	0.619	1.0425	0.1772	0.1772	0.8935	1.0161	0.8426	1.02507
1664	3-hydroxypalmitate	Lipid	Fatty Acid, Monohydroxy	27503	LC/MS Neg	100000983	5476	271.228	301590	928-17-6		HMDB10734	0.912	1.1022	1.0647	1.3502	1.6291	1.1525	0.6716	0.7207	0.5062	0.48	1.044	0.8001	1.2835	2.091	2.6188	1.2095	1.3808	1.5338	0.8361	0.7518	0.5938	0.8548	0.7025	2.2469	0.6563	1.0298	0.7897	0.7825	1.1167	1	0.7972	0.48	0.5573	0.5804	0.798	1.0846	0.99765
1665	3-hydroxyoleate*	Lipid	Fatty Acid, Monohydroxy	61843	LC/MS Neg	100019966	5508	297.244					0.8071	0.862	1.0345	1.2758	1.7238	1.0966	0.6726	0.6381	0.5176	0.3465	0.7289	0.533	1.1632	1.9249	2.3523	1.0991	1.0144	1.23	0.8867	0.5857	0.5929	0.5857	0.6233	2.3969	0.9958	1.3763	0.6509	0.7905	1.0556	1.4973	1.1818	0.7466	1.0042	0.53	0.9252	1.006	0.9452
1669	5-hydroxyhexanoate	Lipid	Fatty Acid, Monohydroxy	31938	LC/MS Neg	100001148	1267	131.071	170748	44843-89-2		HMDB00525	1.6554	1.8128	2.4398	3.6525	3.0796	1.9107	0.7076	0.9105	0.9848	0.4806	0.8625	2.3389	0.743	0.8214	0.8875	0.5091	0.4806	2.996	0.9827	1.2343	1.0144	0.4806	0.915	0.8323	1.0081	1.1535	1.111	0.8002	0.931	1.1883	1.0829	0.6223	0.5935	1	1.0356	0.4806	0.909883
1676	16-hydroxypalmitate	Lipid	Fatty Acid, Monohydroxy	39609	LC/MS Neg	100002953	5236.2	271.228	10466	506-13-8	C18218	HMDB06294	0.7822	0.9836	1.2121	1.4872	0.977	0.8959	0.829	1.0851	0.6523	1.5881	1.1935	0.7283	0.9786	0.8765	1.213	1.211	1.1472	1.491	1.0158	0.8114	1.334	1.1368	1.2149	1.5597	0.9664	1.4016	2.3611	1.3568	1.026	0.9722	0.7584	0.484	0.4812	0.8738	0.5013	0.6655	1.17877
1680	13-HODE + 9-HODE	Lipid	Fatty Acid, Monohydroxy	37752	LC/MS Neg	100002196	5275	295.228	43013				1.6553	1.4319	1.1585	1.841	1.1427	0.8528	1.1593	1.4058	0.8937	0.7553	1.0233	0.684	1.0059	0.7566	1.1177	1.0597	0.8344	1.3487	0.7845	0.7725	1.2792	1.0589	0.9983	0.7865	0.9165	0.5997	0.543	0.8663	0.5789	0.8274	0.777	0.6663	0.8253	1.0315	1.12	1.0017	0.94665
1699	12,13-DiHOME	Lipid	Fatty Acid, Dihydroxy	38395	LC/MS Neg	62	5137	313.238	10236635	263399-35-5	C14829	HMDB04705	3.428	3.8629	2.7559	2.8261	2.1091	3.0766	0.9483	1.2177	0.7128	4.5166	1.085	0.6558	0.8988	0.7704	0.9868	1.0132	1.1521	1.2238	0.7391	0.7921	1.5701	1.0284	1.1311	0.8136	0.8839	0.8128	3.2014	1.0953	0.7207	0.7462	0.6002	0.7351	0.5985	1.5663	0.6663	0.6676	1.0124
1700	9,10-DiHOME	Lipid	Fatty Acid, Dihydroxy	38399	LC/MS Neg	179	5180	313.238	9966640	263399-34-4	C14828	HMDB04704	4.5809	3.5692	3.5932	4.626	4.0814	3.6117	0.8918	0.9852	0.6392	2.537	0.8988	0.5976	1.0082	0.833	1.1468	0.9918	1.1136	1.1133	0.6	0.6151	1.142	0.684	0.7743	0.915	0.8763	0.7335	1.7981	1.1305	0.4263	0.7339	0.612	0.7717	0.6175	1.7023	0.8527	0.8395	0.7884
1701	2S,3R-dihydroxybutyrate	Lipid	Fatty Acid, Dihydroxy	62950	LC/MS Polar	100002284	1660	119.035	10964471	5057-93-2		HMDB02453	0.0697	1.7388	2.0397	1.0222	1.3863	1.4967	1.1065	1.1205	1.1602	0.7796	0.8846	1.0547	0.2682	0.2836	0.344	0.2885	0.4838	0.3838	1.2643	0.8236	1.0567	0.9778	0.0697	0.2441	1.2318	1.2596	0.9358	1.3557	1.027	1.0758	1.4333	1.3963	1.1685	1.5065	0.9496	0.9479	0.739367
1702	2R,3R-dihydroxybutyrate	Lipid	Fatty Acid, Dihydroxy	63109	LC/MS Polar	100002367	1543	119.035		759-06-8		HMDB00498	0.8029	0.972	1.5167	1.1779	1.2307	1.062	0.83	0.8582	0.9706	1.0277	0.9302	0.6103	0.8835	0.6892	0.6935	0.7189	1.108	1.2499	1.3207	0.9125	0.8328	0.6224	1.2448	0.4899	0.9733	0.9131	1.0267	1.1072	0.8527	1.1932	1.4238	1.1224	0.7618	1.2014	1.1213	1.1651	0.90385
1704	2,4-dihydroxybutyrate	Lipid	Fatty Acid, Dihydroxy	62951	LC/MS Polar	100002285	1793	119.035	192742	1518-62-3		HMDB00360	1.3332	1.6904	3.2659	1.7053	2.3469	1.9976	0.6377	0.7448	0.7865	1.077	0.9777	0.7512	1.1175	0.9033	1.3461	0.9359	1.1341	0.9718	1.0223	0.7156	0.8854	0.5492	0.722	1.3646	0.7515	0.5381	1.2247	0.8955	0.6151	0.6683	1.1698	0.8657	1.068	1.5522	0.9586	1.0558	0.876517
1706	19,20-DiHDPA	Lipid	Fatty Acid, Dihydroxy	46286	LC/MS Neg	100002844	5212	361.238	16061148			HMDB10214	2.1527	2.5014	2.6018	2.9692	2.1767	2.3414	1.0026	1.2881	0.8048	3.093	1.1963	0.8304	0.7742	0.7282	0.8087	1.164	1.0245	0.8705	0.8542	1.0507	1.3496	0.9731	1.4465	0.8038	1.0144	1.1061	3.1047	1.0681	1.0855	0.9974	0.7567	0.8301	0.7115	0.8249	0.5288	0.5451	1.07965
1711	14,15-DiHETrE	Lipid	Fatty Acid, Dihydroxy	46305	LC/MS Neg	100002752	5188	337.238	5283147	77667-09-5	C14775	HMDB02265	1.6979	1.8141	1.7845	2.2354	1.459	1.8313	1.2734	1.1718	0.8472	2.0774	1.2461	0.9766	0.8907	0.5653	0.8152	1.2364	0.9075	0.84	0.9794	1.236	1.1011	1.0046	1.2671	0.7897	1.1322	1.2465	1.2875	1.4087	1.0071	0.9954	0.8116	0.852	0.7976	0.7423	0.5203	0.6249	1.06298
1712	4-hydroxynonenal	Lipid	Fatty Acid, Oxidized	38309	LC/MS Neg	143	4745	155.108	1693	75899-68-2;128946-65-6		HMDB04362	0.8998	0.6354	0.5322	0.5534	0.4814	1.0939	1.2914	0.3673	1.2343	0.3673	0.7132	0.5663	0.9882	0.7307	1.2845	1.1103	0.9646	0.945	0.8933	1.8956	1.4117	1.5966	1.5779	0.7318	1.3302	1.5356	0.6121	1.6603	4.1964	1.4301	0.9858	1.264	1.549	0.4747	1.3932	0.9574	1.35115
1720	14-HDoHE/17-HDoHE	Lipid	Docosanoid	53034	LC/MS Neg	100009278	5296	343.228					1.0956	1.1674	0.673	0.5032	0.4849	0.7137	1.2452	0.7929	0.7478	0.6686	0.9599	0.9218	0.8567	0.748	0.7852	0.7691	0.9324	0.4776	1.851	1.3748	1.1887	1.3949	1.7066	0.8014	1.1958	1.7691	1.484	1.1952	1.0332	1.8232	1.2656	1.3266	2.8993	1.5227	0.8834	1.1104	1.38623
1744	prostaglandin F2alpha	Lipid	Eicosanoid	19398	LC/MS Neg	100000574	4658	353.233	5280363	551-11-1	C00639	HMDB01139	0.9937	0.8581	0.7656	2.1225	0.6111	0.5551	2.1628	1.7267	2.1274	0.7554	1.0913	1.026	2.335	0.6376	0.8994	0.6961	0.8451	0.6135	1.5387	2.0183	0.9761	1.6322	2.2932	0.5863	1.8584	1.9824	0.3848	1.4195	1.3183	1.2157	1.3894	1.3441	1.5196	0.5448	1.0063	1.2103	1.50747
1748	6-keto prostaglandin F1alpha	Lipid	Eicosanoid	20476	LC/MS Pos Late	100000571	926	353.232	5280888	58961-34-8;58962-34-8	C05961	HMDB02886	0.7409	1.3333	0.8748	1.4808	0.4065	0.4065	1.2724	1.7501	2.0307	1.2584	0.9318	0.8647	2.5341	0.5149	0.7711	0.6704	0.5191	0.4065	1.5666	1.0989	1.0946	1.6218	2.557	0.4786	1.3516	1.4611	0.4065	1	0.7473	1.0864	1.0354	0.8928	1.4329	1.0846	0.9169	0.6515	1.40292
1778	12-HEPE	Lipid	Eicosanoid	46293	LC/MS Neg	100002165	5265	317.212	10041593	81187-21-5		HMDB10202	1.2632	0.8329	0.709	0.4856	0.3443	0.552	1.5009	0.9473	0.9487	0.7874	0.846	1.1928	1.1291	0.9089	0.8469	0.8043	0.9307	0.6147	1.263	0.9687	1.196	1.1395	1.2447	0.8796	1.1914	1.001	0.8264	1.1107	0.7616	1.4593	1.2586	1.3436	2.1318	1.2771	1.1928	1.3517	1.11525
1787	12-HETE	Lipid	Eicosanoid	37536	LC/MS Neg	100002167	5326	319.228	5312983	71030-37-0;73837-14-6		HMDB06111	1.0432	0.8695	0.7693	0.5503	0.3253	0.5775	1.7949	1.0295	0.9834	0.4314	1.0071	1.2821	0.9929	0.7185	0.6937	0.6282	0.6165	0.5146	1.8319	1.6654	0.9503	1.2393	1.3708	0.879	1.4216	1.5987	0.783	1.1272	1.1455	1.9194	1.2734	1.1568	2.0016	1.2767	0.9485	1.1149	1.32278
1793	12-HHTrE	Lipid	Eicosanoid	57393	LC/MS Neg	1261	5175	279.197	5283141	54397-84-1	C20388	HMDB12535	1.0173	0.9319	0.7048	1.6995	0.5595	0.5964	1.874	1.677	2.0053	0.5055	1.0042	0.9958	2.3129	0.6271	0.8153	0.7535	0.7867	0.6914	1.525	1.6579	0.8987	1.5054	1.9947	0.582	1.7185	1.8362	0.3378	1.3258	1.3475	1.0448	1.4736	1.3197	1.4568	0.6123	1.022	1.0684	1.36062
1800	oleoyl ethanolamide	Lipid	Endocannabinoid	38102	LC/MS Pos Late	1137	1661	326.305	5283454	11-58-0;111-58-0		HMDB02088	1.5033	2.1306	1.5134	2.494	2.0489	1.9831	0.762	0.8311	2.1329	1	1.1739	0.3722	0.8327	0.674	2.5368	1.3669	2.7364	1.6064	0.5836	0.7251	0.5372	0.5674	0.8676	0.7058	1.2324	5.8909	0.4576	0.557	0.7486	0.4307	0.8907	0.3722	0.4687	2.4109	0.5354	0.4711	0.66445
1803	palmitoyl ethanolamide	Lipid	Endocannabinoid	38165	LC/MS Pos Late	1489	1643	300.29	4671	544-31-0	C16512	HMDB02100	1.3028	1.682	1.2783	1.4828	1.4918	1.6697	0.9231	1.0439	1.6341	1.4516	1.1344	0.6244	0.9813	0.6929	1.613	1.2445	1.4539	1.2501	0.8941	0.9216	0.813	0.924	1.0181	0.6621	1.0789	3.22	0.6791	0.8373	1.0836	0.6762	0.9819	0.6877	0.6808	1.5837	0.9491	0.7711	0.87215
1804	stearoyl ethanolamide	Lipid	Endocannabinoid	38625	LC/MS Pos Late	100002254	1787	328.321	27902	111-57-9		HMDB13078	0.9978	1.6305	1.2084	1.3371	1.2838	1.4324	0.6873	0.7801	1.8217	3.1744	0.9274	0.8616	0.8294	0.8026	1.487	1.1257	1.9095	1.3695	1.0022	1.1329	0.8179	0.9586	1.3764	0.7216	1.2801	5.3718	0.8722	0.7622	1.1435	0.8017	1.32	0.756	1.0217	1.5594	0.7078	0.6578	1.0016
1810	N-myristoyltaurine*	Lipid	Endocannabinoid	61825	LC/MS Neg	100005829	5405	334.206	3810823				14.3697	17.9256	13.071	27.2041	31.4823	29.57	0.2584	0.2584	0.2584	0.2584	0.2584	0.2584	1.0063	0.9472	0.7715	0.7866	0.5831	0.2584	0.2584	0.2584	0.2584	0.2584	0.2584	0.7061	0.2584	0.2584	0.2584	0.431	0.2584	0.2584	0.2584	0.2584	0.2584	0.2584	0.2584	0.2584	0.333017
1811	N-arachidonoyltaurine	Lipid	Endocannabinoid	54748	LC/MS Neg	100005817	5481	410.237		119959-65-8			1.8131	2.7041	2.4091	4.1944	4.3713	3.7193	1.0455	2.0719	0.7035	0.3126	1.8219	1.3817	0.9812	0.8165	0.6276	0.6479	1.362	0.7769	1.1527	1.0188	1.0376	1.9361	2.2139	0.7885	0.7747	1.9369	0.5448	1.3255	1.82	0.4209	0.8364	0.5888	0.4279	0.3126	0.3126	0.4405	1.35793
1812	N-oleoyltaurine	Lipid	Endocannabinoid	39732	LC/MS Neg	100003119	5610	388.253	6437033	52514-04-2			9.363	11.3519	9.6873	26.2904	28.0952	17.0383	0.6146	1.0376	0.6102	0.3293	0.9914	0.3293	1.302	0.7434	1.1397	1.0086	1.2321	0.6574	0.7024	0.5571	0.7853	0.9541	0.3293	1.0567	0.7644	1.2632	0.4069	0.8345	1.5756	0.5942	0.8563	0.3293	0.4236	0.3293	0.5247	0.7216	0.730817
1813	N-stearoyltaurine	Lipid	Endocannabinoid	39730	LC/MS Neg	100003240	5782	390.268	168274	63155-80-6			8.2176	9.9696	10.5882	27.9891	25.6334	11.8091	0.5277	0.7608	0.621	0.226	0.9198	0.6816	2.0516	1.5122	1.3896	2.3619	1.2289	1.1391	0.6477	0.6815	0.4725	0.6557	0.6238	1.2501	0.5737	1.0802	0.8952	1.1136	0.9189	0.2503	0.6159	0.2998	0.3619	0.6106	0.5535	0.5455	0.721883
1814	N-palmitoyltaurine	Lipid	Endocannabinoid	39835	LC/MS Neg	100003239	5560	362.237		83982-06-3			4.2166	4.7169	4.8697	12.4249	13.0588	6.6034	1.0311	1.4016	0.742	0.4238	1.1668	1.1657	1.149	0.8934	1.1904	1.1807	1.0184	0.8461	0.9514	0.7512	0.7087	1.1018	0.9907	1.0093	0.8618	1.0735	0.5523	1.0604	1.0906	0.4378	0.6116	0.3346	0.291	0.2886	0.4172	0.5749	0.91885
1815	N-palmitoleoyltaurine*	Lipid	Endocannabinoid	61824	LC/MS Neg	100005831	5442	360.221					6.9967	6.9386	5.2847	17.7501	16.0686	11.0496	0.4354	1	0.2074	0.1215	0.7877	0.4644	1.4041	1.6683	1.6685	1.302	2.1345	1.2436	0.3088	0.1892	0.6306	0.8469	0.8046	1.3299	0.3331	0.5409	0.1215	0.6503	0.462	0.1215	0.3341	0.2243	0.1392	0.1215	0.2894	0.2811	0.685
1816	N-linoleoyltaurine*	Lipid	Endocannabinoid	61826	LC/MS Neg	100005814	5505	386.237					5.8736	7.3535	5.6965	16.8175	16.6794	10.131	0.8605	1.4771	0.668	0.6411	1.2299	1.0484	0.9961	0.88	1.1075	1.113	1.2879	0.9503	0.9064	0.7596	1.0039	1.4633	1.5711	0.9336	0.8749	1.3088	0.8785	1.1902	1.3453	0.522	0.826	0.4522	0.4049	0.5064	0.6435	0.7287	1.10632
1817	N-linolenoyltaurine*	Lipid	Endocannabinoid	46224	LC/MS Neg	100005815	5412	384.221					10.4175	12.0969	8.5601	25.1092	22.6296	15.7884	0.8343	1.9903	0.6427	0.5414	1.2386	0.96	1.1123	1.1939	0.8902	1.0879	1.5349	0.9609	0.53	0.4218	1.1204	1.5313	1.4307	1.0101	0.666	0.7828	0.5753	1.2455	0.6788	0.1783	0.5889	0.2806	0.1496	0.234	0.4859	0.5496	1.00738
1818	linoleoyl ethanolamide	Lipid	Endocannabinoid	52608	LC/MS Neg	100006726	6150	322.275	5283446	68171-52-8		HMDB12252	1.3228	1.7337	1.8477	1.6377	1.8621	1.5233	0.7313	1.087	0.7832	0.4873	1.4495	1.3138	0.8719	0.9204	0.7838	0.9589	1.1963	1.0744	1.3087	1.1545	0.5938	1.1777	1.2345	0.7335	0.6556	1.443	0.6597	1.1729	1.1131	0.8636	0.658	0.404	0.4105	0.5319	0.5928	0.5857	1.03378
1835	myo-inositol	Lipid	Inositol Metabolism	1124	LC/MS Polar	363	3506.3	225.062	892	87-89-8	C00137	HMDB00211	0.8084	1.0603	0.8008	0.9191	0.7652	0.9487	0.9349	0.859	0.9288	1.0668	0.8762	0.9035	1.0431	0.8442	0.954	1.2358	1.0483	0.8123	1.0468	1.1747	1.0136	1.1173	1.1194	1.0318	0.9921	1.1896	1.0623	1.0682	1.2816	0.9071	1.0539	1.2455	0.9571	0.9718	1.2156	1.1025	1.08393
1844	inositol 1-phosphate (I1P)	Lipid	Inositol Metabolism	43849	LC/MS Polar	370	4785	259.022	440194	573-35-3;106032-59-1	C01177	HMDB00213	1.6201	1.9478	0.9742	0.691	0.9725	1.4998	1.1438	1.5665	0.9992	4.443	1.4107	0.7373	1.526	0.9254	1.1046	1.4663	0.9944	1.0629	1.0008	0.8923	1.0337	1.1326	0.8869	0.8455	1.0601	0.8677	2.6855	1.0716	1.0757	0.8223	0.7435	0.7092	0.5225	0.8654	1.0307	0.8602	0.9653
1864	choline	Lipid	Phospholipid Metabolism	15506	LC/MS Pos Early	1256	1961	104.107	305	67-48-1	C00114	HMDB00097	0.9579	1.07	1.0357	0.8303	0.9364	1.0174	0.922	1.0489	0.9712	1.3665	1.1485	1.2601	0.9571	0.8946	0.9073	0.9588	1.1033	1.0381	1.1109	1.0514	0.9856	1.1108	0.9569	0.9273	0.9873	0.9787	1.2558	1.096	0.9763	0.8061	1.0127	1.1074	1.0151	0.9823	1.0392	1.0508	1.02382
1865	phosphocholine	Lipid	Phospholipid Metabolism	34396	LC/MS Pos Early	267	700	184.073	1014	72556-74-2	C00588	HMDB01565	1.7825	1.0943	0.915	0.6841	0.8957	1.6643	0.9452	0.84	0.8191	1.0863	0.7325	1.2549	0.8343	0.8464	0.8681	1.1751	1.0675	1.2402	0.8319	0.8561	0.8015	1.012	0.8027	1.0047	0.8549	0.9504	0.9953	0.974	1.0541	0.7073	1.2631	1.5045	0.8509	1.0981	1.6363	1.4923	0.884817
1866	CDP-choline	Lipid	Phospholipid Metabolism	34418	LC/MS Polar	1220	4200	533.106	13804	33818-15-4	C00307	HMDB01413	0.5822	0.8594	1.0764	0.3356	0.4246	0.8138	0.696	0.4175	0.3718	0.7484	0.368	1.2788	1.8811	1.3718	0.89	1.4423	1.268	1.0915	0.5225	0.5937	1.1052	0.8871	0.5827	1.4888	0.6839	0.7002	1.5793	1.2711	1.6063	1.079	0.9496	1.812	1.8801	1.325	1.0504	1.4654	0.863333
1868	glycerophosphorylcholine (GPC)	Lipid	Phospholipid Metabolism	15990	LC/MS Pos Early	100000269	672	258.11	71920	28319-77-9	C00670	HMDB00086	0.9747	0.9665	0.7039	0.6745	0.6623	1.0385	0.9678	0.9977	1.1193	3.5956	1.237	1.0987	0.8201	0.697	1.0023	0.9079	0.8621	0.8479	1.3887	1.5372	1.1431	1.1684	1.3975	0.8819	1.3598	1.279	1.2293	1.3005	1.5586	1.4635	1.1748	1.4859	0.9143	0.7852	1.3572	1.3993	1.2528
1870	phosphoethanolamine (PE)	Lipid	Phospholipid Metabolism	1600	LC/MS Neg	1026	638	140.012	1015	1071-23-4	C00346	HMDB00224	1.0602	1.1245	1.0196	0.8306	0.8581	1.3086	0.7442	0.755	0.7299	2.3169	0.8186	0.906	1.281	0.833	1.019	1.2392	1.1387	1.0089	0.9515	0.8735	0.8053	0.9	0.8727	0.9752	0.9332	0.9911	1.6008	0.9226	1.1626	0.7336	1.1567	1.0491	1.2353	1.1006	1.0175	1.0339	0.896367
1871	CDP-ethanolamine	Lipid	Phospholipid Metabolism	34410	LC/MS Polar	100001407	4210	445.053	123727	72842-05-8	C00570	HMDB01564	0.9898	0.9075	1.109	0.8846	1.4755	1.1901	0.4048	0.396	0.4195	1.0102	0.3434	0.7543	1.3737	1.2488	1.5189	1.6134	1.6525	1.5396	0.5859	0.6422	0.8571	0.8271	0.6474	1.2415	0.7392	0.6478	1.0887	1.1637	1.6328	0.8943	0.7555	0.9034	0.983	0.6072	1.1358	1.2866	0.8002
1872	glycerophosphoethanolamine	Lipid	Phospholipid Metabolism	37455	LC/MS Polar	100001620	3075	214.049	123874	33049-08-0	C01233	HMDB00114	0.6088	0.781	0.4217	0.2377	0.2956	0.5083	1.0028	0.7936	0.8481	6.9795	1.4247	1.6445	0.7054	0.5986	1.1006	0.8803	1.1609	0.8366	2.1442	1.7242	1.2126	1.4694	1.4708	0.9921	1.4808	1.465	2.6798	0.904	1.604	1.5313	1.3951	2.743	0.8706	2.049	2.2093	2.7427	1.50222
1873	glycerophosphoserine*	Lipid	Phospholipid Metabolism	57404	LC/MS Pos Early	100015666	577	260.053	3081457				1.0934	1.2879	1.1761	0.5732	0.6942	1.3001	0.8568	0.9073	1.0474	1.0585	1.3776	1.187	0.9574	0.8859	0.9359	0.8364	0.8692	0.8099	1.2177	1.1288	0.9157	1.1505	1.0066	0.862	0.9195	1.2129	0.5615	0.9551	1.1375	1.1494	0.9934	1.7661	1.0734	0.4329	1.1389	1.0253	1.04688
1874	glycerophosphoinositol*	Lipid	Phospholipid Metabolism	52307	LC/MS Pos Early	100001621	516	335.074	167572	16824-65-0			0.8596	0.8332	0.5988	0.5452	0.5261	0.7687	1.0018	1.0339	1.19	0.4893	1.3175	1.006	1.0971	0.8617	1.1157	1.0704	1.0141	0.9982	1.0921	1.1541	1.0853	1.1855	1.0858	0.9307	1.0308	1.04	0.24	1.2501	1.2183	1.0126	0.9937	0.8875	0.7356	0.3263	0.8155	0.9066	1.08892
1875	trimethylamine N-oxide	Lipid	Phospholipid Metabolism	40406	LC/MS Pos Early	100003397	2100	76.0757	1145	1184-78-7	C01104	HMDB00925	0.2584	0.9061	1.3593	0.4551	0.8608	0.9875	0.5619	0.4577	0.4839	0.824	1.8113	1.0524	1.6617	1.305	1	2.1048	1.6898	2.5893	4.3237	1.4225	0.6398	1.0029	1.367	2.5019	0.5776	0.7591	0.6079	0.7124	2.2919	1.1526	0.835	0.637	0.4522	0.2584	0.7303	0.8215	1.8763
1893	1-myristoyl-2-palmitoyl-GPC (14:0/16:0)	Lipid	Phosphatidylcholine (PC)	19258	LC/MS Pos Late	100000672	2147	706.538	129657	69525-80-0		HMDB07869	1.5799	1.2772	1.0996	1.2482	1.2891	1.5133	0.951	0.8411	0.8977	1.2645	0.8542	0.6063	1.1737	0.7895	1.09	1.2592	1.0278	0.8653	0.8707	0.9343	0.9613	0.8002	0.9797	1.0023	0.8487	0.7958	0.7657	1.0027	1.0333	0.8235	1.0735	1.1899	0.9002	1.0129	1.3725	1.3157	0.92475
1897	1-myristoyl-2-arachidonoyl-GPC (14:0/20:4)*	Lipid	Phosphatidylcholine (PC)	53195	LC/MS Pos Late	100009139	1914	754.538				HMDB07883	1.4869	1.4573	1.1812	1.3561	1.2516	1.5588	0.8142	1.0514	0.7478	0.8808	1.0826	0.488	1.1719	0.9757	0.9611	1.338	1.1354	1.4535	0.94	0.8015	0.9554	0.9419	0.9245	1.0966	1.051	0.6909	0.5895	0.9479	0.8125	1.094	1.1084	0.9443	0.8774	0.8363	1.2955	1.0842	0.943317
1909	1,2-dipalmitoyl-GPC (16:0/16:0)	Lipid	Phosphatidylcholine (PC)	19130	LC/MS Pos Late	100000657	2365	734.569	452110	63-89-8		HMDB00564	0.8844	1.0263	0.9721	0.8441	0.7522	0.8522	1.1141	1.1197	1.0178	1.2087	1.0486	0.9861	0.9027	0.7529	0.6994	0.7593	0.7349	0.6212	1.1941	1.0079	1.103	1.0424	1.0893	0.6729	1.1953	1.1751	1.107	0.9434	0.9921	1.2616	1.3182	1.2141	1.2705	1.4645	1.1045	1.2025	1.01827
1910	1-palmitoyl-2-palmitoleoyl-GPC (16:0/16:1)*	Lipid	Phosphatidylcholine (PC)	52470	LC/MS Pos Late	100008984	2160	732.554				HMDB07969	1.069	0.967	0.96	0.9764	0.998	1.0018	0.9749	0.9245	0.8851	0.8847	0.8588	0.6805	1.6257	1.503	2.1159	1.8276	1.4843	1.4807	0.8989	0.959	0.9982	0.9656	0.8971	1.4572	0.9065	0.7399	0.7204	1.2334	0.9464	0.8558	1.0357	1.2402	0.782	1.0658	1.4078	1.3992	1.02933
1911	1-palmitoyl-2-stearoyl-GPC (16:0/18:0)	Lipid	Phosphatidylcholine (PC)	52616	LC/MS Pos Late	100008921	2653	762.601		59403-51-9		HMDB07970	1.0102	1.1035	1.0225	0.9294	0.7403	0.9088	1.0611	1.0032	1.0689	1.119	0.9973	0.9908	0.8188	0.6509	0.6251	0.6998	0.6603	0.5231	1.0304	1.126	0.9425	0.808	1.023	0.627	1.0207	1.0389	1.0027	0.8767	1.0103	1.1177	1.1552	1.2039	1.1912	1.3366	1.0506	1.0094	0.92615
1913	1-palmitoyl-2-oleoyl-GPC (16:0/18:1)	Lipid	Phosphatidylcholine (PC)	52461	LC/MS Pos Late	1539	2358	760.585	6436017	26853-31-6;26853-31-6		HMDB07972	0.8792	1.0587	1.0301	0.9373	0.9994	1.0163	0.9414	1.0006	0.8783	0.8664	1.0283	0.8806	0.9027	0.8497	0.9477	0.9493	0.9202	0.9759	1.1049	1.007	1.0276	1.1338	0.9073	0.8163	1.06	1.1081	1.0692	1.1659	1.2961	1.0852	1.2842	1.0336	0.9124	1.1579	1.1846	1.1483	0.999483
1916	1-palmitoyl-2-linoleoyl-GPC (16:0/18:2)	Lipid	Phosphatidylcholine (PC)	42446	LC/MS Pos Late	1537	2160	758.569	5287971	40811-94-7		HMDB07973	0.9933	1.2049	1.1888	1.0811	1.0985	1.1197	0.9187	1.0756	0.9038	0.9201	1.1211	1.1368	0.871	0.8884	0.8557	0.8408	0.9999	0.9691	1.1406	1.0125	0.9718	1.198	0.9644	0.8004	1.1102	1.1026	1.0408	1.1164	1.0448	1.0001	1.1852	0.9609	0.9313	1.0766	1.0427	0.9516	1.01462
1919	1-palmitoyl-2-gamma-linolenoyl-GPC (16:0/18:3n6)*	Lipid	Phosphatidylcholine (PC)	54812	LC/MS Pos Late	100009154	2034	756.554				HMDB07974	1.1534	1.3298	0.938	0.8801	0.8118	0.9649	0.908	0.8439	0.874	1.0065	1.0194	0.7939	1.2902	1.2226	1.2844	1.5062	1.2198	1.1768	0.9406	1.0812	0.9127	0.9935	0.8688	1.1479	0.8285	0.7382	0.7375	1.0918	0.9025	0.7323	0.9371	1.2645	0.8255	0.8686	1.0831	0.9658	0.990783
1927	1-palmitoyl-2-arachidonoyl-GPC (16:0/20:4n6)	Lipid	Phosphatidylcholine (PC)	52462	LC/MS Pos Late	100008914	2091	782.569	10747814	35418-58-7		HMDB07982	0.6236	0.7113	0.6944	0.6504	0.6996	0.7418	1.1578	1.2579	0.9954	1.0965	1.1194	1.0248	0.8321	0.7926	0.8281	0.8328	0.8371	0.919	1.276	1.0582	1.0601	1.2693	1.088	0.7951	1.1941	1.234	1.0525	1.1568	1.208	1.122	1.2394	1.0046	0.8715	1.0059	1.0714	1.0466	1.09112
1933	1-palmitoyl-2-docosahexaenoyl-GPC (16:0/22:6)	Lipid	Phosphatidylcholine (PC)	52610	LC/MS Pos Late	100008915	2023	806.569	6441886	59403-54-2		HMDB07991	0.5821	0.557	0.5137	0.4522	0.4646	0.5095	1.0676	1.2997	0.9975	1.05	1.1907	1.1849	0.8089	0.7918	0.737	0.8293	0.8346	0.8503	1.2304	1.1023	1.0815	1.2867	1.1636	0.7138	1.2632	1.3148	1.0728	1.1758	1.3157	1.2251	1.3932	1.0025	0.9906	1.1151	1.0763	1.112	1.09638
1939	1-palmitoleoyl-2-linolenoyl-GPC (16:1/18:3)*	Lipid	Phosphatidylcholine (PC)	53180	LC/MS Pos Late	100009345	1850	754.538				HMDB08008	2.1169	2.1568	1.7429	1.6149	1.8431	2.3704	0.5832	0.6439	0.7107	0.5352	0.6975	0.4978	1.2627	1.0782	1.3989	1.5494	1.6363	1.327	0.5299	0.6368	0.898	0.754	0.66	1.1801	0.4859	0.3757	0.4574	0.8655	0.6776	0.7014	0.7959	0.9218	0.7763	0.7885	1.3792	1.2985	0.776467
1949	1-stearoyl-2-oleoyl-GPC (18:0/18:1)	Lipid	Phosphatidylcholine (PC)	52438	LC/MS Pos Late	100008904	2644	788.616		56421-10-4		HMDB08038	1.7449	1.773	1.732	1.8685	1.9622	2.0616	0.724	0.9013	0.7742	0.8824	1.02	0.9379	1.2092	0.9366	1.2046	1.4586	1.1531	1.347	0.7753	0.9108	0.7542	0.7489	0.7545	0.9979	0.7803	0.785	0.8562	0.9656	1.1601	0.8278	0.9994	0.7969	0.8204	0.903	1.145	1.0006	0.8236
1952	1-stearoyl-2-linoleoyl-GPC (18:0/18:2)*	Lipid	Phosphatidylcholine (PC)	52452	LC/MS Pos Late	100008980	2380	786.601				HMDB08039	1.6062	1.7086	1.6549	1.661	1.6707	1.6315	0.7881	0.9694	0.7668	0.9415	1.0779	1.1522	1.1222	1.0885	1.0819	1.1971	1.3462	1.293	0.8128	0.8633	0.7563	0.8434	0.7549	1.0153	0.8521	0.7806	0.8472	0.9523	0.8513	0.8307	0.9257	0.7302	0.871	0.8242	0.9847	0.8713	0.841
1960	1-stearoyl-2-arachidonoyl-GPC (18:0/20:4)	Lipid	Phosphatidylcholine (PC)	42450	LC/MS Pos Late	100001869	2300	810.601	16219824	35418-59-8		HMDB08048	0.9433	0.9609	0.973	0.9924	1.0299	1.0612	1.0962	1.2038	0.9337	1.1395	1.1007	1.1165	1.0282	0.9173	0.9231	1.0676	1.0158	1.1414	1.0729	1.0697	0.9	1.0515	0.9322	0.8962	1.0572	1.0463	0.9179	1.104	1.1069	1.0076	1.1221	0.7808	0.8539	0.8458	1.0164	0.9458	0.987083
1966	1-stearoyl-2-docosahexaenoyl-GPC (18:0/22:6)	Lipid	Phosphatidylcholine (PC)	52611	LC/MS Pos Late	100008916	2197	834.601		59403-52-0		HMDB08057	1.0673	0.853	0.8329	0.897	0.8723	1.0246	1.0006	1.1165	0.951	1.0886	1.0914	1.2206	1.0609	0.9462	0.9709	1.1789	1.0529	1.0882	0.9186	1.1753	0.9574	1.0165	1.016	0.9232	0.9765	0.9994	0.8822	1.1887	1.2395	1.0054	1.0049	0.8756	0.8861	0.8061	1.0596	1.0581	1.00117
1984	1-oleoyl-2-docosahexaenoyl-GPC (18:1/22:6)*	Lipid	Phosphatidylcholine (PC)	52697	LC/MS Pos Late	100009130	2011	832.585				HMDB08123	0.597	0.6495	0.4743	0.2765	0.2993	0.479	1.2665	1.512	0.989	0.8761	1.2141	1.2041	0.7146	0.6794	0.6958	0.8196	0.8981	0.8631	1.3166	0.9328	1.1687	1.3268	1.1816	0.7095	1.412	1.4473	1.1867	1.0812	1.3304	1.4499	1.4484	1.0379	1.352	1.1013	1.011	1.1439	1.106
1985	1,2-dilinoleoyl-GPC (18:2/18:2)	Lipid	Phosphatidylcholine (PC)	52603	LC/MS Pos Late	100008903	2006	782.569	5288075	998-06-1		HMDB08138	1.7137	2.111	1.7718	1.5241	1.5846	2.0127	0.8323	1.0118	0.8701	1.1993	0.9669	0.9216	0.978	0.8166	0.7937	1.0381	1.0434	0.9788	0.8092	0.9225	1.0171	0.9768	0.9869	0.8331	0.7408	0.8207	1.069	0.7905	0.9438	0.7223	1.0338	0.6803	0.9882	1.0364	1.0382	0.9595	0.924267
1986	1-linoleoyl-2-linolenoyl-GPC (18:2/18:3)*	Lipid	Phosphatidylcholine (PC)	53176	LC/MS Pos Late	100009343	1939	780.554				HMDB08141	1.921	2.0468	2.5539	1.9199	1.9652	2.4084	1.1347	1.3486	1.2071	0.8839	0.895	1.5828	0.5285	0.3832	0.4327	0.7096	0.3095	0.5904	0.9837	1.0645	1.3249	1.3063	1.3012	0.5174	1.0411	0.9705	0.8625	1.1891	1.0057	0.9943	1.4716	0.7703	0.9395	0.8804	1.3035	1.2973	1.083
1989	1-linoleoyl-2-arachidonoyl-GPC (18:2/20:4n6)*	Lipid	Phosphatidylcholine (PC)	52710	LC/MS Pos Late	100009131	1969	806.569				HMDB08147	0.8941	0.9893	0.9004	0.6572	0.7274	1.1127	1.386	1.4712	1.106	1.2174	1.0396	1.1977	0.6747	0.5225	0.5435	0.8925	0.7508	0.7422	1.2193	1.1899	1.1662	1.2893	1.5039	0.593	1.3342	1.3268	0.9775	1.0951	1.2376	1.1706	1.4296	0.8929	1.057	0.7649	0.9634	1.0107	1.16027
2027	1,2-dipalmitoyl-GPE (16:0/16:0)*	Lipid	Phosphatidylethanolamine (PE)	57341	LC/MS Pos Late	100009204	2498	692.522	445468			HMDB08923	0.9813	0.9389	0.9184	0.9314	0.5445	0.7393	1.452	0.9613	1.2714	1.3178	0.8921	0.9723	1.1105	0.825	0.8875	0.7341	0.4983	0.4045	1.1978	1.2965	0.9334	0.8658	1.0661	0.6181	1.3014	1.0187	1.2337	1.2776	1.1687	1.6122	1.2082	1.5894	1.3313	2.2353	1.6903	1.8911	0.996283
2031	1-palmitoyl-2-oleoyl-GPE (16:0/18:1)	Lipid	Phosphatidylethanolamine (PE)	19263	LC/MS Pos Late	1526	2509	718.538	5283496	26662-94-2		HMDB05320	1.4583	1.2347	1.796	2.4628	2.3055	1.6436	0.9331	0.7469	0.8916	1.0451	0.8564	0.7083	1.0201	0.8295	1.0947	1.1229	0.863	1.0041	1.0102	0.9418	0.9163	0.8878	0.9638	0.8594	0.8715	0.7479	0.8874	0.9698	1.0964	1.0386	0.9228	0.89	0.7491	1.011	0.9907	1.1332	0.929883
2032	1-palmitoyl-2-linoleoyl-GPE (16:0/18:2)	Lipid	Phosphatidylethanolamine (PE)	42449	LC/MS Pos Late	100001870	2275	716.522	9546747			HMDB05322	0.9671	1.0949	1.2255	1.3675	1.2827	1.0585	0.9268	0.902	0.9452	0.7597	1.0254	1.0514	0.9946	0.9475	1.1143	0.9353	1.0495	1.0054	1.1338	0.9697	0.8947	1.1613	1.014	0.8946	1.0073	0.8976	0.7799	1.0823	0.9143	0.8582	0.9268	0.7596	0.6234	0.7272	0.8229	0.7836	1.01135
2035	1-palmitoyl-2-arachidonoyl-GPE (16:0/20:4)*	Lipid	Phosphatidylethanolamine (PE)	52464	LC/MS Pos Late	100008990	2198	740.522	9546800			HMDB05323	0.6611	0.7642	0.7315	0.7595	0.7489	0.7274	1.1255	1.2464	1.0565	1.0077	1.118	1.0817	1.0066	0.9221	1.0562	0.9848	0.9853	0.9885	1.2158	1.1074	0.9934	1.1998	1.1755	0.9139	1.2877	1.2683	0.9029	1.2225	1.1981	1.1968	1.3091	0.9778	0.8686	0.9888	1.0779	1.0523	1.10097
2037	1-palmitoyl-2-docosahexaenoyl-GPE (16:0/22:6)*	Lipid	Phosphatidylethanolamine (PE)	52465	LC/MS Pos Late	100008991	2119	764.522	9546799			HMDB05324	0.5277	0.5294	0.4885	0.3585	0.3743	0.4496	1.1002	1.1556	1.0967	1.0166	1.2165	1.136	0.7908	0.7495	0.7593	0.8206	0.8651	0.8793	1.2528	1.1833	1.1727	1.3149	1.1678	0.7181	1.314	1.2927	1.0386	1.2851	1.3197	1.2018	1.2724	0.9619	0.9834	1.0454	1.1297	1.0811	1.13493
2044	1-stearoyl-2-oleoyl-GPE (18:0/18:1)	Lipid	Phosphatidylethanolamine (PE)	42448	LC/MS Pos Late	100001856	2858	746.569				HMDB08993	2.912	2.5867	3.3757	7.1073	6.0055	4.478	0.5734	0.5937	0.763	1.3749	0.8184	0.5763	1.3483	0.9483	1.2167	1.5993	1.1466	1.6714	0.7732	0.8269	0.6366	0.5943	0.7309	0.9978	0.6768	0.6395	1.0734	0.6893	1.0043	0.8357	0.867	0.7607	0.753	1.0945	1.0022	0.9673	0.75995
2047	1-stearoyl-2-linoleoyl-GPE (18:0/18:2)*	Lipid	Phosphatidylethanolamine (PE)	52446	LC/MS Pos Late	100008976	2522	744.554	9546749			HMDB08994	1.8069	1.9583	1.7469	2.0845	2.0184	1.845	0.6929	0.7201	0.8185	0.9365	1.1075	0.9046	1.545	1.3667	1.5448	1.5608	1.718	1.8438	0.8104	0.8868	0.7679	0.8432	0.8283	1.3932	0.7823	0.7171	0.8034	0.9593	0.8702	0.8283	0.8193	0.6681	0.7676	0.7805	1.0407	0.9146	0.921633
2052	1-stearoyl-2-arachidonoyl-GPE (18:0/20:4)	Lipid	Phosphatidylethanolamine (PE)	52447	LC/MS Pos Late	100008977	2424	768.554	5289133			HMDB09003	0.8882	1.046	0.9576	0.8741	0.9285	0.9268	0.959	1.0809	1.0114	0.9217	1.1114	1.0393	0.9841	1.0029	0.9937	1.0199	1.0912	1.1421	1.0752	1.0143	0.8549	1.1133	0.9528	0.9428	1.0603	1.068	0.9159	1.0399	1.1246	1.0255	1.1732	0.8492	0.9284	0.9365	0.9971	0.9536	0.992217
2056	1-stearoyl-2-docosahexaenoyl-GPE (18:0/22:6)*	Lipid	Phosphatidylethanolamine (PE)	52466	LC/MS Pos Late	100008992	2317	792.554	9546798			HMDB05334	0.838	0.9456	0.7046	0.6431	0.6277	0.7719	0.8778	0.9338	0.9944	1.019	1.0872	1.0505	1.0262	1.0658	0.9433	1.0583	1.1786	1.183	1.0245	1.0642	0.9739	1.1296	1.0192	0.9238	1.0518	1.0405	1.0725	1.0495	1.0913	1.1326	1.045	0.7763	1.0103	0.9099	0.9696	1.004	1.02253
2058	1-oleoyl-2-linoleoyl-GPE (18:1/18:2)*	Lipid	Phosphatidylethanolamine (PE)	52687	LC/MS Pos Late	100009078	2270	742.538	9546753			HMDB05349	1.4857	1.7954	1.5426	1.582	1.555	1.4809	0.7383	0.7934	0.8326	0.6404	0.9783	0.6907	1.4158	1.25	1.4972	1.4266	1.6305	1.5953	0.8686	0.7013	0.888	0.8808	0.8627	1.3029	0.8887	0.7271	0.8191	0.8223	0.8957	1.0041	0.8963	0.8195	0.9659	0.9033	0.9959	1.0432	0.917383
2061	1-oleoyl-2-arachidonoyl-GPE (18:1/20:4)*	Lipid	Phosphatidylethanolamine (PE)	55041	LC/MS Pos Late	100009219	2200	766.538				HMDB09069	0.6204	0.6567	0.5995	0.5611	0.5511	0.5672	1.0968	1.2761	1.0377	0.837	1.1462	1.0221	0.8041	0.8275	0.8135	0.8552	0.9961	0.9998	1.2538	0.9057	0.9624	1.182	1.0888	0.8162	1.3662	1.2874	1.0147	1.1396	1.2323	1.4167	1.3241	0.981	1.0945	1.1078	1.0961	1.1117	1.03482
2064	1-oleoyl-2-docosahexaenoyl-GPE (18:1/22:6)*	Lipid	Phosphatidylethanolamine (PE)	53209	LC/MS Pos Late	100009220	2119	790.538					0.7425	0.8131	0.6766	0.5037	0.5031	0.6232	1.0779	1.1254	1.0723	0.8185	1.0583	0.9458	0.8075	0.7825	0.7465	0.8694	0.9959	1.0041	1.1773	0.8973	1.3025	1.1916	1.1229	0.7548	1.348	1.3118	1.1366	1.1206	1.3479	1.4195	1.2676	1.0169	1.2995	1.1638	1.1388	1.2438	1.0744
2065	1,2-dilinoleoyl-GPE (18:2/18:2)*	Lipid	Phosphatidylethanolamine (PE)	53174	LC/MS Pos Late	100009217	2083	740.522	9546812			HMDB09093	3.0256	3.4121	3.6226	3.7404	3.8016	4.1837	0.7811	0.7396	1.0453	0.8259	0.778	0.9547	1.3939	1.1275	1.2822	1.6507	1.7181	1.4414	0.6696	0.8881	0.908	0.877	1.0683	1.2923	0.627	0.6231	0.7707	0.6801	0.6521	0.6069	0.7114	0.654	0.887	0.7385	0.8478	0.9015	0.95055
2067	1-linoleoyl-2-arachidonoyl-GPE (18:2/20:4)*	Lipid	Phosphatidylethanolamine (PE)	53189	LC/MS Pos Late	100009222	2030	764.522				HMDB09102	1.198	1.2339	1.3286	1.3043	1.3636	1.5564	1.3004	1.0885	1.1494	1.0403	0.8194	1.0736	0.8726	0.6721	0.7881	0.9777	0.8615	0.7766	0.9827	0.9832	0.8746	0.928	1.284	0.8272	1.0552	0.9974	0.8484	0.9191	0.8947	0.966	1.1337	1.0026	1.0169	0.913	1.0101	1.0302	0.97995
2117	1-stearoyl-2-oleoyl-GPS (18:0/18:1)	Lipid	Phosphatidylserine (PS)	19265	LC/MS Pos Late	100000639	3000	790.559	9547087			HMDB10163	0.8019	1.1137	0.9996	1.3125	1.3186	1.0997	0.7544	1.0741	1.0549	0.8055	1.0637	0.8611	0.8027	0.6662	0.9222	1.0739	0.8667	0.9063	1.0441	1.0646	0.7776	0.8988	1.1406	0.8958	1.1137	1.1771	1.1213	0.8628	1.1731	0.9164	1.404	1.0499	1.0132	1.5885	1.416	1.0004	0.97025
2118	1-stearoyl-2-linoleoyl-GPS (18:0/18:2)	Lipid	Phosphatidylserine (PS)	53009	LC/MS Pos Late	100000642	2689	788.544	9547091	322647-11-0			3.296	2.7201	3.9769	4.4413	4.9156	4.8168	0.6583	0.708	0.8303	1.3097	0.8181	0.9269	1.0297	0.8161	0.7856	1.0678	1.2259	1.2741	0.7464	0.8941	0.7571	0.6701	0.8248	0.862	0.7366	0.6184	1.3739	0.804	0.9017	0.7634	1.0451	0.8365	0.9023	1.1694	1.0866	1.0625	0.792417
2120	1-stearoyl-2-arachidonoyl-GPS (18:0/20:4)	Lipid	Phosphatidylserine (PS)	52235	LC/MS Pos Late	100001872	2565	812.544				HMDB12383	1.1067	1.1405	0.8915	0.8205	0.8865	1.0029	1.0983	1.226	1.1749	0.8761	1.2449	1.3116	0.9146	0.7906	0.8057	0.8677	0.8443	0.8059	1.143	1.2382	0.9781	1.1415	1.0998	0.7626	1.104	1.1906	0.8251	1.2119	1.2172	0.9971	1.3642	1.1337	1.13	0.9356	1.1774	1.0427	1.06053
2130	1-palmitoyl-2-oleoyl-GPG (16:0/18:1)	Lipid	Phosphatidylglycerol (PG)	52448	LC/MS Pos Late	100000641	3206	766.559	5283509				0.6711	0.9453	0.8574	0.6835	0.7755	0.9696	1.201	1.3716	1.0172	0.8028	1.0846	0.8591	1.0243	0.7168	0.9295	1.0077	1.1521	1.1647	1.2605	1.0932	1.1302	1.4296	1.3163	1.0027	1.1248	1.1491	0.8145	1.3199	1.5102	1.1016	1.132	0.7388	0.5617	0.7631	0.765	0.8004	1.20542
2131	1-palmitoyl-2-linoleoyl-GPG (16:0/18:2)	Lipid	Phosphatidylglycerol (PG)	52628	LC/MS Pos Late	1543	2730	764.544		322647-44-9		HMDB10575	0.8322	0.638	1.0763	1.1308	1.2171	1.2886	2.2239	2.076	1.3507	1.3423	1.9577	1.228	0.7076	0.3986	0.7864	0.6397	0.823	0.7851	2.5991	1.9221	1.7035	1.867	2.5163	0.874	1.6096	1.8623	0.7419	2.0392	2.2095	2.0366	1.5313	0.7901	0.3974	0.7456	0.9237	0.8516	1.91367
2173	1-palmitoyl-2-linoleoyl-GPI (16:0/18:2)	Lipid	Phosphatidylinositol (PI)	52450	LC/MS Polar	1528	910	833.518				HMDB09784	0.7798	0.846	1.0299	1.1828	0.9149	0.7871	1.9016	1.595	1.5163	1.5557	1.7329	1.6949	0.7118	0.6363	0.7264	0.678	0.7285	0.5419	2.2399	1.8107	1.8751	2.0579	1.5019	0.7041	1.7534	1.7155	1.3899	1.8258	1.6928	1.9787	1.0117	1.1741	0.5394	0.9541	0.8583	0.9883	1.69827
2175	1-palmitoyl-2-arachidonoyl-GPI (16:0/20:4)*	Lipid	Phosphatidylinositol (PI)	52467	LC/MS Pos Late	100008993	2567	876.56				HMDB09789	0.5875	0.6585	0.8447	1.2212	1.2279	0.8591	1.3003	1.3384	1.0772	0.9837	1.1648	1.3104	0.8959	0.7403	1.0111	0.8592	0.805	0.7674	1.5955	1.3782	1.195	1.5748	1.3428	0.6904	1.4715	1.4954	0.9889	1.6326	1.4745	1.364	1.3275	1.1562	0.8123	0.8698	0.877	0.9635	1.29612
2179	1-stearoyl-2-linoleoyl-GPI (18:0/18:2)	Lipid	Phosphatidylinositol (PI)	52468	LC/MS Polar	100008994	910	861.55				HMDB09809	2.5966	2.8667	3.2579	2.894	2.7942	2.8811	0.8411	0.979	0.9274	1.1707	1.1539	0.806	1.1349	0.9535	1.2331	1.1576	1.1425	0.9356	0.8507	0.8573	1.3098	0.8325	0.6595	1.0911	0.7619	0.7502	1.0722	0.8943	0.9346	1.0806	0.595	0.7826	0.5816	0.8328	0.8206	0.9875	0.933483
2190	1-stearoyl-2-arachidonoyl-GPI (18:0/20:4)	Lipid	Phosphatidylinositol (PI)	52449	LC/MS Pos Late	100000616	3000	904.591		383907-33-3		HMDB09815	0.9006	1.012	0.904	0.7832	0.8318	0.9469	0.9388	1.0441	0.9356	0.7459	1.0737	0.998	0.9995	0.8932	0.996	1.0532	1.0624	1.0958	1.0638	1.0123	0.972	1.07	1.0344	0.9514	1.0324	1.0626	0.8446	1.0907	1.1566	0.9869	1.1236	0.9376	0.8863	0.9142	1.0489	1.013	1.01732
2195	1-oleoyl-2-arachidonoyl-GPI (18:1/20:4) *	Lipid	Phosphatidylinositol (PI)	54994	LC/MS Polar	100010951	922	883.534				HMDB09844	0.6505	0.8075	0.7326	1.3164	1.1634	0.755	1.2701	1.1851	1.0289	1.205	0.954	1.034	0.5663	0.5987	0.7482	0.8128	0.7334	0.5582	1.0943	1.0801	1.1512	1.3032	0.9711	0.6858	1.1355	1.163	0.9511	1.0478	1.0686	1.1444	1.0368	1.1086	1.0718	0.8677	0.7607	1.0456	1.04762
2228	1-palmitoyl-GPC (16:0)	Lipid	Lysophospholipid	33955	LC/MS Pos Late	100001263	1525	496.34	86554	17364-16-8		HMDB10382	0.9882	1.2477	0.9758	0.6976	0.7978	1.274	1.0741	1.3146	0.835	1.2063	1.112	0.8635	0.9353	0.74	1.0118	0.899	0.7554	0.8254	1.2769	1.1079	1.2389	1.1891	1.2796	0.8869	1.2494	1.1671	1.2203	1.3168	1.2668	1.323	1.2902	1.2194	0.8408	0.9588	1.1842	0.97	1.16322
2229	2-palmitoyl-GPC* (16:0)*	Lipid	Lysophospholipid	35253	LC/MS Neg	100001562	6215	570.341	15061532			HMDB61702	1.0622	1.1931	0.6862	0.6855	0.9604	1.4549	1.2737	1.3928	0.7928	1.0191	0.8893	0.834	1.0852	0.793	1.3956	1.148	0.6007	0.5995	1.0006	1.0598	1.0073	1.1691	1.7714	0.9994	1.6045	1.2486	1.2497	1.2611	1.32	1.0367	0.7939	0.8136	0.8829	0.7022	0.9229	0.9462	1.16793
2230	1-palmitoleoyl-GPC* (16:1)*	Lipid	Lysophospholipid	33230	LC/MS Pos Late	100001511	1450	494.324	24779461			HMDB10383	1.2549	1.5854	1.101	0.6126	0.6597	1.3846	0.7718	1.0625	0.5338	0.8568	0.7486	0.4504	1.2484	1.092	1.5174	1.2127	1.1129	1.151	0.8309	0.6669	1.121	0.8653	0.9375	1.1564	0.8951	0.6101	0.9158	0.8978	0.706	1.0826	0.8173	1.1865	0.7984	0.8013	1.1268	0.8563	0.929667
2231	2-palmitoleoyl-GPC* (16:1)*	Lipid	Lysophospholipid	35819	LC/MS Pos Late	100001561	1425	494.324				HMDB10383	1.0494	1.0639	0.8045	0.6386	0.8233	1.1625	0.8932	0.8193	0.6396	0.7224	0.7058	0.662	1.8137	1.4926	2.2068	1.9468	1.4641	1.4289	0.9687	0.9334	0.9196	1.1273	1.088	1.3918	0.9347	0.7806	0.6386	0.993	1	0.7905	1.0379	1.4316	0.7626	0.8602	1.3674	0.9826	1.07147
2237	1-stearoyl-GPC (18:0)	Lipid	Lysophospholipid	33961	LC/MS Polar	100001271	919	568.362	497299	19420-57-6		HMDB10384	1.8683	1.7913	1.4862	1.3047	1.4749	1.9945	0.8204	1.0644	0.7917	1.4024	1.1224	0.9943	1.2496	1.0474	1.186	1.1607	1.0813	1.1488	1.0018	0.9842	0.9036	0.8354	1.0832	1.1201	1.041	0.9291	0.9217	0.9819	0.9791	1.0999	0.9105	0.8467	0.7554	0.7275	0.8917	0.775	0.98805
2239	1-oleoyl-GPC (18:1)	Lipid	Lysophospholipid	48258	LC/MS Pos Late	100001272	1540	522.355	16081932	19420-56-5		HMDB02815	1.1154	1.6338	0.9663	0.6344	0.6876	1.3107	0.903	1.0489	0.6448	0.9815	0.9586	0.602	1.0474	0.7646	1.1884	1.0839	0.9208	1.0051	0.9982	0.8711	1.0409	0.883	0.9856	0.9771	1.0524	0.934	1.0018	0.9257	1.215	1.1116	1.0458	1.0828	0.8844	0.7823	1.0966	0.9207	0.959317
2242	1-linoleoyl-GPC (18:2)	Lipid	Lysophospholipid	34419	LC/MS Pos Late	100001395	1465	520.34	11988421		C04100	HMDB10386	1.6592	2.4559	1.3863	0.9531	0.9792	2.0871	0.984	1.3743	0.6683	2.4234	1.0577	0.7416	1.0549	0.7833	0.924	1.1246	0.9371	0.9545	0.9752	0.8676	1.0894	0.9577	1.0503	0.8	0.9791	0.8152	1.4425	0.9165	1.0654	0.8696	1.1512	0.784	0.7479	1.1359	1.1159	0.8495	0.9567
2244	1-linolenoyl-GPC (18:3)*	Lipid	Lysophospholipid	45951	LC/MS Pos Late	100005350	1410	518.324				HMDB10388	1.7979	2.2043	1.883	1.2313	1.2173	2.021	1.0406	1.2759	0.8514	1.5551	0.9812	0.8906	0.4637	0.4375	0.5399	0.6122	0.4278	0.4308	1.0835	1.0188	1.1649	1.1596	1.2679	0.348	1.0607	0.8781	1.0654	1.031	0.9398	0.9521	1.1924	1.1319	0.8739	0.8219	1.161	0.8856	1.00712
2260	1-arachidonoyl-GPC* (20:4)*	Lipid	Lysophospholipid	34061	LC/MS Neg	100001551	6074	618.341			C05208	HMDB10395	0.7798	0.8485	0.6913	0.5584	0.6248	0.9653	1.4572	1.8783	0.8592	1.8199	1.311	1.0783	1.2065	0.9241	1.2007	1.3063	0.7937	0.8824	1.591	1.3815	1.0105	1.4376	2.0623	0.9895	1.8554	1.5402	1.2049	1.4739	1.6953	1.1858	1.0414	0.6481	0.7493	0.7221	0.8401	0.8778	1.41207
2271	1-lignoceroyl-GPC (24:0)	Lipid	Lysophospholipid	49617	LC/MS Pos Late	100002873	1907	608.465		325171-59-3		HMDB10405	1.0713	0.9107	1.0096	0.7692	0.9644	1.1786	1.0455	0.9369	0.808	1.3733	0.763	0.9904	0.5279	0.5277	0.6902	0.7023	0.5971	0.6885	1.0735	1.0848	1.1034	0.863	1.3154	0.7226	1.2097	1.0715	1.0924	1.3749	1.0702	1.1782	1.2402	1.127	0.7534	1.306	1.554	1.034	1.02712
2281	1-palmitoyl-GPE (16:0)	Lipid	Lysophospholipid	35631	LC/MS Pos Late	100001567	1544	454.293	9547069	53862-35-4		HMDB11503	0.7252	0.9812	0.8222	0.6182	0.6445	0.9689	1.0741	1.1223	0.8713	1.1414	1.3069	0.9048	0.9054	0.7805	1.089	0.8981	0.8322	0.8927	1.274	1.2229	1.1317	1.2069	1.2651	0.8936	1.2935	1.2919	1.0615	1.2983	1.2525	1.3531	1.153	1.6068	0.9024	0.7312	1.1633	1.0188	1.1657
2288	1-stearoyl-GPE (18:0)	Lipid	Lysophospholipid	42398	LC/MS Pos Late	100001461	1626	482.324	9547068	69747-55-3		HMDB11130	1.0949	1.6344	1.2117	0.9342	0.9651	1.6468	0.7991	0.9533	0.7276	1.2476	1.2701	0.7965	1.1402	0.9508	1.2164	1.1389	1.1062	1.1842	1.0123	0.9696	0.9216	0.9179	0.9761	1.0869	0.9431	1.0175	0.9834	1.083	1.1961	1.0424	0.9883	1.182	0.7669	0.6234	0.9408	0.8517	0.980733
2289	2-stearoyl-GPE (18:0)*	Lipid	Lysophospholipid	41220	LC/MS Neg	100003901	6350	480.31				HMDB11129	1.0364	1.5566	1.4591	0.6406	1.0491	2.4622	0.657	1.0605	0.5741	1.31	1.8976	1.0785	1.0085	1.0804	1.8277	1.0043	0.9709	1.2399	1.1789	0.8414	0.4507	0.7528	1.0645	0.9957	1.2502	0.8494	0.9923	0.9447	1.0121	1.1046	0.8959	0.5858	0.893	0.518	0.566	0.6344	0.880667
2290	1-oleoyl-GPE (18:1)	Lipid	Lysophospholipid	35628	LC/MS Pos Late	100001569	1554	480.308	9547071	89576-29-4		HMDB11506	1.0194	1.5965	1.1037	0.8432	0.8752	1.4471	0.9185	0.9943	0.7569	0.9398	1.035	0.6095	0.9733	0.7577	1.0866	0.9852	0.8587	0.926	1.0168	0.7573	1.0706	0.8756	1.0203	0.9469	1.1378	1.013	1.162	0.9787	1.1955	1.3264	1.0153	1.4553	0.9605	0.7536	1.0927	0.974	0.947917
2292	1-linoleoyl-GPE (18:2)*	Lipid	Lysophospholipid	36600	LC/MS Pos Late	100001570	1482	478.293	52925130			HMDB11507	1.7712	2.4858	1.9246	1.6039	1.5118	2.3392	0.7942	0.8868	0.6714	1.8609	0.9371	0.7329	1.363	0.9556	1.4065	1.2482	1.0833	1.2093	1.0188	0.9668	0.8355	0.8793	0.9812	1.0723	0.9549	0.7752	1.0552	0.9462	0.8307	0.7839	0.7498	0.6337	0.6122	0.6502	0.7998	0.6438	0.958983
2303	1-arachidonoyl-GPE (20:4n6)*	Lipid	Lysophospholipid	35186	LC/MS Pos Late	100001571	1470	502.293	42607465			HMDB11517	0.8076	1.0858	0.7305	0.5672	0.5479	0.8542	1.1825	1.3445	0.7613	2.4343	1.1632	0.7505	1.1493	0.8049	1.1653	1.0125	0.8238	0.9875	1.1668	1.2172	1.0509	1.1947	1.2194	0.8219	1.1571	1.0406	1.0606	1.3793	1.2801	1.103	1.2303	0.75	0.6033	0.7991	0.9831	0.796	1.11182
2316	1-palmitoyl-GPS (16:0)*	Lipid	Lysophospholipid	46130	LC/MS Pos Late	100005805	1551	498.283	9547100				0.7425	1.4236	1.3684	0.7024	0.6151	2.1192	0.9877	1.0123	0.8787	0.693	1.1859	0.9434	0.7311	0.5997	0.7959	0.6103	0.5598	0.5436	1.4725	1.0984	1.1054	1.251	1.2706	0.5245	1.2084	1.7062	0.6578	1.1561	1.2043	1.523	1.3636	3.9259	1.517	0.8023	1.1495	1.1169	1.1204
2317	1-stearoyl-GPS (18:0)*	Lipid	Lysophospholipid	45966	LC/MS Pos Late	100004327	1634	526.314	9547101				1.3834	2.4274	2.4845	0.9404	0.9679	3.3539	0.7899	0.9646	0.8918	0.8235	1.783	1.1306	1.0308	0.5967	0.9504	0.899	0.7924	0.7872	1.123	0.9566	0.9007	0.9315	1.1982	0.6288	1.1998	1.7117	0.669	1.1707	1.5288	1.4931	1.4232	4.0979	1.7817	0.9692	1.6169	1.1125	0.956467
2320	1-linoleoyl-GPS (18:2)*	Lipid	Lysophospholipid	43676	LC/MS Neg	100004606	5500	520.268					2.836	2.5725	2.0485	1.9933	2.5312	4.1388	0.5112	0.428	0.4473	0.428	0.428	0.428	1.1532	1.0102	1.0845	0.428	0.428	0.428	1.2034	0.8938	0.5118	0.428	1.1581	0.658	0.829	0.6567	0.428	0.4459	0.5578	1.0736	0.5152	1.1558	1.4127	0.428	0.5031	0.6723	0.80885
2323	1-palmitoyl-GPG (16:0)*	Lipid	Lysophospholipid	45970	LC/MS Neg	100005717	5570	483.273	3300276				0.8562	1.5443	1.2892	0.5127	0.9169	2.1296	1.4199	1.3256	0.7668	1.6189	1.4394	0.7152	0.852	0.6943	0.9827	0.9714	0.7473	1	1.6857	1.3968	0.6841	1.2656	1.7849	1.2063	1.8357	1.6531	1.6029	1.0185	1.4174	1.4388	0.7863	1.0504	0.7008	0.5127	0.6261	0.6292	1.33723
2329	1-linoleoyl-GPG (18:2)*	Lipid	Lysophospholipid	54885	LC/MS Neg	100009227	5516	507.273					1.3744	1.2194	1.0268	0.696	0.7752	1.524	0.7866	0.9831	0.5061	0.3711	1.1411	0.5366	1.6246	0.7167	1.5046	1.2801	0.817	0.5878	1.1034	1.0478	0.7547	1.0993	1.1645	1.1211	0.8561	1.0169	0.3711	0.8582	0.9402	0.8563	0.6184	1.1792	1.7281	0.734	1.0685	1.7974	1.04847
2330	1-palmitoyl-GPI* (16:0)	Lipid	Lysophospholipid	35305	LC/MS Neg	100001655	5564	571.289				HMDB61695	0.8578	0.7562	0.7182	0.9485	1.307	1.0616	1.8096	1.5039	0.9554	1.2235	1.5759	1.3459	1.0169	0.7656	1.4097	1.1391	0.6982	0.6595	1.988	1.5446	0.9831	1.653	2.0086	0.7665	1.7824	1.558	0.9245	1.2838	1.4421	1.2215	0.8288	0.7781	0.8266	0.4974	0.4485	0.909	1.49063
2333	1-stearoyl-GPI (18:0)	Lipid	Lysophospholipid	19324	LC/MS Pos Late	100000656	1700	601.335		796963-93-4		HMDB61696	0.5776	1.3558	0.939	0.5971	0.4133	1.0221	0.9402	1.2595	1.0044	0.4535	1.5324	1.1826	1.0281	0.9956	0.7026	1.2289	1.2107	1.2717	1.2533	1.0085	1.0138	1.2356	0.6967	0.8593	0.9828	1.0845	0.6002	1.0894	1.156	0.9502	1.095	0.7294	0.6861	0.7186	0.5728	0.5173	1.0112
2335	1-oleoyl-GPI (18:1)	Lipid	Lysophospholipid	36602	LC/MS Neg	100001777	5599	597.305					0.8629	0.8193	0.5687	0.8762	1.2346	1.0062	2.0809	1.5232	0.9903	3.1308	1.5367	1.1667	0.1744	0.2879	0.9328	0.9918	0.5696	0.1744	1.7681	1.4802	0.7452	1.4809	1.5045	0.7742	1.8129	1.465	1.3471	0.5284	1.1319	1.2799	1.0044	0.7658	1.4535	0.1744	0.3879	1.1534	1.29218
2337	1-linoleoyl-GPI* (18:2)*	Lipid	Lysophospholipid	36594	LC/MS Neg	100001778	5494	595.289					2.3308	1.8924	1.8274	1.4657	1.4176	2.0136	1.2639	1.1984	0.8823	14.7998	1.5917	0.6437	1.4831	0.6108	1.1657	0.7547	0.6351	0.7004	1.1541	0.8057	1.178	1.4817	1.3269	0.6517	1.1655	0.9227	3.6497	0.862	1.2671	1.3944	0.4308	0.4763	0.46	0.6701	0.437	0.6634	1.09968
2341	1-arachidonoyl-GPI* (20:4)*	Lipid	Lysophospholipid	34214	LC/MS Neg	100001654	5482	619.289				HMDB61690	0.7125	0.9941	0.7076	0.3662	0.6155	0.9497	1.3936	1.3891	0.8083	0.9298	1.3396	1.028	1.2402	0.9761	1.4493	1.3531	0.8377	1.1268	1.318	0.9794	1.1859	1.5231	1.7081	1.2624	1.462	1.2332	0.8516	1.2558	1.285	1.123	0.8286	0.6125	0.8006	0.6433	0.7235	0.8296	1.32948
2411	1-(1-enyl-palmitoyl)-2-oleoyl-GPE (P-16:0/18:1)*	Lipid	Plasmalogen	52477	LC/MS Pos Late	100009005	2600	702.543				HMDB11342	0.8173	0.7188	0.7066	0.8001	0.6641	0.5914	1.1473	1.0633	1.1425	3.0168	0.8907	1.1817	1.0329	0.9015	0.8542	1.0096	0.8254	0.5818	1.1196	1.0248	0.9324	0.7425	1.0864	0.8309	1.0547	1.1121	2.4901	0.9551	1.0425	1.2398	1.3607	1.7643	1.5176	2.7256	1.6283	1.3608	0.9561
2412	1-(1-enyl-palmitoyl)-2-linoleoyl-GPE (P-16:0/18:2)*	Lipid	Plasmalogen	52677	LC/MS Pos Late	100009069	2351	700.528				HMDB11343	0.4377	0.4163	0.4754	0.3963	0.3443	0.4898	1.1372	1.1434	1.47	3.233	1.0594	1.214	0.7628	0.6139	0.5518	0.8583	0.708	0.6535	1.2009	1.2468	1.0704	1.0035	1.3302	0.6951	1.1102	0.9711	2.5397	0.9965	1.2186	1.0037	1.7806	1.3402	1.239	1.8421	1.2262	1.2901	1.09115
2413	1-(1-enyl-palmitoyl)-2-palmitoyl-GPC (P-16:0/16:0)*	Lipid	Plasmalogen	52716	LC/MS Pos Late	100009162	2454	718.575	11146967			HMDB11206	0.7998	0.8988	0.9053	0.9477	0.9404	1.1583	0.9812	1.0227	0.9674	1.5759	1.1782	0.959	0.7049	0.5977	0.8079	1.0806	0.8732	0.8443	1.1106	1.0915	1.2721	1.1284	1.4552	0.7755	1.0188	1.0979	1.0845	1.0784	1.5829	1.0229	1.4201	1.0572	0.9314	1.502	1.2946	1.3154	1.13888
2415	1-(1-enyl-palmitoyl)-2-arachidonoyl-GPE (P-16:0/20:4)*	Lipid	Plasmalogen	52673	LC/MS Pos Late	100009002	2270	724.528				HMDB11352	0.8556	1.084	0.9698	0.8732	0.8516	0.9265	1.0095	1.0594	1.1043	2.2136	1.0842	1.0205	1.0212	0.8191	0.8393	0.9703	0.9021	0.8397	1.2114	0.9793	0.9642	1.1133	1.0469	0.8253	1.1291	1.148	1.9859	0.9856	1.197	0.9905	1.4141	1.1491	1.1693	1.6286	1.1535	1.1733	1.0234
2420	1-(1-enyl-stearoyl)-2-linoleoyl-GPE (P-18:0/18:2)*	Lipid	Plasmalogen	52748	LC/MS Pos Late	100009225	2633	728.559				HMDB11376	0.7867	0.7616	0.6795	0.8149	0.719	0.818	1.0667	0.8391	1.1445	2.0347	1.1126	1.2371	0.6883	0.624	0.7112	0.9684	1.0052	0.6527	0.9553	1.032	1.1262	0.9086	1.4317	0.7826	1.0717	1.0874	1.7432	0.9948	1.3422	1.0933	1.8538	1.2637	1.2477	1.7611	1.687	1.6297	1.0394
2428	1-(1-enyl-stearoyl)-2-arachidonoyl-GPE (P-18:0/20:4)*	Lipid	Plasmalogen	52475	LC/MS Pos Late	100008999	2511	752.559	9547058			HMDB05779	0.8289	1.072	0.9123	0.871	0.7904	0.9476	1.0091	1.0101	1.1102	1.5938	0.9909	1.0565	0.8578	0.7301	0.7734	0.9029	0.869	0.8857	1.0849	0.9717	0.9101	1.0134	1.0826	0.8014	1.1692	1.3411	1.4832	1.0293	1.3993	1.0205	1.461	1.1576	1.1107	1.4878	1.1791	1.1828	0.97735
2444	1-(1-enyl-palmitoyl)-GPE (P-16:0)*	Lipid	Lysoplasmalogen	39270	LC/MS Pos Late	100003000	1558	438.298					0.8426	1.7006	1.4021	1.1596	0.883	1.8264	0.6071	0.8109	0.7695	5.7515	1.0795	0.6658	1.1459	0.6725	0.9432	1.1822	0.9601	0.8783	1.0292	0.8091	1.0171	0.7235	0.6722	0.9501	0.8142	0.7913	5.9104	0.6673	1.1614	1.0809	1.078	1.6411	1.03	2.1298	1.2528	1.3162	0.866867
2446	1-(1-enyl-oleoyl)-GPE (P-18:1)*	Lipid	Lysoplasmalogen	44621	LC/MS Neg	100005372	6250	462.299					1.1175	1.6491	1.1126	0.9487	1.2835	2.7909	0.4539	0.7107	0.5204	10.0838	0.9731	0.3635	1.1338	0.5173	1.4268	1.757	0.3635	0.8473	0.8565	0.7552	0.4795	0.4497	1.155	1.2224	1.4156	0.4391	11.2374	0.3635	0.9038	1.0269	0.888	1.141	1.4751	2.0324	0.9324	1.4875	0.819717
2448	1-(1-enyl-stearoyl)-GPE (P-18:0)*	Lipid	Lysoplasmalogen	39271	LC/MS Pos Late	100003001	1649	466.329					1.0335	2.008	1.6187	1.2822	1.4868	2.4247	0.6692	0.9327	0.7132	4.2824	1.1229	0.6743	0.8193	0.6201	0.8111	1.35	0.9341	0.8981	0.8921	0.8391	0.8032	0.6103	0.8119	1.1303	0.7121	1.009	2.1387	0.7502	1.267	0.991	1.2476	1.8677	1.2776	1.9275	1.5283	1.2884	0.847817
2451	glycerol	Lipid	Glycerolipid Metabolism	15122	LC/MS Neg	1254	758	91.0401	753	56-81-5	C00116	HMDB00131	1.2286	1.6673	1.1217	1.0324	1.0257	1.4601	1.3614	1.9385	0.8635	12.7586	1.2275	0.8452	0.8965	0.7901	0.9912	0.9715	0.9069	0.9633	0.8576	0.664	1.6228	0.9997	0.8168	0.727	1.0459	0.6023	6.8314	1.1824	0.8323	0.6979	0.7138	0.6805	0.5487	2.8672	1.1764	1.0052	0.947983
2452	glycerol 3-phosphate	Lipid	Glycerolipid Metabolism	43847	LC/MS Pos Early	100000258	580	173.021	754	29849-82-9	C00093	HMDB00126	1.3784	1.5904	1.498	1.1156	1.6701	1.559	1.3769	1.2047	1.2153	1.2503	1.1412	1.5783	0.9092	0.7018	0.5361	0.631	0.7218	0.6199	0.7043	0.748	1.5707	1.0422	0.8722	0.6524	1.0894	1.0791	1.3444	0.9757	0.62	1.1909	0.7415	1.2727	1.229	1.0243	0.8127	0.8565	0.931633
2457	glycerophosphoglycerol	Lipid	Glycerolipid Metabolism	48857	LC/MS Polar	100001619	2430	245.043	439964		C03274		0.4703	0.4988	0.4585	0.2933	0.3639	0.4774	0.953	0.9581	0.7685	1.3775	1.2898	1.2394	1.0169	0.6142	0.9514	1.196	1.2481	0.9831	2.0752	1.5489	1.2055	1.2451	1.5286	0.9106	1.3517	1.1917	0.6461	0.8116	1.4512	1.1627	1.7812	2.6742	1.3751	1.0607	1.3676	1.8211	1.41898
2461	1-palmitoylglycerol (16:0)	Lipid	Monoacylglycerol	21127	LC/MS Neg	100000827	6550	255.233	14900	542-44-9		HMDB31074	1.8079	2.6949	2.1229	2.349	2.602	2.3077	1.2672	2.5808	0.7875	33.7734	1.2058	0.8291	0.6445	0.8256	0.7134	1.0974	0.674	0.5956	0.9364	0.9149	1.206	0.912	1.1349	0.6389	1.1371	0.786	14.0716	1.1309	1.007	0.9381	0.7423	0.8685	0.6439	7.3289	1.314	0.9642	0.957183
2462	1-palmitoleoylglycerol (16:1)*	Lipid	Monoacylglycerol	52431	LC/MS Neg	100008952	6094	253.217				HMDB11565	0.7564	1.6111	1.025	1.5324	0.2373	0.5391	0.9987	4.0964	0.2373	48.8336	1.7021	1.1313	0.5274	1.1314	0.4733	0.5448	0.8157	1.6649	0.6556	1.6485	0.3174	0.5328	0.2787	0.6299	0.3239	0.2373	4.9362	1.0432	0.2373	1	1.0277	0.3419	0.2373	10.3082	0.5029	0.2373	0.67715
2463	1-margaroylglycerol (17:0)	Lipid	Monoacylglycerol	34391	LC/MS Neg	100001429	6571	269.249	107036	68002-72-2			0.2514	0.3284	0.2514	1	0.6647	1.3454	0.2514	0.6136	0.2514	2.2564	0.2514	0.2514	0.2514	0.2514	0.2514	0.2514	0.2514	0.2514	0.2514	0.2514	0.2514	0.2514	0.2514	0.2514	0.2514	0.5256	2.0407	0.2514	0.2514	0.2514	0.2514	0.2514	0.2514	1.1053	1.1841	0.2514	0.2514
2465	1-oleoylglycerol (18:1)	Lipid	Monoacylglycerol	21184	LC/MS Neg	100000924	6650	281.249	5283468	111-03-5		HMDB11567	1.7894	3.5884	2.0792	2.5166	2.44	2.4463	2.9379	15.7591	0.8294	181.296	1.8283	0.7302	0.6144	0.5845	0.6077	0.9637	0.4782	0.6471	0.9699	0.7982	2.0693	1.0301	1.2042	0.4717	1.6398	0.7274	54.2146	1.2629	0.7819	4.3379	1.5001	0.6298	0.6551	34.8483	1.0477	0.6712	1.09057
2466	1-linoleoylglycerol (18:2)	Lipid	Monoacylglycerol	27447	LC/MS Pos Late	100001040	1595	377.266	5283469	2277-28-3			0.1616	1.8627	0.5247	1	0.7591	1.0242	5.6979	23.2731	0.6844	1118.32	2.3855	0.1616	0.3086	0.1616	0.1616	0.3577	0.2142	0.1616	0.4799	0.1616	5.3472	1.291	1.1728	0.1616	1.4552	0.4586	211.946	1.1135	0.1616	0.1616	0.6327	1.0938	0.1616	355.672	1.8102	0.8269	1.43568
2467	1-linolenoylglycerol (18:3)	Lipid	Monoacylglycerol	34393	LC/MS Neg	100001435	6214	277.217	53480978	124151-74-2		HMDB11569	1.6604	3.0915	1.5478	1.4265	1.3378	2.874	2.6469	6.6414	0.5725	103.745	1.9185	0.5711	0.929	0.5495	0.5948	0.732	0.548	0.8198	0.6767	0.743	1.793	0.9277	1.24	0.3798	0.9397	0.3396	7.5817	1.0603	1.4997	0.5283	1.1429	0.5333	0.2863	16.8321	1.9681	0.4541	0.960033
2470	2-dihomo-linoleoylglycerol (20:2)*	Lipid	Monoacylglycerol	62450	LC/MS Neg	100020771	6700	307.264					0.5161	0.5161	0.5161	0.5914	0.5161	0.5161	1.0724	1.901	0.5161	20.4814	0.5161	0.5161	0.5161	0.5161	0.5161	0.5161	0.5161	0.5161	0.5161	0.5161	0.7573	0.5161	1	0.5161	0.5161	0.7674	5.4071	0.5161	0.5655	0.5161	0.5161	0.5161	0.5161	2.7123	0.5161	0.5161	0.63695
2471	1-dihomo-linolenylglycerol (20:3)	Lipid	Monoacylglycerol	48341	LC/MS Neg	100006121	6400	305.249					0.4777	1	0.6656	0.297	0.297	0.899	1.9539	3.2853	0.297	89.7223	0.629	0.297	0.297	0.297	0.297	0.297	0.297	0.297	1.5103	1.0304	0.997	0.8864	1.148	0.297	1.3442	0.986	18.0855	1.3061	1.3098	0.6795	0.297	0.297	0.297	9.5896	0.3092	0.297	0.978183
2472	1-arachidonylglycerol (20:4)	Lipid	Monoacylglycerol	52401	LC/MS Pos Late	100001433	1568	396.311	5282281	35474-99-8	C13857	HMDB11549	0.812	1.3328	0.4858	0.8006	0.8894	0.8244	1.9754	4.1633	0.8201	77.1537	0.9859	0.9696	0.4858	0.4858	0.4858	0.4858	0.4858	0.5212	1.4238	1.2201	1.4756	1.2539	0.7732	0.4858	1.6551	0.9663	14.1765	1.1864	1.479	0.9743	1.0141	0.4858	1.0196	12.9888	0.8564	0.5809	1.1054
2475	1-docosahexaenoylglycerol (22:6)	Lipid	Monoacylglycerol	35153	LC/MS Pos Late	100001481	1542	425.266				HMDB11587	1.0064	2.1	1.0217	0.9936	0.8734	1.2254	1.7531	5.3307	0.8371	520.725	1.6236	0.6174	0.441	0.4308	0.41	0.7781	0.5636	0.6528	1.0516	0.8923	2.6429	1.2173	0.8389	0.313	1.7378	1.1286	57.6391	1.1534	1.2105	0.8572	1.141	0.6247	0.7274	66.5823	1.0653	0.6297	1.15933
2476	2-myristoylglycerol (14:0)	Lipid	Monoacylglycerol	34383	LC/MS Neg	100001408	6230	227.202	137938	27214-38-6		HMDB11530	0.1946	0.1946	0.1946	0.1946	0.1946	0.1946	0.1946	0.1946	0.1946	1.8054	0.1946	0.1946	0.1946	0.1946	0.1946	0.1946	0.1946	0.1946	0.1946	0.1946	0.1946	0.1946	0.1946	0.1946	0.1946	0.1946	0.1946	0.1946	0.1946	0.1946	0.1946	0.1946	0.1946	0.1946	0.1946	0.1946	0.1946
2477	2-palmitoylglycerol (16:0)	Lipid	Monoacylglycerol	33419	LC/MS Neg	100001048	6400	255.233	123409	23470-00-0		HMDB11533	0.2824	0.9295	0.5418	0.2824	0.2824	1.0705	0.2824	0.2824	0.2824	9.5508	0.2824	0.2824	0.2824	0.2824	0.2824	0.2824	0.2824	0.2824	0.2824	0.2824	0.2824	0.2824	0.2824	0.2824	0.2824	0.2824	3.7293	0.2824	0.2824	0.2824	0.2824	0.2824	0.2824	1.5632	0.2824	0.2824	0.2824
2478	2-palmitoleoylglycerol (16:1)*	Lipid	Monoacylglycerol	52432	LC/MS Neg	100008953	6016	253.217				HMDB11565	0.3394	0.3394	0.3394	0.3394	0.3394	0.3394	0.8821	2.1649	0.3394	25.6265	0.924	0.3394	0.3394	0.3394	0.5744	0.3394	0.3394	1	0.3394	0.3394	0.3394	0.3394	0.3394	0.3394	0.3394	0.3394	1.5496	0.3394	0.3394	0.3394	0.3394	0.3394	0.3394	2.8433	0.3394	0.3394	0.3394
2480	2-oleoylglycerol (18:1)	Lipid	Monoacylglycerol	21232	LC/MS Neg	100000943	6500	281.249	5319879	3443-84-3		HMDB11537	1.0975	2.4338	1.4926	1.5953	1.6709	1.3946	2.6603	7.4106	0.6065	99.5746	1.4058	0.4695	0.3577	0.4948	0.3891	0.7471	0.3536	0.4061	1.0619	0.9938	1.9148	1.0062	1.0528	0.392	1.6053	0.8142	23.3369	1.171	1.011	0.9091	0.7606	0.6523	0.5079	12.6508	0.7052	0.5296	1.07025
2481	2-linoleoylglycerol (18:2)	Lipid	Monoacylglycerol	32506	LC/MS Neg	100000987	6250	279.233	5365676	3443-82-1		HMDB11538	1.0106	1.9459	1.2608	1.2595	1.2182	0.7503	2.0414	5.384	0.9131	40.2386	1.813	0.9894	0.3845	0.5174	0.2575	0.4721	0.332	0.4304	1.2427	1.2599	1.8675	1.3344	1.1633	0.3364	1.0565	0.9575	7.654	1.5233	1.0846	0.8979	0.8076	0.5853	0.2524	9.219	0.9259	0.4542	1.2007
2482	2-arachidonoylglycerol (20:4)	Lipid	Monoacylglycerol	19266	LC/MS Neg	100000584	6170	303.233	5282280	53847-30-6	C13856	HMDB04666	0.4626	0.9847	0.815	0.4455	0.5464	0.3063	0.9143	2.7083	1.2885	20.3734	1.7886	1.2741	0.3063	0.7652	0.3063	0.3063	0.4906	0.5882	2.5327	1.9829	1.0867	1.768	1.5337	0.4812	1.0153	2.2171	6.9512	2.0896	2.0751	1.8278	1.5722	0.908	0.3921	3.4171	0.7345	0.3408	1.5642
2484	2-docosahexaenoylglycerol (22:6)*	Lipid	Monoacylglycerol	48675	LC/MS Neg	100006352	6050	309.222				HMDB11557	0.377	0.5901	0.9997	0.2643	0.2643	0.3823	0.8247	3.0887	0.5542	22.2258	1.293	1	0.2643	0.2643	0.2643	0.3184	2.1301	0.8756	1.9594	1.1743	1.0663	1.2748	0.9515	0.2643	0.8604	1.5374	9.4649	1.0893	2.1641	4.6376	1.7975	0.3408	0.3971	5.8837	0.2643	0.2643	1.1151
2486	1-heptadecenoylglycerol (17:1)*	Lipid	Monoacylglycerol	62449	LC/MS Neg	100020769	6390	267.233					0.1427	0.1427	0.1427	0.1427	0.1427	0.1427	1.0244	0.1427	0.1427	8.4228	0.1427	0.1427	0.1427	0.1427	0.1427	0.1427	0.1427	0.1427	0.1427	0.1427	0.1427	0.1427	0.1427	0.1427	0.1427	0.1427	0.9756	0.1427	0.1427	0.1427	0.1427	0.1427	0.1427	1.4671	0.1427	0.1427	0.1427
2487	2-heptadecenoylglycerol (17:1)*	Lipid	Monoacylglycerol	62448	LC/MS Neg	100020770	6284	267.233					0.7497	0.7497	0.7497	0.7497	0.7497	0.7497	1.0906	0.7497	0.7497	1	0.7497	0.7497	0.7497	0.7497	0.7497	0.7497	0.7497	0.7497	0.7497	0.7497	0.7497	0.7497	0.7497	0.7497	0.7497	0.7497	0.7497	0.7497	0.7497	0.7497	0.7497	0.7497	0.7497	0.7497	0.7497	0.7497	0.7497
2491	1-dihomo-linoleoylglycerol (20:2)	Lipid	Monoacylglycerol	35103	LC/MS Neg	100001483	6800	307.264					0.482	1.5876	1.1274	1.3486	1.155	1.0019	1.9238	3.5021	0.3259	90.3371	1.0174	0.3259	0.3259	0.3259	0.3259	0.3259	0.3259	0.3259	0.9619	0.6199	1.4618	0.7529	0.9981	0.3259	0.7274	0.8195	21.261	0.5358	0.5542	0.5243	0.3259	0.3259	0.3259	11.7705	0.3259	0.3259	0.853417
2493	diacylglycerol (12:0/18:1, 14:0/16:1, 16:0/14:1) [2]*	Lipid	Diacylglycerol	55001	LC/MS Pos Late	100010959	2716	556.494					0.9024	1.5646	0.9611	0.5454	0.6727	1.0645	0.8933	1.2036	0.6828	0.2098	1.6165	0.7254	1.9114	2.0648	2.5153	2.4097	2.2008	2.2514	0.5466	0.5094	0.5922	0.7127	0.4258	1.7203	0.8683	0.5815	0.1231	0.8631	0.5011	1.0389	0.6252	0.5529	0.4617	1.0658	1.4257	1.0677	0.751167
2494	diacylglycerol (14:0/18:1, 16:0/16:1) [1]*	Lipid	Diacylglycerol	54953	LC/MS Pos Late	100010934	3057	584.525					2.2406	1.6148	1.4312	1.7978	1.5763	1.6277	0.7119	1.1094	0.7179	0.6976	0.7525	0.3214	1	1.0711	1.8596	1.8339	0.9349	1.0192	0.3139	0.2841	0.6066	0.3863	0.3115	0.9272	0.5181	0.1869	0.1869	0.7864	0.2088	0.3239	0.4879	0.5752	0.2243	2.085	1.7618	1.2467	0.4716
2495	diacylglycerol (14:0/18:1, 16:0/16:1) [2]*	Lipid	Diacylglycerol	54954	LC/MS Pos Late	100010935	3183	584.525					1.2215	1.0178	0.8439	0.7972	0.8773	0.9822	1.3877	1.6983	1.044	0.5392	1.2251	0.618	1.5002	1.6887	2.3774	2.156	1.4529	1.6011	0.4441	0.4613	0.7331	0.5832	0.4451	1.4176	0.6565	0.3273	0.0876	0.9459	0.3555	0.5176	0.5233	0.6739	0.2667	1.5491	1.2331	0.9344	0.680733
2496	diacylglycerol (16:1/18:2 [2], 16:0/18:3 [1])*	Lipid	Diacylglycerol	54966	LC/MS Pos Late	100010940	2733	608.525					1.1528	1.1	1	0.7324	0.8382	0.8843	1.1669	2.1413	0.9129	0.7565	1.7825	1.0689	1.1857	1.615	1.988	1.6253	1.9917	1.8645	0.6398	0.3469	0.8311	0.8165	0.3637	0.8937	0.9216	0.3995	0.235	0.8239	0.235	0.6256	0.7736	0.6868	0.4893	1.6641	1.1162	0.8849	0.648617
2503	palmitoyl-myristoyl-glycerol (16:0/14:0) [1]*	Lipid	Diacylglycerol	61709	LC/MS Pos Late	100015682	3054	558.509					2.5345	1.6919	1.1967	1.9881	1.6102	2.1876	0.5215	0.5215	0.5215	0.5215	0.5215	0.5215	0.5215	0.5215	0.5215	0.9871	0.5215	0.5215	0.5215	0.5215	0.5215	0.5215	0.5215	0.5215	0.5215	0.5215	0.5215	0.5215	0.5215	0.5215	0.5215	0.5215	0.5215	0.7634	1	0.5215	0.5215
2504	palmitoyl-myristoyl-glycerol (16:0/14:0) [2]	Lipid	Diacylglycerol	57364	LC/MS Pos Late	100015610	3180	558.509				HMDB07095	1.5858	1.0235	0.4442	0.4442	0.8132	0.9887	0.4442	1.0312	0.4442	0.4442	0.4442	0.4442	0.8848	0.6618	1.3513	1.8038	1.1054	0.8946	0.4442	0.4442	0.4442	0.4442	0.4442	1.0307	0.4442	0.4442	0.4442	0.4973	0.4442	0.4442	0.4442	0.4442	0.4442	1.1891	1.1958	0.7764	0.54195
2505	myristoyl-linoleoyl-glycerol (14:0/18:2) [1]*	Lipid	Diacylglycerol	57407	LC/MS Pos Late	100015683	2679	582.509					2.6066	3.1501	2.1884	1.4277	1.4371	2.5034	0.7653	0.7461	0.8744	0.5679	1	0.4875	0.933	0.1168	1.1984	1.2553	1.1269	1.0991	0.411	0.4479	0.7593	0.5296	0.4806	0.7049	0.6624	0.382	0.1168	1.0616	0.4698	0.5432	0.7481	0.618	0.4957	2.1455	1.3538	1.1816	0.55555
2506	myristoyl-linoleoyl-glycerol (14:0/18:2) [2]*	Lipid	Diacylglycerol	57408	LC/MS Pos Late	100015684	2720	582.509					1.5177	2.7292	1.5912	1.0615	1.2519	1.5968	0.7344	1.3997	0.7247	0.2962	1.5404	0.9229	0.9963	0.2241	1.2871	1.4173	0.2241	1.5227	0.5627	0.3029	0.7722	0.7971	0.3239	0.8939	1.0037	0.7471	0.2241	0.822	0.3225	0.7233	1.0517	0.4935	0.5826	1.7691	0.8162	0.7267	0.608783
2507	palmitoyl-palmitoyl-glycerol (16:0/16:0) [1]*	Lipid	Diacylglycerol	54991	LC/MS Pos Late	100010947	3568	586.541				HMDB07098	2.6124	1.7795	2.0461	2.8097	2.4371	1.8589	0.2113	0.2113	0.2113	0.7591	0.2113	0.2113	0.2113	0.2113	0.2113	0.2113	0.2113	0.2113	0.2113	0.2113	0.2113	0.2113	0.2113	0.2113	0.2113	0.2113	0.2113	0.4109	0.2113	0.2113	0.2113	0.2113	0.2113	2.0439	1.1898	0.8102	0.2113
2508	palmitoyl-palmitoyl-glycerol (16:0/16:0) [2]*	Lipid	Diacylglycerol	54990	LC/MS Pos Late	100010948	3734	586.541				HMDB07098	1.7177	1.6598	1.6326	1.9603	1.6566	1.6728	1.1275	1.5726	1.3376	2.6887	1.0181	0.7239	0.8827	0.7246	1.1085	1.2571	0.7499	0.832	0.9321	0.8931	0.993	0.9372	1.0235	0.6626	1.0926	0.8005	0.847	1.261	0.9177	0.9045	1.0894	0.7707	0.4886	3.2627	1.342	1.162	0.906917
2511	palmitoyl-oleoyl-glycerol (16:0/18:1) [1]*	Lipid	Diacylglycerol	54943	LC/MS Pos Late	100010916	3562	612.556			C13861	HMDB07102	2.9906	2.273	2.0627	2.8935	2.346	2.075	1.2139	1.5482	1.2846	1.6323	0.9722	0.6219	0.5881	0.5527	0.8461	0.9849	0.5587	0.7397	0.7719	0.5872	1.0151	0.812	0.6865	0.3625	1.1498	0.5064	0.4577	1.406	0.8271	0.8343	1.0957	0.9251	0.615	5.9885	1.9375	1.5257	0.705867
2512	palmitoyl-oleoyl-glycerol (16:0/18:1) [2]*	Lipid	Diacylglycerol	54942	LC/MS Pos Late	100010917	3695	612.556			C13861	HMDB07102	1.1618	1.2063	1.0069	1.268	1.1311	1.0887	1.4782	1.9425	1.4801	0.9946	1.2909	0.8839	0.7356	0.7227	0.9394	1.0054	0.7455	0.8539	0.9483	0.8611	1.0844	1.0218	0.8421	0.5846	1.1893	0.7519	0.3859	1.297	0.9641	1.0381	1.0095	0.8775	0.5674	3.1577	1.2841	1.0963	0.890383
2513	palmitoyl-linoleoyl-glycerol (16:0/18:2) [1]*	Lipid	Diacylglycerol	52633	LC/MS Pos Late	100009052	3080	610.541	9543695			HMDB07103	1.7224	1.6271	1.4224	1.5568	1.3282	1.382	1.1154	1.6964	1.3286	0.9138	1.2573	0.8695	0.7153	0.6625	0.9601	0.9781	0.7169	0.7399	0.9229	0.8353	1.1421	1.0755	0.886	0.5825	1.2538	0.6975	0.2245	1.2955	0.7238	0.8323	1.0219	0.8211	0.6006	3.2169	1.4809	1.1948	0.907383
2514	palmitoyl-linoleoyl-glycerol (16:0/18:2) [2]*	Lipid	Diacylglycerol	52634	LC/MS Pos Late	100009055	3197	610.541				HMDB07103	1.079	1.1015	1.0591	1.0809	1.0349	1.0179	1.2997	1.7965	1.2706	0.4697	1.4042	1.0608	0.6953	0.7997	0.8055	1.0007	0.9993	1.0048	0.9851	0.8219	1.0998	1.1214	0.8919	0.6417	1.1593	0.7784	0.1967	1.2607	0.9134	0.9784	0.9872	0.8514	0.5485	2.0643	1.1562	0.9805	0.926967
2515	palmitoyl-linolenoyl-glycerol (16:0/18:3) [2]*	Lipid	Diacylglycerol	54965	LC/MS Pos Late	100010939	2834	608.525				HMDB07105	2.1763	0.5025	0.7031	1.1215	1.5819	1.4852	2.2919	1.8359	2.3144	0.5082	0.7212	0.5619	1.2554	0.3525	1.6807	1.4758	0.525	0.8123	0.4624	1.1078	1.7343	0.3087	1.0396	1.2266	0.5556	0.2565	0.0859	1.8255	0.5125	0.3622	0.4357	0.9604	0.1421	1.0488	2.1666	1.9744	0.9799
2518	palmitoleoyl-linoleoyl-glycerol (16:1/18:2) [1]*	Lipid	Diacylglycerol	54967	LC/MS Pos Late	100010930	2664	608.525				HMDB07132	1.6036	1.1838	1.065	1.0103	0.96	1.1694	0.9897	1.3093	0.8432	1.309	0.965	0.5317	1.0419	0.96	1.4822	1.2825	1.082	1.031	0.4038	0.3934	0.7611	0.6024	0.469	0.8506	0.5932	0.2243	0.1624	0.8978	0.3455	0.554	0.4644	0.6109	0.4243	1.6795	1.3601	1.0885	0.58005
2521	palmitoyl-arachidonoyl-glycerol (16:0/20:4) [2]*	Lipid	Diacylglycerol	54958	LC/MS Pos Late	100010925	3015	634.541				HMDB07112	0.696	0.8041	0.5348	1.0082	0.8977	0.7085	1.558	1.3159	1.4797	0.8025	0.9437	1.0423	0.6412	0.4306	0.6664	0.8195	0.524	0.4831	1.7358	1.7255	1.449	1.4947	1.5393	0.5005	2.2272	1.9442	0.212	1.7213	2.1189	1.6617	1.6601	1.3887	0.9918	1.8991	1.107	1.1793	1.40747
2522	palmitoleoyl-arachidonoyl-glycerol (16:1/20:4) [2]*	Lipid	Diacylglycerol	57406	LC/MS Pos Late	100015681	2528	632.525					1.2949	1.9163	1.0891	0.9673	0.8596	1.0536	0.8902	2.0043	0.793	1.4526	1.6352	0.9195	0.7499	1.3556	0.8906	1.2459	1.4514	1.1941	0.6865	0.5731	1.1997	0.8449	0.7212	0.8285	1.0631	0.3719	0.2977	0.7189	0.4496	0.6463	0.6804	0.6627	0.761	3.1526	1.1343	0.7837	0.808983
2523	palmitoyl-docosahexaenoyl-glycerol (16:0/22:6) [1]*	Lipid	Diacylglycerol	57373	LC/MS Pos Late	100015618	2749	658.541				HMDB07121	0.7846	0.7498	0.3971	0.6277	0.3778	0.9708	1.2388	1.689	0.9009	0.3366	2.3358	2.0636	1.0292	1.5408	1.2343	0.7266	0.5271	0.3366	2.0197	1.577	0.8744	2.0132	0.7166	0.8767	1.744	3.0959	0.3366	1.1475	0.9102	2.9784	3.4779	1.6433	2.6206	2.2528	0.8339	0.9179	1.34627
2524	palmitoyl-docosahexaenoyl-glycerol (16:0/22:6) [2]*	Lipid	Diacylglycerol	57374	LC/MS Pos Late	100015619	2830	658.541				HMDB07121	1.0645	0.5613	0.4207	0.6155	0.6649	0.6844	1.254	1.0254	1.555	0.1478	0.9514	0.8165	0.7366	0.5139	1	1.091	0.8576	0.8401	0.9585	1.1521	1.7031	0.9795	1.3092	0.6102	1.3544	1.025	0.1478	1.9555	2.0395	1.5269	1.2804	1.5397	0.7998	1.7822	1.5573	1.7985	1.11877
2527	stearoyl-linoleoyl-glycerol (18:0/18:2) [2]*	Lipid	Diacylglycerol	54947	LC/MS Pos Late	100010921	3762	638.572					1.9409	2.8085	1.8934	1.8464	1.5932	2.0847	0.7586	1.1083	1.2093	0.6515	1.038	0.8464	0.6859	0.7324	0.723	1.0048	0.8891	0.9888	0.8818	0.9702	0.8826	0.9417	0.8267	0.5634	1.0759	0.8752	0.4852	1.0307	1.1142	1.0234	1.1406	0.6861	1.0449	3.5001	1.1907	0.8251	0.8444
2529	oleoyl-oleoyl-glycerol (18:1/18:1) [1]*	Lipid	Diacylglycerol	54945	LC/MS Pos Late	100010918	3571	638.572				HMDB07218	3.9091	3.0603	2.5613	3.9831	3.0292	2.8849	1.2511	1.5425	1.1132	4.8785	0.8419	0.2898	0.6527	0.5128	1.0176	0.9555	0.6099	0.7037	0.4771	0.4496	0.9961	0.5986	0.5514	0.3799	1.0487	0.4284	0.874	1.0039	0.8748	0.7832	0.913	0.9815	1.1971	9.5265	2.3463	1.8184	0.57545
2530	oleoyl-oleoyl-glycerol (18:1/18:1) [2]*	Lipid	Diacylglycerol	54946	LC/MS Pos Late	100010919	3695	638.572				HMDB07218	1.3341	1.7789	1.3435	1.8599	1.6465	1.7589	1.4882	2.0276	1.3943	2.2494	1.1704	0.7002	0.7655	0.6902	0.9627	1.0061	0.8081	0.8543	0.7144	0.5739	1.1286	0.8574	0.7444	0.5521	1.1094	0.6261	0.5271	1.0685	1.0747	0.9939	0.9494	0.8995	0.7767	4.0398	1.5454	1.2451	0.7618
2532	oleoyl-linoleoyl-glycerol (18:1/18:2) [1]	Lipid	Diacylglycerol	46798	LC/MS Pos Late	100002989	3115	636.556		106292-55-1		HMDB07219	2.7079	2.6747	1.9581	2.4901	1.987	2.3038	1.0828	1.665	1.1738	3.3801	1.1661	0.5835	0.6699	0.6112	0.8714	0.88	0.7429	0.737	0.6618	0.6112	1.1493	0.8097	0.6941	0.5145	1.0596	0.5413	0.5235	1.0125	0.785	0.8149	0.9222	0.7873	0.9076	5.0527	1.6717	1.3093	0.7401
2533	oleoyl-linoleoyl-glycerol (18:1/18:2) [2]	Lipid	Diacylglycerol	46799	LC/MS Pos Late	100002990	3223	636.556		104346-53-4		HMDB07219	1.7722	2.0636	1.6441	1.7948	1.5972	1.6829	1.2596	1.8265	1.1334	1.8312	1.3014	0.8324	0.6724	0.6913	0.8337	0.8802	0.9274	0.9191	0.7627	0.5672	1.1131	0.9507	0.6798	0.5082	1.1431	0.6445	0.4215	1.0027	0.8941	0.9973	0.9839	0.8808	0.8803	3.3155	1.3023	1.122	0.763617
2537	linoleoyl-linoleoyl-glycerol (18:2/18:2) [1]*	Lipid	Diacylglycerol	54968	LC/MS Pos Late	100010941	2720	634.541				HMDB07248	2.3713	2.4263	1.8775	1.7379	1.5467	1.9799	1.131	1.6512	0.9843	2.5467	1.3463	1.0157	0.5547	0.5983	0.6559	0.6903	0.8241	0.773	0.8944	0.6627	1.068	1.096	0.9091	0.4424	1.3112	0.6804	0.6213	0.939	0.7096	1.0448	0.9654	0.6949	1.0466	2.932	1.3993	1.1556	0.845433
2538	linoleoyl-linoleoyl-glycerol (18:2/18:2) [2]*	Lipid	Diacylglycerol	54969	LC/MS Pos Late	100010942	2790	634.541				HMDB07248	3.9466	3.3499	2.2121	2.2988	2.1687	2.373	1.3153	1.8512	1.2304	2.0979	1.7644	0.8378	0.4609	0.4649	0.5401	0.6105	0.9457	0.5183	0.6124	0.4793	1.6862	0.6932	0.7001	0.352	1.2276	0.4285	0.267	0.9342	0.6829	0.8882	0.8901	0.8929	0.9258	5.4067	1.5213	1.1423	0.753867
2539	linoleoyl-linolenoyl-glycerol (18:2/18:3) [1]*	Lipid	Diacylglycerol	54963	LC/MS Pos Late	100010926	2426	632.525				HMDB07249	2.946	1.5682	1.6118	1.4724	1.4158	1.6518	1.2423	2.417	1.4602	2.4534	1.4275	0.8855	0.6131	0.6654	0.8629	0.8664	0.7526	0.8132	0.4762	0.5146	1.4345	0.7517	0.7503	0.5754	0.9958	0.2948	0.0799	1.0042	0.2801	0.5773	0.7715	0.5777	0.3598	4.1403	1.5907	1.3954	0.75045
2540	linoleoyl-linolenoyl-glycerol (18:2/18:3) [2]*	Lipid	Diacylglycerol	54964	LC/MS Pos Late	100010927	2478	632.525				HMDB07250	1.7419	1.3545	1.3851	1.2898	1.2509	1.4186	1.4849	2.0003	1.3841	1.2212	1.4617	1.1753	0.7246	0.6711	0.8337	0.8372	0.9206	0.8696	0.635	0.6388	1.3237	0.7625	0.7515	0.7225	0.9245	0.3374	0.0976	1.0357	0.4205	0.6536	0.7611	0.661	0.4241	1.6914	1.4965	1.08	0.805667
2542	linolenoyl-linolenoyl-glycerol (18:3/18:3) [2]*	Lipid	Diacylglycerol	54952	LC/MS Pos Late	100010933	2268	630.509				HMDB07278	1.7943	1.552	0.9246	0.5539	0.5866	0.8104	1.5193	2.4217	0.9903	1.1523	1.581	0.7939	1.6492	1.5198	2.2236	1.8342	1.7003	1.6382	0.4521	0.5952	0.9967	0.7141	0.2131	1.0033	0.8012	0.1994	0.1077	0.7141	0.2276	0.4087	0.5297	0.5644	0.3805	4.7294	1.0516	0.4389	0.662417
2543	stearoyl-arachidonoyl-glycerol (18:0/20:4) [1]*	Lipid	Diacylglycerol	57450	LC/MS Pos Late	100010949	3404	662.572					1.277	1.4491	0.7413	0.8802	0.858	1.1104	1.2017	1.2353	1.5402	1.0326	0.8806	0.775	0.7227	0.6147	0.7663	0.8688	0.5083	0.4983	1.2909	1.3215	0.958	1.1021	1.3768	0.4337	1.6814	1.5102	0.6815	1.3309	1.6269	1.3442	1.4268	0.8185	1.0686	2.5454	1.2188	0.9674	1.0805
2544	stearoyl-arachidonoyl-glycerol (18:0/20:4) [2]*	Lipid	Diacylglycerol	57449	LC/MS Pos Late	100010950	3522	662.572					1.3867	1.779	0.9589	0.9483	0.9441	1.2712	1.2186	1.2385	1.6277	0.4341	0.9613	1.004	0.7461	0.6066	0.6783	0.9078	0.6928	0.7127	1.385	1.2733	0.9484	1.247	1.3717	0.4243	1.6424	1.5061	0.3881	1.412	1.5434	1.5383	1.3613	0.8929	1.0573	1.5358	1.0702	0.996	1.10828
2545	oleoyl-arachidonoyl-glycerol (18:1/20:4) [1]*	Lipid	Diacylglycerol	54960	LC/MS Pos Late	100010936	2907	660.556				HMDB07228	1.3336	2.4512	1.8771	1.5444	1.0574	2.1405	0.7204	1.1063	2.3653	9.7478	0.5315	0.1459	0.9261	1.0336	0.7105	0.7539	0.3912	0.4296	0.5047	0.6332	2.0028	0.5438	1.6376	0.3737	0.9664	0.6624	2.0757	1.0725	0.8908	1.7261	1.9115	0.9137	1.4396	5.4039	1.5196	1.1338	0.9493
2546	oleoyl-arachidonoyl-glycerol (18:1/20:4) [2]*	Lipid	Diacylglycerol	54961	LC/MS Pos Late	100010937	2990	660.556				HMDB07228	1.158	1.1628	0.8819	1.2584	0.9283	1.0188	1.8061	2.4501	1.6009	4.1617	1.4184	0.9526	0.6713	0.6367	0.8637	0.9812	0.7809	0.8415	0.9137	0.9143	1.6399	1.2255	1.1251	0.5287	1.7728	0.9165	1.4337	1.5018	1.3579	1.3351	1.252	0.9795	0.9332	4.5822	1.4162	1.4422	1.05787
2547	linoleoyl-arachidonoyl-glycerol (18:2/20:4) [1]*	Lipid	Diacylglycerol	54955	LC/MS Pos Late	100010922	2590	658.541				HMDB07257	2.0961	2.0351	1.9316	2.3868	1.7265	1.6677	1.8587	3.1508	1.5931	8.3519	0.5477	0.3227	0.7981	0.4037	0.6526	0.3577	0.8826	0.9077	0.8435	0.5713	1.9279	1.1463	0.4154	0.4107	1.6768	0.9036	2.1357	1.2264	0.4728	0.9513	1.1748	1.0487	0.8434	6.2009	1.4402	1.6127	0.88585
2548	linoleoyl-arachidonoyl-glycerol (18:2/20:4) [2]*	Lipid	Diacylglycerol	54956	LC/MS Pos Late	100010923	2650	658.541				HMDB07257	1.5766	1.7755	1.5064	2.1653	1.4098	1.6126	1.994	2.5257	1.6719	4.6215	0.9906	0.6904	0.5774	0.4363	0.7862	0.7079	0.8193	0.8698	0.3727	0.5712	1.3797	0.5897	0.7253	0.4041	1.1715	0.6556	1.6565	1.3277	1.0874	1.1329	1.2697	1.099	0.935	4.2798	0.8976	0.937	0.673783
2550	stearoyl-docosahexaenoyl-glycerol (18:0/22:6) [2]*	Lipid	Diacylglycerol	57368	LC/MS Pos Late	100015617	3256	686.572					1.0295	1.1479	0.6995	0.8946	0.7362	1.0097	0.8224	0.7574	1.2447	0.2468	0.7603	1.0171	0.5803	0.4535	0.5335	0.7897	0.6929	0.6529	1.2262	1.464	0.9903	1.2343	1.2643	0.375	1.4524	1.6291	0.2989	1.2531	2.2292	1.5795	1.4829	1.0684	1.2008	1.6319	1.0456	1.0258	1.09235
2551	linoleoyl-docosahexaenoyl-glycerol (18:2/22:6) [1]*	Lipid	Diacylglycerol	54949	LC/MS Pos Late	100010928	2450	682.541					1.6715	1.545	0.9981	1.0815	0.9313	1.3375	1.2553	1.9571	1.3262	6.417	0.9072	0.6424	0.5684	0.5982	0.6626	0.8516	0.6204	0.5826	0.877	0.7782	1.6172	1.0984	1.3885	0.3893	1.5288	0.8981	1.3347	1.1001	1.148	0.8583	1.4657	0.9388	1.2206	6.8031	1.1943	1.1978	1.02477
2552	linoleoyl-docosahexaenoyl-glycerol (18:2/22:6) [2]*	Lipid	Diacylglycerol	54950	LC/MS Pos Late	100010929	2500	682.541				HMDB07266	0.8544	1.1913	0.908	0.8825	0.8631	1.0778	1.4259	1.7198	1.3414	2.4623	0.9611	0.8952	0.4928	0.5572	0.4853	0.6946	0.7117	0.6621	1.0886	0.8496	1.4097	1.4317	1.4854	0.3807	1.4338	1.1436	1.0583	0.9886	1.3547	1.0551	1.3223	1.0563	1.2514	2.8931	1.0421	1.0114	1.10762
2575	sphinganine	Lipid	Sphingolipid Synthesis	17769	LC/MS Pos Late	313	1413	302.305	3126	3102-56-5	C00836	HMDB00269	1.4141	1.4582	1.0775	0.7282	0.7444	1.3179	0.7725	0.7906	0.829	0.9189	0.7789	0.7753	1.4057	1.0401	1.452	1.7384	1.0478	1.1906	0.8273	0.9984	0.7731	0.668	0.6964	1.2666	0.7287	0.7273	0.8002	0.8935	0.8049	0.7458	0.9582	1.0016	1.1065	1.1931	1.3303	1.2415	0.871633
2577	sphingadienine	Lipid	Sphingolipid Synthesis	57426	LC/MS Pos Late	100015643	1350	298.274	6449795	25696-03-1			1.0196	1.091	1.1048	0.9976	1.0792	1.1128	0.8512	1.1152	0.9876	0.6775	1.1672	0.8303	0.7877	0.7207	0.8648	1.031	0.9328	0.9734	1.0409	0.8539	0.8315	0.9531	1.0033	0.6769	1.0292	1.0526	0.6517	1.2495	1.009	0.8166	1.211	1.0175	0.9462	1.1605	1.2786	0.9808	0.893267
2578	phytosphingosine	Lipid	Sphingolipid Synthesis	1510	LC/MS Pos Late	469	1367	318.3	122121	554-62-1	C12144	HMDB04610	1.5306	1.5349	1.5926	2.212	1.7221	1.8554	0.9385	1.1083	0.9485	1.0986	1.1847	0.9079	0.8911	0.7637	0.887	1.6505	0.9306	1.0294	0.9152	0.8533	1.0736	0.9559	1.0971	0.9609	0.9706	0.8494	0.97	1.2599	1.3749	0.6419	1.0583	0.9152	0.8048	1.3231	1.2988	1.1787	0.976
2581	N-palmitoyl-sphinganine (d18:0/16:0)	Lipid	Dihydroceramides	52604	LC/MS Pos Late	100009028	3090	540.535	5283572	5966-29-0		HMDB11760	1.4132	1.554	1.1441	0.873	0.8615	1.3478	0.9381	1.1564	0.7864	0.5372	1.0519	0.9325	1.2491	0.8532	1.3364	1.4061	1.0881	0.9805	0.9948	1.0547	0.8344	1.0055	0.9398	0.9985	1.0696	1.1975	0.6448	1.0882	1.3075	0.9974	1.3397	0.8968	1.0015	0.9563	1.3223	1.0198	0.971283
2589	N-palmitoyl-sphingosine (d18:1/16:0)	Lipid	Ceramides	44877	LC/MS Pos Late	1518	2893	538.519	5283564	24696-26-2		HMDB04949	1.7006	1.4136	1.0713	1.4345	1.4524	1.742	0.9562	0.8709	0.8694	1.0553	0.7196	0.6645	1.4815	0.6537	1.4524	1.403	0.8669	0.8376	0.7758	1.1124	0.9903	0.7954	1.136	1.0681	0.9111	0.8923	0.841	1.3413	1.6345	0.8621	0.9905	1.0759	0.728	0.6946	1.3029	1.0199	0.979667
2591	N-(2-hydroxypalmitoyl)-sphingosine (d18:1/16:0(2OH))	Lipid	Ceramides	57697	LC/MS Pos Late	100015642	2692	554.514		34839-02-6			0.3395	1.5095	1.1628	2.1836	1.6151	2.1855	0.7386	0.5529	1.0575	0.3395	0.6137	0.7756	1.0873	0.3395	0.9322	0.9915	0.5868	0.3395	1.327	1.5033	0.7219	0.7589	1.2819	0.7885	0.8709	1.4752	1.0085	1.4225	1.9906	0.8023	1.1328	1.4384	0.8327	0.3395	1.0836	0.7236	1.06358
2593	N-stearoyl-sphingosine (d18:1/18:0)*	Lipid	Ceramides	54979	LC/MS Pos Late	1547	3392	566.551	5283565	104404-17-3		HMDB04950	1.7402	1.9023	1.2655	1.3616	1.2534	1.8423	0.5783	0.9248	0.7336	0.6924	0.852	0.7479	1.7542	1.4371	1.8069	2.0517	1.2597	1.476	0.8649	0.9007	0.7166	0.7865	0.7404	1.4868	0.8417	0.8809	0.7908	1.1168	1.1132	0.7883	1.0068	0.857	0.8658	0.8259	1.1826	0.8559	0.915983
2595	N-arachidoyl-sphingosine (d18:1/20:0)*	Lipid	Ceramides	57424	LC/MS Pos Late	100001858	3922	594.582	5283566	104404-17-3		HMDB04951	1.696	1.5082	1.0747	1.3617	1.2006	1.597	0.908	1.0658	1.0572	1.0199	0.9795	0.9672	1.2154	0.9342	1.2543	1.3964	0.9762	1.0165	1.0406	1.1655	0.8352	1.0634	1.1028	0.8552	0.8555	0.9597	0.9835	1.3256	1.188	0.8698	0.8718	0.8229	0.8237	0.819	0.9557	0.8045	1.01045
2596	N-erucoyl-sphingosine (d18:1/22:1)*	Lipid	Ceramides	57436	LC/MS Pos Late	100015726	3850	620.598					1.2833	1.0179	0.9046	1.2304	1.163	1.1957	1.5764	1.6616	1.0439	0.993	1.0595	1.007	0.8533	0.6108	0.8727	1.0082	0.7588	0.7751	1.3024	1.0929	1.049	1.4987	1.3546	0.5742	0.9855	1.119	0.7983	1.4833	1.0777	1.0274	0.5999	0.6099	0.4394	0.3911	0.5182	0.5175	1.1453
2597	N-tetracosadienoyl-sphingosine (d18:1/24:2)*	Lipid	Ceramides	57441	LC/MS Pos Late	100015702	3858	646.613					1.1645	1.3168	1.0588	1.1018	1.0436	1.2697	0.8694	1.1605	0.878	1.1005	0.8242	0.8284	1.0146	0.8452	0.9803	1.2092	1.0309	0.9515	1.0063	0.8778	0.8546	0.9426	0.888	0.8138	0.9173	1.0338	1.0838	0.9584	1.0584	0.9459	1.2532	0.945	1.1797	0.9649	1.046	0.9754	0.897183
2599	N-palmitoyl-sphingadienine (d18:2/16:0)*	Lipid	Ceramides	57416	LC/MS Pos Late	100015609	2490	536.504					1.7128	1.7412	1.6253	1.4594	1.4942	1.8231	0.9326	1.113	0.809	1.2333	1.0413	0.9272	0.9878	0.7396	0.871	0.8178	0.9038	0.7802	1.0884	1.0122	0.8176	0.9743	1.0823	0.8527	1.0877	1.1472	1.0784	1.0484	1.0648	1.0177	1.1076	0.9177	0.8722	0.825	1.0904	0.6958	0.97125
2601	N-behenoyl-sphingadienine (d18:2/22:0)*	Lipid	Ceramides	57372	LC/MS Pos Late	100015624	3911	620.598					1.6831	1.5708	1.4708	1.6325	1.6421	1.8819	1.3209	1.3601	1.1839	1.6227	1.1326	1.0618	0.7874	0.704	0.7567	0.8162	0.8991	0.798	1.248	1.3177	0.9356	1.4689	1.5032	0.5307	0.9525	1.2313	1.2602	1.4059	0.9766	0.8773	1.0234	0.9094	0.924	0.7481	0.9077	0.6918	1.16735
2615	ceramide (d18:1/14:0, d16:1/16:0)*	Lipid	Ceramides	57432	LC/MS Pos Late	100015735	2477	510.488					1.7421	1.5521	1.2676	0.8242	0.9918	1.4817	0.6009	1.0442	0.6041	0.6634	0.8992	0.7575	2.2579	2.0684	2.9549	2.4224	1.603	1.6282	0.8097	0.7193	0.7603	0.7079	0.8389	2.4931	1.0823	0.828	0.4137	1.0082	0.9096	0.9263	0.8487	0.8015	0.6369	0.6841	1.2451	0.8371	1.05487
2616	ceramide (d18:1/17:0, d17:1/18:0)*	Lipid	Ceramides	57434	LC/MS Pos Late	100015737	3055	552.535					1.9127	1.8186	1.3216	1.5506	1.7189	2.4203	0.7231	0.9481	0.7698	0.5222	0.8708	0.6933	1.6962	0.9837	1.422	1.9362	1.299	1.2283	0.8962	0.9048	0.8559	0.7043	0.8907	1.2885	0.876	1.0218	0.5039	1.229	1.4192	0.7892	0.9708	0.8216	0.6881	0.674	1.3032	0.9388	0.9234
2624	glycosyl-N-palmitoyl-sphingosine (d18:1/16:0)	Lipid	Hexosylceramides (HCER)	53013	LC/MS Pos Late	100009272	2623	700.572					1.1223	1.4833	1.1368	0.9904	1.0103	1.6026	0.7571	0.8517	0.992	1.2004	1.0121	0.9089	2.365	0.7383	1.008	1.1961	0.851	0.818	1.1652	0.8959	0.9792	1.0772	0.8734	0.8514	1.1195	1.2115	0.8719	1.0226	1.5457	0.9803	1.5718	1.0334	1.459	0.8712	1.3998	1.3676	0.973717
2625	glycosyl-N-stearoyl-sphingosine (d18:1/18:0)	Lipid	Hexosylceramides (HCER)	52234	LC/MS Pos Late	100001882	3053	728.604					0.8752	1.1258	0.3728	0.4819	0.4111	1.0079	0.492	0.7327	0.8174	0.6169	1.0212	0.5266	1.9228	1.2694	2.125	2.5236	1.2397	1.6501	0.8146	0.8366	0.9532	0.7215	0.614	2.0901	1.1779	0.9459	0.565	1.3142	1.8381	0.9284	1.0097	1.1159	0.7639	0.9237	1.2724	1.0385	1.005
2630	glycosyl-N-nervonoyl-sphingosine (d18:1/24:1)*	Lipid	Hexosylceramides (HCER)	57369	LC/MS Pos Late	100001878	3990	810.682					0.7012	0.7648	0.4233	0.4352	0.4452	0.6694	0.882	0.9108	1.1689	0.9932	0.9511	0.9053	1.524	0.7108	1.2187	1.4247	0.8864	0.8909	1.2123	0.995	1.2929	0.8698	0.9165	1.0877	1.1296	1.0318	0.7753	1.0365	1.8929	1.1601	1.2145	1.1702	1.0055	1.0522	1.347	1.261	1.06237
2645	glycosyl ceramide (d18:1/20:0, d16:1/22:0)*	Lipid	Hexosylceramides (HCER)	57595	LC/MS Pos Late	100015882	3414	756.635					0.7639	0.7639	0.7639	0.7639	0.7639	0.7639	0.8606	0.9028	0.7987	0.9603	1.1612	1.1462	1.0473	0.7639	1.0755	1.0775	0.8051	0.7639	1.1356	0.9867	1.0403	1.0094	1.0104	0.896	1.0593	1.037	0.7639	1.0696	1.1818	0.8016	0.8784	1.0418	0.8876	0.7639	0.9906	0.871	1.01307
2649	glycosyl ceramide (d18:2/24:1, d18:1/24:2)*	Lipid	Hexosylceramides (HCER)	57453	LC/MS Pos Late	100015745	3380	808.666					0.7774	1.0932	0.4536	0.4444	0.408	0.7771	0.7378	0.8691	0.9191	0.8883	1.017	0.7236	1.9475	0.8678	1.2344	1.658	0.9663	1.1289	1.0953	0.8246	1.0522	0.881	0.8326	1.0392	1.1832	0.9161	0.545	0.8854	1.4032	0.983	1.3677	1.1053	1.3148	0.9163	1.1314	1.1321	0.95415
2654	lactosyl-N-palmitoyl-sphingosine (d18:1/16:0)	Lipid	Lactosylceramides (LCER)	53010	LC/MS Pos Late	100009030	2527	862.625		4201-62-1			0.9943	1.0479	0.8905	1.1199	1.0123	1.3322	1	0.8658	1.0842	1.34	1.0665	0.8051	1.7339	0.8158	1.0442	1.4612	0.9324	0.7324	0.7364	0.8251	0.9862	0.7987	0.8901	1.017	1.074	0.9769	0.9589	0.959	1.3194	0.7171	1.4592	4.4682	4.4371	1.1221	1.1502	1.3303	0.875583
2657	lactosyl-N-behenoyl-sphingosine (d18:1/22:0)*	Lipid	Lactosylceramides (LCER)	57422	LC/MS Pos Late	100015623	3842	946.719					1.6674	1.7451	0.8819	2.3026	1.6829	1.3981	0.8564	1.1073	2.0874	1.566	1.3397	0.7512	1.1884	0.2961	1.4611	1.2744	0.5148	1.0172	0.7159	0.8946	0.3855	0.488	1.2235	1.2718	1.6279	0.9828	0.7388	0.5449	1.8303	0.2961	1.2046	1.0255	0.5588	1.0601	0.4513	0.8632	0.829883
2658	lactosyl-N-nervonoyl-sphingosine (d18:1/24:1)*	Lipid	Lactosylceramides (LCER)	57370	LC/MS Pos Late	100015620	3778	972.735					0.7527	1.1584	0.6591	1.0469	1.0014	1.1828	0.906	1.1717	1.0117	1.7619	1.081	1.2184	0.9519	0.4251	0.7561	1.3823	0.6487	0.8575	0.4251	0.9986	0.8463	0.6695	0.9141	0.8004	1.0133	1.4929	1.0823	1.098	2.0168	0.9635	1.2953	3.3424	3.4154	0.6111	1.0919	1.4195	0.775667
2666	palmitoyl dihydrosphingomyelin (d18:0/16:0)*	Lipid	Dihydrosphingomyelins	52434	LC/MS Pos Late	100008954	2290	705.591	9939965				0.822	0.8312	0.9753	0.9	0.8875	0.9416	1.0732	1.106	0.9622	1.1887	1.0153	0.9777	1.0874	0.65	0.8402	1.117	0.8356	0.8597	0.9893	1.0819	1.0146	1.0912	1.1644	0.8754	0.9861	1.0409	1.0315	1.1084	1.3887	1.0294	1.437	1.0759	1.0107	1.2201	1.4275	1.3045	1.03613
2667	behenoyl dihydrosphingomyelin (d18:0/22:0)*	Lipid	Dihydrosphingomyelins	57331	LC/MS Pos Late	100009026	3150	789.684				HMDB12091	0.8175	1.6787	1.4531	0.7668	0.673	0.8987	0.6509	1.4995	0.8627	0.422	1.7817	1.3956	1.0089	0.9947	0.9009	0.9314	1.4155	1.9281	1.4395	1.0053	0.6259	1.3033	0.7929	0.5964	1.4631	1.1685	1.1129	0.8932	0.923	1.2393	1.6768	0.4671	1.092	1.2665	0.98	0.8031	0.96055
2668	sphingomyelin (d18:0/18:0, d19:0/17:0)*	Lipid	Dihydrosphingomyelins	57473	LC/MS Pos Late	100009027	2362	733.622				HMDB12087	1.0415	1.2022	1.1665	1.008	1.041	1.2424	0.774	0.9729	0.7835	0.7107	1.1333	0.9987	1.1389	0.7894	0.8807	1.4107	1.1477	1.3737	0.9075	1.0645	0.8208	0.9724	1.0013	0.9291	0.8927	1.0344	0.842	1.0593	1.5066	1.0386	1.5	0.7632	0.9522	1.0308	1.6194	1.3094	0.949267
2669	sphingomyelin (d18:0/20:0, d16:0/22:0)*	Lipid	Dihydrosphingomyelins	57476	LC/MS Pos Late	100015786	2600	761.653					1.2435	0.9565	1.1212	1.6222	1.5714	1.3571	1.2691	0.9679	0.8792	1.1044	0.9769	1.198	0.9713	0.4086	1.0433	1.3179	0.4086	0.7414	0.6354	1.2553	0.9966	0.702	1.1099	0.5098	1	1.1174	0.6315	1.6676	1.7942	0.917	1.4381	1.1125	0.9955	0.7246	1.4184	1.6104	0.868167
2670	palmitoyl sphingomyelin (d18:1/16:0)	Lipid	Sphingomyelins	37506	LC/MS Pos Late	100002107	2168	703.575	9939941	6254-89-3			0.8529	0.8346	0.9086	1.036	0.956	0.9947	1.0053	1.0094	1.0618	1.4868	0.9749	1.0063	1.0572	0.6883	0.8862	1.057	0.8441	0.8798	0.9576	1.1694	1.0852	0.9312	1.1201	0.9161	1.0794	1.0974	1.1196	1.3031	1.6058	0.9695	1.1369	1.1684	0.9562	1.1095	1.3142	1.2431	1.02993
2671	hydroxypalmitoyl sphingomyelin (d18:1/16:0(OH))	Lipid	Sphingomyelins	62851	LC/MS Pos Late	100021000	2056	719.57					0.6438	1.2241	1.7514	1.3771	1	1.7582	0.6438	0.9954	0.6438	0.8103	0.7743	0.9223	1.1235	0.8526	1.1848	1.7132	0.8264	0.8049	0.6438	0.966	0.6438	0.6438	1.1649	0.6438	0.6438	1.1346	0.9965	0.6438	1.0447	0.6438	0.8171	0.6438	0.6438	1.5876	0.6438	0.6438	0.78435
2672	stearoyl sphingomyelin (d18:1/18:0)	Lipid	Sphingomyelins	19503	LC/MS Pos Late	1538	2400	731.606	6453725	85187-10-6;85187-10-6	C00550	HMDB01348	0.8515	0.9856	0.9494	0.7903	0.7937	0.9097	0.7157	1.0796	0.848	0.9445	1.0103	0.9068	1.1453	1.0132	1.0633	1.2807	1.02	1.1916	0.9616	0.8729	0.9264	0.8919	0.9465	1.127	1.0658	1.0354	1.024	1.1842	1.1462	1.0332	1.2654	1.0651	0.9653	1.3196	1.1508	1.0806	0.954383
2673	behenoyl sphingomyelin (d18:1/22:0)*	Lipid	Sphingomyelins	48492	LC/MS Pos Late	100006294	3083	787.669				HMDB12103	1.1281	1.1063	0.9425	1.1733	1.0997	1.1712	1.2072	1.1729	1.3084	1.1164	1.3001	1.0455	0.8032	0.6556	0.8056	0.8411	0.9073	0.9754	1.1796	1.3519	0.96	1.3599	1.341	0.5761	1.0975	1.1427	1.0246	1.3379	1.058	0.9073	1.0689	0.8086	0.7789	0.9413	0.9291	0.7937	1.12808
2674	tricosanoyl sphingomyelin (d18:1/23:0)*	Lipid	Sphingomyelins	52436	LC/MS Pos Late	100008955	3200	801.684				HMDB12105	0.9128	0.7816	0.7017	0.9264	0.9175	0.9255	1.0351	0.8576	1.4234	0.9034	1.0019	0.9143	0.9981	0.7313	0.9948	1.1033	1.0077	1.0934	1.0368	1.1412	0.9442	0.8764	1.276	0.901	1.2076	1.0545	0.8419	1.1856	1.5338	1.0347	1.6148	1.3081	1.0578	1.3058	1.673	1.664	1.02927
2675	lignoceroyl sphingomyelin (d18:1/24:0)	Lipid	Sphingomyelins	57330	LC/MS Pos Late	100006298	3437	815.7		60037-60-7			0.9413	0.8971	0.8167	0.9955	0.8587	0.8045	1.0309	1.0338	1.6774	1.1423	1.0149	0.9131	0.9396	0.7178	1.0331	0.9301	0.9299	1.0626	0.9775	1.1667	0.8883	0.9571	1.2994	0.7312	1.2635	1.1175	1.1653	1.1952	1.1437	1.0045	1.4409	1.0229	1.0523	1.7293	1.2128	1.2076	1.00337
2677	sphingomyelin (d18:2/23:1)*	Lipid	Sphingomyelins	57482	LC/MS Pos Late	100015791	2315	797.653					0.7439	0.7322	0.9379	0.8887	1.0152	0.9211	1.2998	1.482	1.2388	0.9399	0.9725	1.0936	0.7231	0.5317	0.6159	0.8809	0.8831	0.8162	1.3821	1.0676	1.3079	1.0783	1.2764	0.7053	1.4384	1.2429	0.8548	1.3734	1.843	1.2698	1.913	1.4606	1.4464	1.506	1.6422	1.779	1.13627
2678	sphingomyelin (d18:2/24:2)*	Lipid	Sphingomyelins	57479	LC/MS Pos Late	100015789	2215	809.653					0.412	0.778	0.934	1.5728	1.0304	0.6703	1.4372	1.3077	1.3046	1.6165	0.5836	0.9739	0.7333	0.5366	0.4787	0.8056	0.412	0.412	1	0.7779	1.1182	0.7954	0.9389	0.8906	0.9787	1.0656	1.1917	1.2218	1.1829	1.2946	1.6373	1.9586	1.4044	1.7015	1.8162	1.6313	0.920167
2680	sphingomyelin (d18:1/14:0, d16:1/16:0)*	Lipid	Sphingomyelins	42463	LC/MS Pos Late	100004328	1998	675.544	11433862			HMDB12097	0.961	0.9861	0.9626	0.9952	1.0042	1.1076	0.7963	0.9271	0.6475	0.9726	0.9192	0.8642	1.6457	1.1818	1.562	1.6569	1.1175	1.2789	0.7786	0.6958	0.8297	0.6813	0.772	1.4069	1.1037	0.9511	0.7842	1.0924	1.2809	1.0141	1.079	1.1175	0.7025	0.9441	1.2549	1.1489	0.860717
2682	sphingomyelin (d17:1/16:0, d18:1/15:0, d16:1/17:0)*	Lipid	Sphingomyelins	52433	LC/MS Pos Late	100006314	2082	689.559		121999-58-4			1.0737	0.9126	1.1955	1.107	1.3158	1.307	0.9621	1.0601	0.9024	1.0274	1.0104	1.1182	1.0338	0.6665	0.7504	0.8003	0.8143	0.75	0.9953	1.0047	0.9768	0.7737	1.0207	0.8478	1.2396	1.1247	0.9262	1.1291	1.4892	1.2134	1.0132	0.7362	0.7819	0.92	1.2811	1.0354	0.9365
2684	sphingomyelin (d18:2/16:0, d18:1/16:1)*	Lipid	Sphingomyelins	42459	LC/MS Pos Late	100004329	2002	701.559					0.9102	0.8582	1.1292	1.2443	1.14	1.1666	1.1485	1.0516	0.8875	2.0722	1.1479	1.1909	0.763	0.5801	0.6001	0.7017	0.6901	0.6665	1.0157	0.9533	0.9428	0.8994	0.9843	0.6454	1.1693	1.1068	1.4855	1.114	1.3165	1.1094	1.3347	1.3149	0.978	1.4965	1.2492	1.0927	0.906817
2685	sphingomyelin (d18:1/17:0, d17:1/18:0, d19:1/16:0)	Lipid	Sphingomyelins	52615	LC/MS Pos Late	100008920	2312	717.591		121999-64-2			0.8769	0.8066	0.836	0.969	0.9908	1.1665	0.9813	0.9347	1.0731	1.0931	0.9025	0.8152	1.2359	0.7286	1.0056	1.362	0.9415	1.0195	0.925	1.0223	1.2148	0.7875	1.076	1.1053	1.0398	0.9594	0.7659	1.238	1.6984	0.9523	1.1608	1.2876	0.8646	1.0311	1.532	1.4289	1.02182
2686	sphingomyelin (d18:1/18:1, d18:2/18:0)	Lipid	Sphingomyelins	37529	LC/MS Pos Late	100002106	2167	729.591	6443882	108392-10-5		HMDB12101	1.1643	0.993	1.007	1.4571	1.3806	1.3257	0.9214	0.939	1.096	1.3892	0.9082	1.0104	0.9675	0.7281	0.9907	1.0104	0.8616	0.9765	0.8187	1.0201	1.114	0.7441	1.0198	1.013	0.9173	0.7028	1.032	1.3502	1.328	0.8329	1.0191	1.288	0.8802	1.2096	1.5164	1.148	0.95495
2687	sphingomyelin (d18:1/19:0, d19:1/18:0)*	Lipid	Sphingomyelins	57475	LC/MS Pos Late	100015787	2330	745.622					0.9562	0.7823	0.8137	0.8404	0.8689	0.9988	0.9997	1.0642	1.0496	0.7845	1.0213	1.0003	1.0107	0.7317	0.8744	1.1573	0.8697	0.9967	1.1437	1.0523	1.1528	0.9013	1.1879	0.9197	1.0609	1.0133	0.7943	1.3667	1.5634	1.028	1.2006	1.1389	0.9479	0.9188	1.2717	1.19	1.05962
2688	sphingomyelin (d18:1/20:0, d16:1/22:0)*	Lipid	Sphingomyelins	48490	LC/MS Pos Late	100006290	2685	759.638				HMDB12102	1.0507	0.9048	0.9277	0.8907	0.8666	0.9265	1.0812	1.2737	1.1556	1.2165	1.204	1.189	0.8624	0.6023	0.7373	0.9287	0.7569	0.8712	1.2237	1.3688	1.1127	1.1933	1.4429	0.684	1.0425	1.2224	1.0178	1.6639	1.5112	0.9806	1.2032	1.1828	0.9568	0.9178	1.1467	1.0506	1.1709
2689	sphingomyelin (d18:1/20:1, d18:2/20:0)*	Lipid	Sphingomyelins	48491	LC/MS Pos Late	100006292	2383	757.622		222403-67-0			0.7156	0.581	0.9008	0.8278	1.009	0.9254	1.3938	1.4657	1.271	2.1024	0.8814	1.1595	0.5564	0.4057	0.469	0.6635	0.4234	0.4118	1.165	1.2043	1.135	1.1086	1.3733	0.6605	1.4296	1.4089	1.1467	1.9418	1.411	1.2006	1.1201	1.4602	1.1315	1.3658	0.738	0.991	1.10778
2691	sphingomyelin (d18:1/21:0, d17:1/22:0, d16:1/23:0)*	Lipid	Sphingomyelins	52495	LC/MS Pos Late	100009025	2793	773.653					0.9593	0.9355	0.9433	1.1048	1.1317	1.2159	1.3438	1.4398	1.2435	0.935	1.2429	1.2223	0.6539	0.5514	0.5997	0.7084	0.9099	0.8844	1.5023	1.3147	1.1315	1.4442	1.578	0.5894	1.3089	1.3355	0.8982	1.5242	1.318	1.1392	1.4992	0.8915	0.8808	0.8119	1.0176	0.9824	1.26002
2692	sphingomyelin (d18:2/21:0, d16:2/23:0)*	Lipid	Sphingomyelins	57480	LC/MS Pos Late	100015790	2330	771.637					0.6992	0.4974	0.7354	0.8102	0.6965	0.7109	1.4738	1.5101	1.1717	0.9678	1.0837	1.2003	0.3979	0.3979	0.3979	0.3979	0.5153	0.6128	1.3355	1.0695	1.1067	1.296	1.429	0.3979	1.3069	1.1696	0.9728	1.4026	1.2591	1.0281	1.3184	1.0787	1.0272	0.9315	1.0556	0.8911	1.10577
2693	sphingomyelin (d18:1/22:1, d18:2/22:0, d16:1/24:1)*	Lipid	Sphingomyelins	48493	LC/MS Pos Late	100006295	2666	785.653				HMDB12104	0.8496	0.8117	1.0215	0.9886	1.0114	0.8884	1.6485	1.8842	1.3618	1.4336	1.472	1.4952	0.6746	0.534	0.5869	0.6684	0.7421	0.7633	1.5527	1.4475	1.2497	1.6331	1.7371	0.4963	1.2968	1.5226	1.2195	1.7046	1.4089	1.1945	1.31	1.1298	0.8973	0.8775	0.9837	0.8978	1.35273
2694	sphingomyelin (d18:1/22:2, d18:2/22:1, d16:1/24:2)*	Lipid	Sphingomyelins	57477	LC/MS Pos Late	100006296	2209	783.637					0.6504	0.6956	0.7963	1.1553	1.1514	0.8799	1.2815	1.3283	1.1736	1.3577	0.9866	1.0244	0.7387	0.5344	0.6633	0.6194	0.6058	0.6695	1.145	1.0592	1.2461	1.1932	1.2438	0.564	1.1587	1.2141	0.9457	1.3195	1.1902	0.9735	1.1169	1.0134	1.0691	1.1278	0.9324	1.1823	1.07522
2695	sphingomyelin (d18:2/23:0, d18:1/23:1, d17:1/24:1)*	Lipid	Sphingomyelins	52435	LC/MS Pos Late	100008956	2845	799.669					0.6244	0.6321	0.7453	0.8353	0.9975	0.8023	1.2346	1.3596	1.1331	0.8827	1.0343	1.032	0.5836	0.4133	0.496	0.6029	0.7036	0.6811	1.3668	1.0881	1.2093	1.1431	1.3176	0.5907	1.3861	1.2732	0.8915	1.313	1.7285	1.2595	1.8192	1.2182	1.0025	1.1537	1.4471	1.531	1.11927
2696	sphingomyelin (d18:1/24:1, d18:2/24:0)*	Lipid	Sphingomyelins	47153	LC/MS Pos Late	100005986	3033	813.684		94359-13-4		HMDB12107	0.5041	0.6038	0.5796	0.6037	0.6274	0.5464	1.0445	1.1366	1.0804	1.004	0.9556	1.0105	0.696	0.4585	0.5868	0.8077	0.7048	0.6751	1.2717	0.996	1.1223	1.0647	1.1645	0.6275	1.2309	1.3949	1.1915	1.0773	1.9086	1.2737	1.7662	1.2734	1.1338	1.1626	1.3863	1.5303	1.04112
2697	sphingomyelin (d18:2/24:1, d18:1/24:2)*	Lipid	Sphingomyelins	52437	LC/MS Pos Late	100008957	2635	811.669					0.6735	0.7972	0.8564	0.7875	0.74	0.7165	0.9927	1.3556	1.0133	1.0333	1.062	1.171	0.8464	0.6412	0.7059	0.911	0.8411	0.8414	1.1456	1.0073	1.01	0.9007	1.0203	0.7284	1.1865	1.1815	1.0703	1.0609	1.3698	1.1791	1.7621	1.2966	1.3957	1.4182	1.2577	1.352	0.968717
2698	sphingomyelin (d18:1/25:0, d19:0/24:1, d20:1/23:0, d19:1/24:0)*	Lipid	Sphingomyelins	57478	LC/MS Pos Late	100015792	3500	829.716					0.4536	0.5757	0.3359	0.6895	0.5934	0.4606	1.4949	1.2372	1.9008	0.7706	1.1737	0.8866	0.618	0.3359	0.443	0.7709	0.6417	0.9539	1.6699	1.4571	1.38	1.4642	1.6437	0.4884	1.395	1.1615	0.8715	1.3341	1.9239	1.0117	2.2409	1.2419	1.1667	1.5333	1.7744	2.292	1.35055
2726	sphingosine	Lipid	Sphingosines	17747	LC/MS Pos Late	297	1393	300.29	5353955	123-78-4	C00319	HMDB00252	1.0282	1.1488	1.1302	1.0575	1.0774	1.1077	0.8168	0.9764	0.948	0.7604	1.0243	0.8513	1.0423	0.9296	1.1252	1.3309	1.0902	1.1271	0.8813	0.8403	0.9108	0.9177	0.8737	0.9125	0.8759	0.8957	0.6776	1.0345	1.0581	0.7809	1.0114	0.9587	0.9446	1.0483	1.1646	1.0829	0.889383
2734	hexadecasphingosine (d16:1)*	Lipid	Sphingosines	57428	LC/MS Pos Late	100015723	1289	272.258					0.9898	0.9255	1.1102	0.818	0.7996	1.0185	0.8678	0.9975	0.9881	0.8389	0.9895	0.9979	1.0028	0.9563	1.1223	0.773	1.3038	1.1932	1.0704	1.0021	0.875	0.7389	1.0107	1.0675	0.767	0.9299	0.6832	1.625	1.0974	0.9585	1.0382	0.8108	0.7463	1.0318	1.1438	0.7513	0.960767
2735	heptadecasphingosine (d17:1)	Lipid	Sphingosines	57427	LC/MS Pos Late	100015724	1377	286.274	5283557	6918-48-5			0.8828	0.9647	1.0795	0.9481	1.1133	1.0696	0.8525	1.1251	1.0006	0.4913	1.1229	0.866	0.8057	0.7082	0.874	1.0183	1.1151	1.0381	1.0551	0.6996	0.8862	0.977	0.9101	0.6322	1.0226	1.074	0.5234	1.19	1.0145	0.8696	1.0544	0.7966	0.8332	1.0607	1.06	0.8234	0.860033
2744	3-hydroxy-3-methylglutarate	Lipid	Mevalonate Metabolism	531	LC/MS Polar	112	2850	161.046	1662	503-49-1	C03761	HMDB00355	1.3514	1.3334	1.4813	2.1963	2.3636	1.5587	1.0289	1.4885	1.5251	1.4476	1.9082	0.8823	0.1186	0.0841	0.1074	0.1052	0.1154	0.1784	1.0345	1.3065	1.4132	1.4141	1.2611	0.1113	1.8089	0.9606	1.3728	2.8105	1.6528	1.8536	0.7557	0.6123	0.5724	0.6767	0.9711	0.7724	1.09012
2759	cholesterol	Lipid	Sterol	63	LC/MS Pos Late	266	2707	369.352	11025495	57-88-5	C00187	HMDB00067	1.0818	1.1422	0.8894	0.9373	1.0399	0.9983	1.0342	1.0131	0.877	1.6376	0.8668	1.0608	0.7622	0.6732	0.6805	0.8027	0.9389	0.6445	1.1298	1.0313	0.9209	1.1577	1.0505	0.6514	1.0904	1.3678	1.1211	1.1751	1.5556	1.0621	1.4447	1.2146	1.0347	0.982	1.0017	0.8671	0.990267
2770	7-HOCA	Lipid	Sterol	36776	LC/MS Neg	100001609	5288.1	429.301	3081085	115538-85-7	C17337	HMDB12458	0.8824	0.9756	1.9423	0.9849	0.3507	1.3785	1.1295	0.7861	1.6884	0.3208	1.7462	0.8441	0.4171	0.3231	0.6617	1.5427	0.769	0.794	1.249	1.3489	1.1352	1.2727	1.6455	0.742	0.6831	1.3174	0.2957	1.3876	1.7406	0.9538	1.2335	1.6491	2.0377	0.536	1.0151	2.206	1.23222
2783	4-cholesten-3-one	Lipid	Sterol	38125	LC/MS Pos Late	100002227	2520	385.346	91477	601-57-0	C00599	HMDB00921	0.7289	0.842	0.4594	0.6677	0.4996	0.7976	0.7114	0.4594	0.8282	0.4897	0.8519	0.5278	1.629	1.6665	1.843	1.8732	1.9172	1.6599	0.8486	1.3685	0.7334	0.5868	0.8473	2.2663	0.6101	1.215	0.8677	0.8695	0.8707	1.1923	1.3417	1.7823	1.1485	1.5498	1.8986	1.9208	1.10848
2784	beta-sitosterol	Lipid	Sterol	27414	LC/MS Pos Late	100001033	3054	397.383	222284	83-46-5	C01753	HMDB00852	2.2951	2.1656	1.5734	1.6652	2.4856	3.1763	1.0367	1.1231	0.9974	1.802	1.0778	1.1662	0.6871	0.6347	0.6842	0.5578	0.6016	0.5447	1.2116	1.1423	0.8547	1.314	1.0056	0.6795	0.6971	1.448	1.142	0.6511	1.4887	1.0026	1.0482	1.6104	0.9723	0.5368	0.6057	0.3501	1.03462
2787	campesterol	Lipid	Sterol	33997	LC/MS Pos Late	100001269	2873	383.367	173183	474-62-4	C01789	HMDB02869	1.7343	1.2455	0.9011	0.8365	1.3326	1.8764	1.0773	1.2911	1.1105	1.6421	1.1882	1.13	0.7559	0.7043	0.5761	0.6574	0.9597	0.6585	1.2673	1.2283	0.9108	1.3882	1.172	0.7444	1.0587	1.5416	1.2406	0.8285	1.7511	1.189	1.0403	1.1872	0.7656	0.4913	0.6869	0.4859	1.1185
2804	7-hydroxycholesterol (alpha or beta)	Lipid	Sterol	47890	LC/MS Pos Late	100005999	1930	367.336	107722			HMDB06119	0.7358	0.6216	0.5082	0.5005	0.4354	0.3513	0.7425	0.4789	0.8606	0.3513	0.9776	0.9282	0.8743	0.9843	1.076	0.8233	1.0115	1.0913	1.4611	2.1088	1.0691	1.416	1.2088	0.8263	0.9885	1.5968	0.3513	1.2199	0.8959	2.0632	1.176	1.6909	1.8085	0.5069	0.9014	1.2926	1.34835
2860	corticosterone	Lipid	Corticosteroids	5983	LC/MS Neg	272	5040	345.207	5753	50-22-6	C02140	HMDB01547	0.6716	1.147	0.6513	0.5131	0.6171	1.0085	1.0734	0.7857	0.8531	1.5317	1.2833	1.1609	1.2328	1.274	1.0526	1.8014	1.8573	1.4107	0.9009	1.2943	0.5425	0.8295	1.0877	1.5859	0.2058	0.8506	1.6227	0.7627	1.6479	1.0088	0.5642	0.4032	0.8124	0.4234	0.6492	0.5357	1.04013
2962	cholate	Lipid	Primary Bile Acid Metabolism	22842	LC/MS Neg	136	5165	407.28	221493	81-25-4	C00695	HMDB00619	0.5214	0.4946	0.7975	1.1068	0.4388	0.5735	2.3211	1.4148	1.5804	0.2062	0.4819	0.8932	1.3789	0.3079	1.1321	4.2068	0.3743	2.2372	1.134	1.7184	1.3478	1.0869	1.3773	0.7667	2.5645	1.0106	0.6193	0.9465	0.7676	2.4388	0.9277	0.3214	1.018	0.2572	1.9608	1.5271	1.23852
2963	glycocholate	Lipid	Primary Bile Acid Metabolism	18476	LC/MS Neg	342	5163	464.302	10140	475-31-0;863-57-0	C01921	HMDB00138	0.5003	0.6622	1.0177	0.2501	0.4266	0.9824	1.7371	1.4719	1.6645	0.5911	0.5602	1.4049	1.0754	0.6895	0.9078	1.0176	0.6451	1.6954	1.0377	2.9522	0.8919	1.1399	1.3872	1.2587	1.9651	0.5995	1.5249	0.9088	0.6914	1.1392	0.7117	0.3967	0.6866	0.4243	2.3731	0.5807	1.4446
2964	taurocholate	Lipid	Primary Bile Acid Metabolism	18497	LC/MS Neg	1648	5150	514.284	6675	145-42-6	C05122	HMDB00036	0.9167	0.7076	0.8175	0.2405	0.3811	0.5929	2.1841	2.2378	1.7769	0.4481	0.6578	1.3349	1.2238	0.5601	0.9318	1.0805	0.5316	1.6105	1.091	1.7581	1.0233	0.9175	1.1268	1.0905	2.6157	0.8411	1.4018	1.0991	0.8863	1.437	0.8819	0.298	0.6027	0.4874	4.0051	0.9767	1.16787
2965	chenodeoxycholate	Lipid	Primary Bile Acid Metabolism	1563	LC/MS Neg	1123	5264	391.285	10133	474-24-9;474-25-9	C02528	HMDB00518	0.6217	1.1241	0.6287	0.2253	0.3831	0.9941	2.1455	2.5439	2.1512	0.5588	0.6967	1.1242	0.5346	0.2221	0.6402	0.5957	0.3311	0.453	1.3843	1.6382	1.5642	1.8784	1.7855	0.3541	2.4439	1.4893	1.0059	1.2719	1.3242	1.4717	1.4163	1.2353	1.2226	0.6481	2.976	2.7438	1.43412
2967	taurochenodeoxycholate	Lipid	Primary Bile Acid Metabolism	18494	LC/MS Neg	1629	5250	498.289	387316	6009-98-9	C05465	HMDB00951	0.4693	0.6916	0.876	0.2378	0.4563	0.7526	3.4101	3.7502	3.3878	0.6286	0.6535	1.385	0.5442	0.1855	0.5582	0.5019	0.2782	0.5285	1.3196	1.8349	1.4807	1.3805	1.3021	0.3614	3.4271	1.0221	0.9779	1.0603	1.0936	1.5647	1.5914	1.2332	1.5615	1.2729	8.8095	4.1728	1.27987
2968	beta-muricholate	Lipid	Primary Bile Acid Metabolism	31885	LC/MS Neg	100001066	4794	407.28	5283853	2393-59-1	C17726	HMDB00415	1.5982	1.16	1.9092	0.8592	0.8932	0.7085	2.8222	2.7994	2.3737	0.3859	0.7729	1.5021	1.1923	0.4097	0.7996	1.6134	0.4321	1.208	1.3871	1.8463	0.9591	0.9734	1.0387	0.8195	2.5719	0.8236	0.7371	1.7277	0.4989	0.8314	1.0789	0.2864	0.8495	0.3021	2.1828	0.8692	1.17068
2969	alpha-muricholate	Lipid	Primary Bile Acid Metabolism	34092	LC/MS Neg	100001280	4765	407.28	3083761	2393-58-0	C17647	HMDB00506	0.9158	1.9149	1.7335	0.7028	0.6748	0.7445	1.7626	1.8855	1.9191	0.1749	0.4642	1.0346	0.8398	0.3538	0.8408	1.2689	0.2987	0.774	1.3614	2.1953	1.4211	1.2704	1.3873	0.7373	2.813	0.5666	0.9654	0.9364	0.5457	1.3553	1.1069	0.5985	1.5715	0.9277	2.7028	2.1904	1.39547
2971	tauro-beta-muricholate	Lipid	Primary Bile Acid Metabolism	33983	LC/MS Neg	100001250	4774	514.284	168408	25696-60-0		HMDB00932	0.6755	0.9217	2.4179	0.5346	0.8339	0.2995	5.5989	5.8269	4.1937	0.6672	0.5919	1.2321	0.9957	0.2354	0.5092	0.9018	0.2367	1.1468	1.0142	1.9312	0.9883	0.5235	0.814	0.865	5.1562	0.4484	2.5602	0.5681	0.4388	1.4504	1.0868	0.282	1.3909	1.3108	11.3794	2.1951	1.0227
2974	glyco-beta-muricholate	Lipid	Primary Bile Acid Metabolism	62066	LC/MS Neg	100020214	4762	464.302					0.4755	0.4755	0.4755	0.4755	0.4755	0.4755	4.641	3.3706	3.7285	0.4755	0.4755	0.9809	0.4755	0.4755	0.4755	0.5253	0.4755	0.4755	0.7767	1.7682	0.4755	0.4755	0.4755	0.4755	1.8785	0.4755	0.4755	0.4755	0.4755	0.705	0.4755	0.4755	0.4817	0.4755	6.7453	1.0191	0.74115
2975	cholate sulfate	Lipid	Primary Bile Acid Metabolism	52973	LC/MS Neg	100006637	4557	243.115					0.1091	0.7642	1.2489	3.3516	1.7438	0.7805	3.3952	1.4414	1.2787	0.1091	0.1091	0.1091	1.0819	0.1091	1.2438	1.2671	0.2937	1.4481	0.9639	0.8152	0.8786	0.8612	1.4377	0.1091	2.0443	0.4712	0.4576	1.0572	0.1182	0.8349	0.6922	0.1091	0.3304	0.1091	2.6247	0.3383	0.844283
2983	deoxycholate	Lipid	Secondary Bile Acid Metabolism	1114	LC/MS Neg	302	5294	391.285	222528	83-44-3	C04483	HMDB00626	0.036	0.1833	0.036	0.1871	0.3416	0.3038	2.483	0.7347	0.6176	0.6774	1.9075	1.2103	1.564	0.3532	0.7621	2.6562	0.4694	1.3233	1.0547	2.313	2.5368	0.7953	1.6044	0.8856	3.0527	2.3303	1.215	0.1063	1.4862	1.7249	1.4459	0.2843	0.6631	0.1494	1	1.9415	1.53163
2988	taurodeoxycholate	Lipid	Secondary Bile Acid Metabolism	12261	LC/MS Neg	1668	5257.4	498.289	2733768	207737-97-1	C05463	HMDB00896	0.0136	0.1467	0.0136	0.0136	0.0136	0.0615	3.1847	1.5753	1.052	0.8131	0.716	1.9333	0.8157	0.3581	0.5474	0.6283	0.5689	1.2293	1.4345	2.9098	1.5606	1.0433	2.1837	0.6778	4.5721	1.7689	2.201	0.0136	1.5654	2.3272	1.874	0.4368	0.5402	0.337	3.6841	1.112	1.63495
2991	6-beta-hydroxylithocholate	Lipid	Secondary Bile Acid Metabolism	36807	LC/MS Neg	100001625	4830	391.285	5283821	668-49-5	C15515	HMDB00811	0.0522	0.8539	0.2283	0.0542	0.0741	0.0342	3.9939	1.2403	1.5586	0.3519	0.4485	1.7298	1.2497	0.3462	0.7719	0.8703	0.4545	1.733	1.5734	3.3212	1.5528	0.8756	1.7124	0.8755	5.8077	1.8913	0.7739	0.1756	0.7986	1.8925	1.8992	0.3921	1.1244	0.5022	6.2533	2.069	1.65182
2999	taurolithocholate	Lipid	Secondary Bile Acid Metabolism	31889	LC/MS Neg	100001065	5345	482.295	10595	516-90-5	C02592	HMDB00722	0.1524	0.1524	0.1524	0.1524	0.1524	0.1524	3.0088	1.6531	0.9641	0.5226	0.386	0.6098	0.1524	0.1524	0.1524	0.5823	0.2957	0.1524	1.2151	1.6069	0.9351	0.8853	1.7899	0.1524	3.5151	1	0.5071	0.3436	1.2477	1.5561	2.8328	1.1303	1.7518	1.6111	7.3796	5.53	1.09745
3002	ursodeoxycholate	Lipid	Secondary Bile Acid Metabolism	1605	LC/MS Neg	1135	5055	391.285	31401	128-13-2	C07880	HMDB00946	1.9087	0.9222	1.4262	0.6202	0.8969	1.0235	1.8947	2.2264	1.7536	0.3312	0.2777	1.2006	1.3301	0.2836	1.01	1.356	0.3363	0.973	1.1189	1.6399	0.99	1.1527	1.2252	0.5838	2.2407	1.1049	0.6935	1.9983	0.8599	1.3147	1.3499	0.9293	0.934	0.3054	2.5225	2.2205	1.11842
3007	tauroursodeoxycholate	Lipid	Secondary Bile Acid Metabolism	39378	LC/MS Neg	100002912	5025	498.289	9848818	14605-22-2		HMDB00874	1.8028	0.7143	2.3745	0.7376	1.4217	0.8574	3.3742	3.4616	2.3313	0.6344	0.1699	1.0302	0.9842	0.2419	0.5998	0.8689	0.2219	1.0158	0.8185	1.3812	0.7944	0.5554	0.7947	0.4919	3.7463	0.5519	1.8545	1.4785	0.5799	1.4663	1.3767	0.8093	1.3454	1.1424	11.1494	3.5367	0.806017
3012	6-oxolithocholate	Lipid	Secondary Bile Acid Metabolism	46336	LC/MS Neg	100001068	5033	389.27	164960	2393-61-5			0.151	0.2446	0.151	0.151	0.151	0.151	5.1597	0.8275	1.4376	0.1832	0.3107	0.7716	0.4452	0.151	0.2943	0.6621	0.4025	1.4495	1.1452	3.37	2.0087	1	1.9241	0.5593	4.8847	2.3666	0.4168	0.151	0.8048	1.3061	2.1705	0.5463	1.039	0.3622	2.4015	1.4192	1.66788
3014	hyocholate	Lipid	Secondary Bile Acid Metabolism	34093	LC/MS Neg	100001279	5046	407.28	92805	547-75-1	C17649	HMDB00760	0.3159	1.4388	0.3159	0.3159	0.3159	0.3159	2.8346	3.6324	3.452	0.4978	1.6706	0.8524	0.6476	0.3159	0.6967	1.0565	0.3159	0.7372	0.9233	2.5533	1.3137	1.3065	1.5208	0.6917	1.8982	0.841	1.2507	0.6188	1.5488	2.0194	0.9435	0.6108	0.922	0.7337	2.3914	1.9252	1.38488
3016	taurohyocholate*	Lipid	Secondary Bile Acid Metabolism	42603	LC/MS Neg	100004084	5000	514.284					0.3214	0.9846	0.3214	0.3214	0.3214	0.3214	2.9385	4.0604	3.4614	0.3538	1.3372	0.3214	0.5934	0.3214	0.4716	0.6809	0.3214	0.8375	0.3884	1.7335	1.0154	0.5333	0.8066	0.6404	1.9873	0.3214	1.6209	0.3214	1.0475	2.1731	0.8572	0.6547	0.6623	1.7667	4.7313	2.7328	0.852933
3017	hyodeoxycholate	Lipid	Secondary Bile Acid Metabolism	27531	LC/MS Neg	100000777	5097	391.285	5283820	83-49-8	C15517	HMDB00733	0.0204	0.5464	0.0204	0.0204	0.0204	0.0204	4.4921	0.8879	1.4633	0.2435	0.3445	1.149	0.9455	0.2417	0.5662	1	0.6647	2.9055	1.689	3.1672	1.5951	0.7644	2.1357	0.8031	5.937	2.4696	0.6625	0.0204	0.6625	1.5097	2.8832	0.3855	1.6842	0.2924	4.1182	1.5705	1.69242
3018	taurohyodeoxycholic acid	Lipid	Secondary Bile Acid Metabolism	43588	LC/MS Neg	100003869	5073	498.289	119046	38411-85-7			0.1745	0.1745	0.1745	0.1745	0.1745	0.1745	0.8825	0.3656	0.4889	0.1745	0.1745	0.1745	0.5869	0.2474	1	0.7151	1.01	1.8833	2.3662	3.8672	0.6846	1.5493	0.6606	0.396	7.7115	3.0363	0.6371	0.1745	0.4076	0.5201	2.7635	0.9609	1.12	0.9526	6.3299	3.565	1.58732
3021	3-dehydrocholate	Lipid	Secondary Bile Acid Metabolism	43835	LC/MS Neg	100001062	5050	405.265	159655	2304-89-4		HMDB00502	0.367	0.4098	0.4122	0.2843	0.2843	0.2843	1.2826	1.6701	1.3677	0.2843	0.6375	0.8609	1.149	0.3455	1.0378	2.5944	0.6158	2.0355	0.7522	1.9831	1.2755	1	1.279	1.0744	2.0233	0.8704	0.593	1.1914	0.8459	1.0764	0.507	0.2843	0.4059	0.2843	2.0527	0.7556	1.22737
3022	12-dehydrocholate	Lipid	Secondary Bile Acid Metabolism	44644	LC/MS Neg	100001072	4871	405.265	94235	2458-08-4;2458-08-4		HMDB00400	0.0842	0.9202	0.7295	0.3249	0.1359	1.7083	3.4558	1.5209	1.7722	0.4749	0.5894	1.524	0.6805	0.086	0.5366	2.9847	0.3963	2.0768	2.4176	2.0299	1.9366	1.5212	1.379	0.4325	4.9127	2.3794	0.7106	0.5632	0.5484	1.0397	2.7588	0.9137	2.808	0.9504	3.818	4.5267	1.61947
3026	7-ketodeoxycholate	Lipid	Secondary Bile Acid Metabolism	31904	LC/MS Neg	100001063	4821	405.265	188292	911-40-0		HMDB00391	0.2471	0.9171	0.4984	0.4214	0.2788	3.1815	1.9518	1.8653	1.7863	0.6831	0.3497	1.4658	1.3154	0.1628	1.0161	2.9726	0.3446	1.8504	1.7977	1.3399	0.9839	1.2952	1.6382	0.4102	2.948	1.9464	0.551	0.2048	0.4511	0.8527	2.0013	0.7658	1.8569	0.5398	2.4023	2.7028	1.24418
3031	taurochenodeoxycholic acid 7-sulfate	Lipid	Secondary Bile Acid Metabolism	52976	LC/MS Neg	100006643	4928	288.62					0.3803	1.1166	0.3232	0.3232	0.4647	0.3232	2.5844	2.8159	1.179	0.6419	0.9128	0.6773	0.3232	0.3232	0.5188	0.3232	0.3232	0.3232	1.1897	0.8042	1.2133	1.9024	1.5745	0.3232	1.8715	1.2419	0.4013	1.3306	0.7632	0.3232	0.686	1.0872	0.3232	0.3485	3.8795	0.8569	1.16788
3035	ursocholate	Lipid	Secondary Bile Acid Metabolism	57573	LC/MS Neg	100002913	4648	407.28		2955-27-3			0.0351	0.5458	1.0791	1.3754	0.4798	1.1725	1.3199	1.1605	1.7619	0.2485	0.2316	0.392	0.8659	0.0351	1.3855	3.6683	0.1819	1.5505	1.095	1.5884	0.6491	0.868	0.5797	0.0351	1.7879	0.6644	0.8351	0.0351	1	1.1476	2.0263	0.8408	2.0839	0.8157	2.0819	3.0829	0.80255
3602	inosine	Nucleotide	Purine Metabolism, (Hypo)Xanthine/Inosine containing	1123	LC/MS Neg	361	1602.1	267.073	6021	58-63-9	C00294	HMDB00195	0.8879	0.9569	1.004	0.9504	1.1619	1.0295	1.342	1.237	1.0058	1.7365	1.1342	1.2863	0.8513	0.7835	0.8652	0.8079	0.8433	0.8781	1.1551	1.107	1.4962	1.4828	1.3103	0.8092	1.102	1.355	1.3798	1.5254	1.506	1.3795	1.0126	0.9572	0.9201	0.7733	0.9808	0.848	1.22677
3603	hypoxanthine	Nucleotide	Purine Metabolism, (Hypo)Xanthine/Inosine containing	3127	LC/MS Polar	171	1515.8	135.031	790	68-94-0	C00262	HMDB00157	1.084	1.0428	0.9081	1.0084	0.9666	1.0449	1.0509	1.0876	0.9622	0.7464	1.0226	1.0502	0.8466	0.731	0.9016	0.8957	0.8738	0.8779	1.1606	1.1309	1.0246	1.132	1.4042	0.8791	1.1081	1.1196	0.7129	1.0848	1.3286	0.9294	1.2029	0.9433	0.8237	0.8223	0.9916	1.0148	1.1219
3604	xanthine	Nucleotide	Purine Metabolism, (Hypo)Xanthine/Inosine containing	3147	LC/MS Polar	1004	2023	151.026	1188	69-89-6	C00385	HMDB00292	1.0025	1.0329	0.9442	0.8461	0.9155	0.9738	1.057	1.0195	0.9444	1.0733	1.0014	1.0314	1.0039	0.9059	0.9401	1.0146	1.0464	0.9548	1.0649	1.0114	1.0154	1.1245	1.0591	0.9339	1.0743	1.1092	0.9409	1.0043	1.0918	0.9718	1.0214	0.9617	0.8448	0.8332	0.9359	0.9986	1.03487
3606	xanthosine	Nucleotide	Purine Metabolism, (Hypo)Xanthine/Inosine containing	15136	LC/MS Neg	100000299	1075	283.068	64959	146-80-5	C01762	HMDB00299	1.0532	1.1535	1.0875	0.7448	0.6854	0.9564	1.3781	1.1859	1.0057	1.3637	1.2172	1.5704	0.9943	0.7481	0.8131	0.8675	0.9037	0.8024	1.1849	1.2021	1.2683	1.3253	1.3746	0.6888	1.2809	1.4391	1.1939	1.4566	1.3701	1.3563	0.9305	0.9012	0.8153	0.692	0.7938	0.7577	1.174
3609	N1-methylinosine	Nucleotide	Purine Metabolism, (Hypo)Xanthine/Inosine containing	48351	LC/MS Pos Early	100001409	1430	283.104	65095	20245-33-4		HMDB02721	1.8572	1.7969	1.7553	2.1789	1.6404	2.0095	1.3281	1.2368	0.5829	2.2776	0.9457	0.9724	1.0349	0.8567	1.1232	1.0075	0.9925	0.7857	2.1523	1.2215	0.4261	1.2941	0.9615	0.7413	0.9119	1.4387	0.7933	0.9406	1.0448	0.8663	1.1534	0.7013	0.6401	0.5177	1.0428	0.7847	1.1328
3610	2'-deoxyinosine	Nucleotide	Purine Metabolism, (Hypo)Xanthine/Inosine containing	15076	LC/MS Neg	100000135	1688	251.079	65058	890-38-0	C05512	HMDB00071	1.2416	1.4012	0.9155	1.1313	1.0074	1.1924	1.0278	0.9326	0.9926	1.1823	0.9742	1.0682	1.0545	0.5477	0.8255	0.807	0.8687	0.6918	1.4603	1.2533	1.0127	1.1575	1.4507	0.6994	1.592	1.9929	0.593	1.1794	1.5613	0.9217	1.4948	1.0864	0.9229	0.7153	0.9711	0.9567	1.17232
3612	urate	Nucleotide	Purine Metabolism, (Hypo)Xanthine/Inosine containing	1604	LC/MS Neg	1134	757.1	167.021	1175	69-93-2;120K5305	C00366	HMDB00289	1.1937	0.8546	0.4861	0.5215	0.5615	0.7109	1.5159	1.2478	1.0925	1.1293	0.874	0.9872	1.7904	1.2903	1.2236	1.765	1.3993	1.1501	0.7705	0.8524	0.7518	1.2629	0.7921	1.1862	0.9014	1.052	0.738	1.1884	1.0774	0.7645	0.8957	0.656	0.8864	0.5589	0.7211	0.885	0.935983
3614	allantoin	Nucleotide	Purine Metabolism, (Hypo)Xanthine/Inosine containing	1107	LC/MS Polar	1002	1672	157.037	204	97-59-6	C02350	HMDB00462	1.1013	1.1099	1.0873	1.0581	1.0254	0.9748	0.9695	0.9759	0.9341	1.0072	0.9203	0.9952	1.2604	0.7698	1.0164	1.092	1.1253	0.9973	1.1941	0.9385	0.9475	1.046	1.2082	0.8808	1.1084	1.0728	0.9141	1.0627	1.1406	1.008	0.9207	0.8402	0.6886	0.7159	0.906	0.9282	1.03585
3615	allantoic acid	Nucleotide	Purine Metabolism, (Hypo)Xanthine/Inosine containing	33434	LC/MS Polar	218	2960	175.047	203	99-16-1	C00499	HMDB01209	1.24	0.5603	1.0542	0.5182	0.5013	1	0.5013	1.7894	0.5013	0.5013	0.5013	0.5013	1.0912	0.5013	1.312	0.7038	0.5013	0.6062	2.018	0.5013	0.5013	0.5013	0.5013	0.9032	0.968	0.5013	0.5013	2.9162	0.9431	1.1276	0.5013	0.5013	0.5013	0.5013	0.5013	0.5013	0.821067
3619	ADP	Nucleotide	Purine Metabolism, Adenine containing	3108	LC/MS Neg	208	680	426.022	6022	20398-34-9	C00008	HMDB01341	0.8777	0.8814	1.1274	0.5786	1.0628	1.01	1.1683	0.9945	0.7833	0.3108	0.8671	0.8139	1.3572	0.8888	0.9209	1.3612	1.3661	1.3593	1.3563	0.7143	0.5708	1.1491	1.2637	0.9449	1.2306	1.1516	0.3596	1.5306	1.6407	1.4207	1.358	0.4807	0.6974	0.4498	1.3124	0.5662	0.99985
3620	AMP	Nucleotide	Purine Metabolism, Adenine containing	32342	LC/MS Neg	209	822	346.056	6083	149022-20-8	C00020	HMDB00045	0.6547	0.6024	0.5774	0.4573	0.5868	0.6962	1.306	1.1459	0.8921	1.1433	1.0637	1.2633	1.0815	0.8325	0.8272	0.9818	0.956	0.9802	1.2189	1.1018	1.3168	1.5676	1.0182	1.0713	0.98	0.8885	0.5684	1.1009	1.3784	1.3094	0.9048	0.6565	0.8351	0.4792	0.8928	1.0435	1.21577
3621	3'-AMP	Nucleotide	Purine Metabolism, Adenine containing	35142	LC/MS Neg	100001449	1245	346.056	41211	84-21-9	C01367	HMDB03540	0.906	0.6847	0.7292	0.4405	0.9764	0.8115	0.8277	0.67	0.6957	18.6391	1	1.0324	2.8666	2.4015	2.7526	2.737	1.1692	1	0.9795	0.9044	0.9579	0.8856	0.7992	1.7008	1.3097	1.0766	9.1045	0.9176	0.9092	0.8486	0.7052	1.2799	1.2716	2.7321	0.9096	0.9653	1.0379
3622	2'-AMP	Nucleotide	Purine Metabolism, Adenine containing	36815	LC/MS Neg	100001694	1497.7	346.056	94136	130-49-4	C00946	HMDB11617	0.9212	0.8166	0.8796	0.5589	0.8673	0.6803	0.7779	0.612	0.7035	1.0387	0.6292	0.8456	1.4009	1.0231	1.3151	1.4559	1.4025	1.4192	0.9225	0.9359	0.7041	0.6725	0.7371	1.1332	1.1921	0.8775	1.3139	1.0158	0.9865	0.8865	0.928	1.19	1.0963	1.0123	1.056	0.9877	0.850883
3623	adenosine 3',5'-cyclic monophosphate (cAMP)	Nucleotide	Purine Metabolism, Adenine containing	2831	LC/MS Neg	207	1952.2	328.045	6076	60-92-4	C00575	HMDB00058	0.8696	1.0903	0.5652	0.7661	1.0782	0.9216	0.878	0.8806	0.6729	1.3891	1.0379	1.2664	0.9487	0.5652	0.7353	1.041	1.0088	0.8484	1.3428	1.5251	0.9735	1.1988	1.0095	0.5652	1.2976	1	1.2541	1.7267	2.1393	0.9172	1.5656	1.1653	0.7558	0.5652	1.5378	1.0799	1.10248
3625	adenosine 3',5'-diphosphate	Nucleotide	Purine Metabolism, Adenine containing	15691	LC/MS Neg	1214	575	426.022	159296	75431-54-8	C00054	HMDB00061	1.4053	0.6143	2.2196	0.7312	2.1806	0.5279	0.2678	0.2765	0.1416	0.1989	0.2098	0.8961	1.0566	1.2567	1.3333	1.0452	0.8294	0.6307	0.9071	1.1729	0.8937	0.1987	0.5085	2.5147	1.7558	0.4183	0.9548	0.6731	1.3875	2.4706	0.3112	1.8429	2.2383	0.7682	1.4655	1.0699	1.0326
3627	adenosine	Nucleotide	Purine Metabolism, Adenine containing	555	LC/MS Pos Early	798	2169	268.104	60961	58-61-7	C00212	HMDB00050	1.1188	0.9659	0.9842	0.8862	0.9342	1.2642	1.0569	1.048	0.7631	0.6752	1.0916	0.8353	1.2149	0.7335	1.244	0.8459	0.7845	1.0336	1.2101	1.7045	0.7311	1.0393	1.6098	1.1435	1.2145	1.1007	0.6582	2.1502	2.1345	1.4699	0.8388	0.8006	0.5395	0.4391	0.9301	0.6293	1.23972
3628	adenine	Nucleotide	Purine Metabolism, Adenine containing	554	LC/MS Pos Early	880	2221	136.062	190	73-24-5	C00147	HMDB00034	0.6218	0.6428	0.5689	0.3963	0.4355	0.6404	0.8975	0.8486	0.6646	0.784	0.6835	1.0849	1.069	1.1102	1.4197	0.9308	0.9159	0.9123	1.2711	1.0786	1.0081	1.214	1.0281	1.4509	1.1579	1.0086	1.2149	1.3843	1.4603	1.4471	0.9068	1.1405	0.6541	0.5951	0.884	0.8652	1.17513
3633	1-methyladenosine	Nucleotide	Purine Metabolism, Adenine containing	15650	LC/MS Pos Early	1242	2120	282.12	27476	15763-06-1	C02494	HMDB03331	1.071	1.4261	1.1425	1.7317	1.4524	1.2675	1.1049	1.5244	1.4426	0.9983	0.9098	0.8802	0.8456	0.8725	0.7653	1.0017	1.0519	0.5925	1.538	0.9223	0.8367	1.0033	1.1853	0.8506	1.329	1.2897	0.4423	1.0266	1.1252	0.6985	1.4827	0.8452	0.8119	0.714	1.0985	1.0118	1.05603
3634	N6-methyladenosine	Nucleotide	Purine Metabolism, Adenine containing	37114	LC/MS Pos Early	213	2264	282.12	1869	1867-73-8		HMDB04044	1.3077	1.5255	1.1333	1.2449	1.4508	1.4254	1.326	1.4162	1.0145	0.4667	0.6477	0.9628	0.7736	1.0163	0.8692	0.6495	0.712	0.7084	1.5618	1.1606	0.9499	1.29	1.3669	0.804	1.5613	1.4548	0.7243	1.3813	1.5309	0.9855	1.0919	0.7501	0.675	0.4745	0.9616	1.1153	1.18887
3643	N6-carbamoylthreonyladenosine	Nucleotide	Purine Metabolism, Adenine containing	35157	LC/MS Neg	100001415	2164	411.127	161466	24719-82-2		HMDB41623	1.5978	1.7593	1.3585	1.4589	1.5947	1.6054	1.1647	1.2057	1.1121	0.9479	0.9392	0.8482	0.7632	0.9603	1.0296	0.8948	1.0616	0.7544	1.3204	1.0483	0.9824	0.897	1.1292	0.6808	1.1749	1.1939	0.6049	0.9081	1.1046	0.6373	1.2706	1.0176	0.6994	0.8159	1.1554	0.7287	1.00968
3646	2'-deoxyadenosine 5'-monophosphate	Nucleotide	Purine Metabolism, Adenine containing	46333	LC/MS Neg	100000485	1315	330.061	12599	653-63-4	C00360	HMDB00905	1.2487	1.2088	0.9055	1.1764	1.102	1.336	1.1277	1.038	1.1468	0.0882	1.0492	1.1564	1.3158	0.7345	0.7635	0.8477	0.7296	0.7184	1.4546	1.3125	0.9106	1.3642	1.4266	0.7588	1.3395	1.4498	0.1441	1.0297	1.5413	0.881	1.4454	0.9222	0.8744	0.3506	0.8358	0.9703	1.20455
3648	2'-deoxyadenosine	Nucleotide	Purine Metabolism, Adenine containing	1553	LC/MS Pos Early	211	2252	252.109	13730	16373-93-6	C00559	HMDB00101	1.0656	0.8994	0.6881	1	0.7483	1.2082	0.4276	0.4276	0.8953	0.5757	0.4276	0.8058	1.0238	0.4276	1.0852	0.7329	0.6275	0.7281	1.3591	1.1493	0.4276	0.4276	1.8374	1.0989	2.0405	1.675	0.4276	1.2123	2.2307	0.4276	0.8767	0.4676	0.4276	0.4276	0.6419	0.4276	1.04998
3653	N6-succinyladenosine	Nucleotide	Purine Metabolism, Adenine containing	48130	LC/MS Neg	100001664	940	382.1	165243	4542-23-8		HMDB00912	1.401	1.7734	1.5025	2.1667	1.3966	1.7837	1.2822	0.8366	1.1586	0.8256	0.876	1.7314	1.0061	0.6712	0.6062	0.9939	1.1309	0.7862	0.974	0.9178	1.7734	1.0386	1.399	0.7026	1.08	1.4381	0.5961	1.1541	1.1349	1.4265	0.4053	0.5949	0.6296	0.2244	0.3555	0.2204	1.13423
3657	guanosine 3'-monophosphate (3'-GMP)	Nucleotide	Purine Metabolism, Guanine containing	39786	LC/MS Neg	100002704	773.9	362.051	3522	117-68-0			0.5501	0.5501	0.5501	0.5501	0.5501	0.5501	0.5501	0.5501	0.5501	281.969	1.1866	0.5501	0.5501	0.6137	0.5501	0.809	0.5501	0.5501	0.5501	0.5501	0.5501	0.5501	0.5501	0.5501	0.8134	0.5501	132.737	0.5501	0.5501	0.5501	0.5501	0.5501	0.5501	20.6015	0.5501	0.5501	0.5501
3661	guanosine	Nucleotide	Purine Metabolism, Guanine containing	1573	LC/MS Neg	1099	1662	282.084	6802	118-00-3	C00387	HMDB00133	0.9339	0.9626	0.9144	1.2946	1.1163	1.1974	1.0684	1.2529	0.9701	9.065	1.0939	0.875	0.7198	0.7323	0.7745	0.806	0.8701	0.9794	1.2464	1.2341	0.9914	1.3485	1.1942	0.8471	1.015	0.9813	6.6891	1.4807	1.7743	0.9282	1.4097	1.0086	0.7968	2.6084	1.203	1.0569	1.14362
3662	guanine	Nucleotide	Purine Metabolism, Guanine containing	32352	LC/MS Pos Early	172	2032	152.057	764	73-40-5	C00242	HMDB00132	0.8923	1.0693	0.8236	1.0564	0.8077	1.2972	0.8254	0.9927	1.0907	1.8723	0.9763	0.7379	1.2212	0.6516	0.9502	1.1479	0.9275	1.0387	1.0977	1.0927	0.6576	1.0296	1.1722	1.1262	1.0567	1.0667	0.7009	1.0073	1.2211	0.6736	1.0445	0.6768	0.5505	0.5165	2.3579	2.4966	1.02933
3664	7-methylguanine	Nucleotide	Purine Metabolism, Guanine containing	35114	LC/MS Neg	100001456	1729.7	164.058	11361	578-76-7	C02242	HMDB00897	1.0676	1.4344	1.4415	1.7455	1.9366	1.4969	1.262	1.0021	1.0727	2.0766	0.7476	0.89	0.8814	0.7377	0.8563	0.7094	0.8694	0.5132	2.6389	0.8552	0.7656	1.445	1.2819	0.7123	1.1624	1.5714	1.4769	1.2122	1.1466	0.7656	1.0181	1	0.7396	0.8821	1.0261	0.9571	1.28315
3669	N2-methylguanosine	Nucleotide	Purine Metabolism, Guanine containing	35133	LC/MS Neg	100001467	1988	296.1	3035422	2140-77-4		HMDB05862	1.2312	1.5235	0.957	1.4463	1.6267	1.5691	1.6643	1.5893	1.6677	3.0416	1.2269	0.854	0.648	0.669	0.7675	0.761	0.6309	0.5799	1.4741	1.1947	1.0141	0.9115	1.4496	0.9967	1.2415	1.216	1.4439	0.9711	1.3656	0.7706	1.2978	0.6857	0.4677	0.6995	0.7913	1.0033	1.17345
3670	N2,N2-dimethylguanosine	Nucleotide	Purine Metabolism, Guanine containing	35137	LC/MS Pos Early	100001412	2210	312.13	92919	2140-67-2		HMDB04824	1.0752	1.8991	0.9176	1.4514	1.3977	1.9252	1.3876	1.9676	1.5777	1.7522	0.7699	0.7607	0.6143	0.5995	0.7128	0.592	0.5578	0.6471	1.4698	1.2541	0.7384	0.9707	1.233	0.4478	1.7589	2.0096	1	0.7549	1.9325	0.9355	1.6063	0.7272	0.4478	0.5943	1.0012	0.8213	1.01897
3676	2'-deoxyguanosine 5'-monophosphate (dGMP)	Nucleotide	Purine Metabolism, Guanine containing	35662	LC/MS Neg	100001546	963	346.056	65059	902-04-5	C00362	HMDB01044	1.2296	1.0869	0.8961	1.1774	0.9626	1.3605	1.2497	1.2736	1.0482	0.0822	1.1666	1.1865	1.2927	0.7377	0.7421	0.8416	0.8436	0.7932	1.5862	1.3134	1.0374	1.3748	1.4313	0.7866	1.4616	1.3697	0.0951	1.1273	1.5179	0.9259	1.2683	0.7814	0.6734	0.2377	0.7813	0.8728	1.25495
3678	2'-deoxyguanosine	Nucleotide	Purine Metabolism, Guanine containing	1411	LC/MS Neg	348	1751	266.089	187790	961-07-9	C00330	HMDB00085	0.9692	1.0666	0.8708	1.2492	0.9438	1.1666	1.0104	1.0719	1.1308	2.0892	0.9872	0.7653	0.9373	0.5791	0.8045	1.0482	1.0636	1.2259	1.3529	1.0456	0.8979	1.0695	1.3509	0.8967	1.2976	1.3746	0.5401	1.1506	1.7716	0.7173	1.4904	0.8995	0.5621	0.5602	1.1684	0.9797	1.10225
3679	guanosine 2'-monophosphate (2'-GMP)*	Nucleotide	Purine Metabolism, Guanine containing	52442	LC/MS Neg	100002733	1150	362.051	444571				0.3251	0.3251	0.3251	0.3251	0.3251	0.3251	0.3251	0.3251	0.3251	42.1051	0.3251	0.3251	0.3251	0.3251	0.3251	0.3251	0.7616	0.3251	0.3251	0.3251	0.3251	0.3251	0.3251	0.3251	0.3251	0.3251	12.9448	0.9592	1	0.3251	0.3251	0.3251	0.3251	2.3497	0.3251	0.3251	0.3251
3682	dihydroorotate	Nucleotide	Pyrimidine Metabolism, Orotate containing	601	LC/MS Polar	923	1910	157.025	648	155-54-4	C00337	HMDB03349	0.6676	1.0791	0.6854	1.8296	0.9338	0.7514	1.1202	0.9015	1.1934	0.2464	0.9125	0.5773	0.5503	0.2368	0.8871	1.0697	0.7718	0.676	1.1087	1.2211	1.0429	1.2961	1.3218	0.4615	1.6184	1.329	0.2512	1.2538	1.3135	1.0001	1.5863	0.9999	1.3835	0.753	1.2319	1.263	1.07535
3683	orotate	Nucleotide	Pyrimidine Metabolism, Orotate containing	1505	LC/MS Polar	445	1638.1	155.01	967	50887-69-9	C00295	HMDB00226	1.0098	2.0842	0.9629	1.1112	1.2472	1.6447	0.569	0.8367	0.636	0.8171	0.6964	0.5334	0.7035	0.7093	2.0552	2.6202	1.016	1.2049	1.1116	0.9073	0.4884	0.8293	0.6127	0.9127	0.7094	0.9902	0.4946	0.7392	0.7868	0.5577	1.779	1.2279	2.4252	1.2134	1.2761	1.7638	0.810333
3685	orotidine	Nucleotide	Pyrimidine Metabolism, Orotate containing	35172	LC/MS Polar	100001416	2250	287.052	92751	314-50-1		HMDB00788	1.1632	1.2081	1.1906	1.1215	0.8912	0.9075	1.0997	0.9688	0.9134	1.139	0.8656	1.043	1.1224	0.9366	0.9408	0.9052	0.7271	0.5769	1.3865	1.0419	1.0438	0.8735	1.2506	0.7774	1.1735	1.1216	1.3205	0.9224	0.956	1.161	0.9815	1.4055	1.242	1.5688	0.9804	1.0185	1.06228
3689	uridine 5'-diphosphate (UDP)	Nucleotide	Pyrimidine Metabolism, Uracil containing	5345	LC/MS Neg	870	599.5	402.995	6031	21931-53-3	C00015	HMDB00295	0.7544	1.2926	1.0724	1.3456	0.734	0.6628	0.1851	0.1851	0.1851	0.1851	0.1851	0.2892	1.2886	1.4333	1.2663	1.3596	1.4237	1.2152	0.8764	0.2961	1.2609	1.0488	0.2851	0.1851	0.1851	0.1851	0.1851	1.7993	2.8076	2.5225	1.4076	0.9503	1.9338	0.5415	0.6102	0.8626	0.658733
3690	UMP	Nucleotide	Pyrimidine Metabolism, Uracil containing	2856	LC/MS Polar	869	4150	323.029	6030	3387-36-8	C00105	HMDB00288	0.9845	0.734	0.6316	1.2372	1.5182	1.4179	1.0432	0.4614	0.5539	0.6421	0.5989	0.7558	1.4408	1.0155	0.8588	1.1886	1.1828	0.9196	0.9486	0.6343	1.0979	2.0091	0.7263	1.3986	0.5011	0.7293	0.3972	1.2451	1.6581	1.031	0.9624	0.8021	1.0233	0.4373	1.2435	1.8612	1.1358
3692	uridine 3'-monophosphate (3'-UMP)	Nucleotide	Pyrimidine Metabolism, Uracil containing	39764	LC/MS Neg	106	750	323.029	101543	35170-0-7;35170-03-7	C01368		0.2369	0.2369	0.2369	0.2369	0.2369	0.2369	0.2369	0.2369	0.2369	55.5613	0.2369	0.2369	0.9939	0.398	0.2369	4.0769	0.9877	0.7224	0.2369	0.2369	0.2369	0.2369	0.2369	0.3846	0.2369	0.6644	17.7928	0.2369	0.7107	0.2369	0.2369	0.2369	0.2369	4.8388	1.7703	1.0061	0.261517
3694	uridine-2',3'-cyclic monophosphate	Nucleotide	Pyrimidine Metabolism, Uracil containing	37137	LC/MS Neg	75	1090	305.018	439715	40632-52-8	C02355	HMDB11640	0.1027	0.1027	0.1027	0.1027	0.1027	0.1027	0.1027	0.1027	0.1027	1.8309	0.1027	0.1027	0.1027	0.1027	0.1027	0.1027	0.1027	0.1027	0.1027	0.1027	0.1027	0.1027	0.1027	0.1027	0.1027	0.1027	1	0.1027	0.1027	0.1027	0.1027	0.1027	0.1027	0.1027	0.1027	0.1027	0.1027
3695	uridine	Nucleotide	Pyrimidine Metabolism, Uracil containing	606	LC/MS Neg	535	1457.6	243.062	6029	58-96-8	C00299	HMDB00296	1.0335	1.0566	0.4969	0.3638	0.3836	1.0114	0.9094	0.8849	0.6584	0.9886	1.149	1.4063	0.7739	0.8712	0.8644	0.925	1.1517	1.0893	1.35	1.3343	0.9813	1.1324	0.9514	0.8686	1.0879	1.0298	1.0509	0.905	0.9793	0.9338	1.1805	1.1268	1.0532	0.9448	1.0157	1.0288	1.103
3696	uracil	Nucleotide	Pyrimidine Metabolism, Uracil containing	605	LC/MS Polar	825	1089.7	111.02	1174	66-22-8	C00106	HMDB00300	0.9582	1.2933	1.5407	2.1016	1.7562	1.3742	1.3717	1.7404	1.414	1.1745	1.3655	1.0418	0.8865	0.6324	0.7807	0.8375	0.7634	0.7789	1.168	0.9187	1.1027	1.3257	1.432	0.7356	1.2163	1.4314	0.7228	1.2499	1.6411	1.066	1.1829	0.7876	0.701	0.6652	0.8219	0.8669	1.11378
3697	pseudouridine	Nucleotide	Pyrimidine Metabolism, Uracil containing	33442	LC/MS Pos Early	821	800	245.077	15047	1445-07-4	C02067	HMDB00767	1.0827	1.2918	1.1746	1.008	1.1111	1.2371	1.2335	1.1987	0.9835	0.803	0.882	0.9461	1.2581	0.9712	1.2278	1.1289	1.0899	0.9414	1.6957	0.9235	0.7161	1.0703	0.8367	0.8142	1.0273	1.0639	0.6664	1.0843	1.1869	0.8509	0.9619	0.8297	0.9503	0.8455	0.9076	0.9553	1.00942
3698	5,6-dihydrouridine	Nucleotide	Pyrimidine Metabolism, Uracil containing	61833	LC/MS Neg	100001425	1119	245.078	94312	5627-05-04			1.0147	1.5186	1.6109	1.4369	1.4114	1.7979	1.2338	1.1281	0.769	1.3781	0.8163	0.6794	1.0846	0.7801	1.0703	1.1526	0.8432	0.7744	2.4245	1.2144	0.654	0.9853	1.1226	0.6372	1.0584	1.4991	1.3335	0.8776	1.1671	0.9544	0.9743	0.7593	0.9192	1.1004	0.6245	0.899	1.173
3699	2'-O-methyluridine	Nucleotide	Pyrimidine Metabolism, Uracil containing	57655	LC/MS Neg	100010896	1831	257.078	102212	2140-76-3			1.4896	1.3868	0.5556	0.7088	0.4393	1.5074	1.4003	1.2122	1.0518	1.24	1.5463	1.1349	0.7307	0.4509	0.677	0.9391	1.0491	0.8206	1.153	1.1389	0.9061	1.5494	1.2936	0.592	1	1.2391	0.3138	1.2426	1.1266	0.5001	1.2689	1.3967	0.9552	0.5981	0.9335	0.9092	1.1055
3700	5-methyluridine (ribothymidine)	Nucleotide	Pyrimidine Metabolism, Uracil containing	35136	LC/MS Neg	100001446	1778.1	257.078	445408	1463-10-1		HMDB00884	1.1474	1.3998	0.7083	0.7485	0.6547	1.2309	1.261	1.2167	0.8551	0.8364	1.1802	1.2376	0.8601	0.664	0.7256	0.7723	0.7775	0.6983	1.6199	1.4014	1.1179	1.5427	1.7734	0.6471	1.5283	2.1103	0.5801	1.2182	1.6789	1.1946	1.4486	0.9721	1.0279	0.5743	1.0353	1.093	1.3504
3711	2'-deoxyuridine	Nucleotide	Pyrimidine Metabolism, Uracil containing	52602	LC/MS Neg	536	1586	227.067	13712	951-78-0	C00526	HMDB00012	0.8343	1.1883	0.9206	1.1558	0.9782	0.9875	0.8783	1.1349	1.4917	0.6036	1.0671	1.008	0.992	0.5643	0.5859	0.8041	0.6397	0.5306	1.5096	1.0438	0.7544	1.133	1.3407	0.6424	1.2919	1.7688	0.6394	1.0184	1.5652	0.854	1.7188	0.9618	1.022	1.0591	1.0378	0.9509	1.07065
3714	3-ureidopropionate	Nucleotide	Pyrimidine Metabolism, Uracil containing	3155	LC/MS Pos Early	1053	875	133.061	111	462-88-4	C02642	HMDB00026	0.7415	0.4518	0.5697	0.4701	1.237	1.1427	0.5945	0.4517	0.4713	0.9911	1.0089	0.6317	2.3152	2.6941	1.3103	2.5998	1.3467	1.4097	0.6873	1.0749	0.4361	0.8347	0.4129	2.1385	0.3804	0.6203	1.2318	0.3406	0.2171	0.5937	0.3298	1.1153	3.0946	2.2941	0.8137	1.0994	0.930733
3715	beta-alanine	Nucleotide	Pyrimidine Metabolism, Uracil containing	55	LC/MS Pos Early	244	1905	90.055	239	56-41-7;107-95-9	C00099	HMDB00056	0.6813	0.8838	0.9937	1.0065	1.0751	0.8972	1.0275	1.2395	1.2083	0.8263	0.895	1.0063	0.782	0.474	0.5796	0.7201	0.6926	0.6432	1.4215	1.3177	1.4376	1.2204	1.3026	0.5183	1.2916	1.5879	0.7775	1.4642	1.8646	1.2882	1.1034	1.0899	1.181	0.7439	0.8657	1.0674	1.20302
3718	uridine 2'-monophosphate (2'-UMP)*	Nucleotide	Pyrimidine Metabolism, Uracil containing	52444	LC/MS Neg	100008975	824	323.029					0.022	0.022	0.022	0.022	0.022	0.022	0.022	0.0402	0.022	7.5387	0.022	0.022	0.022	0.022	0.022	0.022	0.022	0.022	0.022	0.022	0.022	0.022	0.022	0.022	0.022	0.022	4.5707	0.022	0.022	0.022	0.022	0.022	0.022	1	0.022	0.022	0.022
3722	CMP	Nucleotide	Pyrimidine Metabolism, Cytidine containing	2372	LC/MS Neg	282	620	322.045	6131	63-37-6	C00055	HMDB00095	1.0195	0.9049	1.1472	1.3204	1.3505	1.3981	0.8959	0.9636	0.776	0.2853	0.9221	1.2792	1.0256	0.8172	0.8184	1.0443	0.9713	1.065	1.3131	1.0774	0.9962	1.4824	0.9345	0.8232	0.7305	0.9227	0.2664	1.1493	1.2107	0.8579	0.9985	0.6555	0.979	0.4067	0.9561	1.0015	1.10447
3723	3'-CMP	Nucleotide	Pyrimidine Metabolism, Cytidine containing	2959	LC/MS Polar	105	4000	322.045	66535	84-52-6	C05822		2.071	0.902	0.3687	0.3687	0.3687	0.3687	0.7438	1.8499	0.3687	104.549	2.6859	0.3687	0.3687	0.3687	0.3687	0.9775	0.542	0.3687	0.3687	0.3687	1.0273	0.3687	0.6337	0.3687	1.0225	0.3687	54.8489	0.3687	0.927	0.3687	0.3687	0.9578	0.3687	12.7295	0.3687	0.3687	0.522633
3726	cytidine	Nucleotide	Pyrimidine Metabolism, Cytidine containing	514	LC/MS Pos Early	827	2124	244.093	6175	65-46-3	C00475	HMDB00089	2.461	2.194	2.2994	2.3762	2.4108	2.3366	1.1735	1.0037	1.1056	1.0991	1.0113	1.0224	0.9963	0.8886	0.8453	0.8877	1.0562	0.8803	1.0431	1.0702	0.8915	1.2607	1.3364	0.8501	1.0938	0.9084	0.7561	1.0675	0.9134	0.8113	0.9333	1.0417	0.9572	0.6318	0.9468	0.9349	1.07533
3727	cytosine	Nucleotide	Pyrimidine Metabolism, Cytidine containing	573	LC/MS Pos Early	881	2060	112.051	597	71-30-7	C00380	HMDB00630	1.5103	1.0618	1.7733	1.7219	1.9335	0.7376	0.5855	0.6397	0.8638	1.8901	0.6964	0.4448	0.9787	0.643	1.4178	1.7211	0.7281	0.7697	1.4105	0.6083	0.6248	0.618	0.4448	1.1047	0.8064	1.5346	1.8988	0.4951	0.6725	1.1045	1.2413	1.2751	1.2029	1.8797	1.4234	1.5504	0.80185
3728	3-methylcytidine	Nucleotide	Pyrimidine Metabolism, Cytidine containing	35132	LC/MS Pos Early	100001466	2176	258.108	159649	21028-20-6			0.8713	1.6875	1.4425	1.3401	1.3621	1.4381	0.8703	0.9881	0.6886	0.5713	0.6275	0.8404	1.2067	1.0695	1.3128	1.1957	1.3212	0.9992	0.9557	0.8226	0.7842	0.9792	1.0008	0.9921	0.8772	1.1697	0.8133	0.9449	0.9941	0.9367	1.1365	0.9087	1.3259	0.6573	0.9348	1.1377	0.922433
3729	5-methylcytidine	Nucleotide	Pyrimidine Metabolism, Cytidine containing	22119	LC/MS Pos Early	100000763	2227	258.108	92918	2140-61-6		HMDB00982	2.735	2.3552	2.7631	3.5003	3.3603	3.1568	1.556	1.4768	1.4658	1.055	1.1734	1.298	0.7293	0.7326	0.6172	0.7445	0.7235	0.5972	1.3414	1.2736	1.1258	1.4872	1.6993	0.5045	1.4028	1.0886	0.4254	0.7948	1.4343	0.7772	0.9603	0.8137	0.6774	0.3806	0.8364	0.9844	1.23863
3730	N4-acetylcytidine	Nucleotide	Pyrimidine Metabolism, Cytidine containing	35130	LC/MS Pos Early	100001413	1580	286.103	107461	3768-18-1		HMDB05923	1.8246	1.6451	2.6125	1.9272	2.3824	2.2286	1.0922	0.9827	0.9118	1.1929	0.7307	0.691	0.9079	0.9488	1.0335	1.109	1.4094	0.5627	1.4735	1.0804	1	0.7149	0.8738	0.9209	1.2168	1.2571	0.6881	1.2323	1.5731	0.8545	0.6432	0.9663	0.4516	0.5945	1.1304	0.7495	1.01058
3734	dCMP	Nucleotide	Pyrimidine Metabolism, Cytidine containing	533	LC/MS Pos Early	298	975	308.064	13945	1032-65-1	C00239	HMDB01202	1.1748	1.2024	0.9856	1.3727	1.2446	1.4118	1.1584	1.0434	1.0144	0.4202	1.0199	1.105	1.3331	0.618	0.7284	0.882	0.6493	0.7	1.3547	1.2422	0.9115	1.3159	1.4338	0.7155	1.195	1.2814	0.2081	1.0614	1.6308	0.8647	1.2576	0.969	0.7483	0.3305	0.7827	0.9781	1.16227
3736	2'-deoxycytidine	Nucleotide	Pyrimidine Metabolism, Cytidine containing	15949	LC/MS Pos Early	100000125	2193	228.098	13711	951-77-9	C00881	HMDB00014	2.1265	2.5026	2.3647	2.3944	2.3172	2.411	1.0194	0.9273	1.1313	0.4351	0.9985	0.9625	1.044	0.6141	0.7329	0.6531	0.8633	0.6491	1.2026	1.1667	0.8369	1.1631	1.5392	0.6719	1.7714	2.067	0.5583	1.0325	1.2018	0.918	1.4382	1.1685	0.9899	0.8144	0.9796	1.0015	1.09673
3738	5-methyl-2'-deoxycytidine	Nucleotide	Pyrimidine Metabolism, Cytidine containing	38159	LC/MS Pos Early	100002300	2303	242.114	440055	838-07-3	C03592	HMDB02224	1.1675	1.3115	1.3587	1.6254	1.6031	1.566	0.942	1.005	1.1323	0.2334	1.0231	0.894	1.0885	0.4147	0.6771	0.7469	0.762	0.603	1.4578	1.0898	0.9699	1.006	1.4604	0.6964	1.4194	1.3496	0.2446	1.1139	1.6551	0.7651	1.4086	0.995	0.6858	0.5047	1.0179	0.9474	1.11338
3741	cytidine 2'-monophosphate (2'-CMP)	Nucleotide	Pyrimidine Metabolism, Cytidine containing	57769	LC/MS Polar	100002303	4000	322.045		27214-06-8			0.7074	0.937	0.3108	0.3108	0.3108	0.8874	1	0.4519	0.3108	44.4356	0.3108	0.3108	1.0052	0.6814	1.1134	1.178	0.9107	0.3108	0.3108	0.3108	1.7288	0.3108	0.4897	1.1287	0.3108	1.8566	29.5629	0.3108	0.6524	0.3108	0.4512	1.1403	0.3108	5.2494	0.6402	0.8937	0.713267
3747	thymidine	Nucleotide	Pyrimidine Metabolism, Thymine containing	2183	LC/MS Neg	872	1963.7	241.083	5789	50-89-5	C00214	HMDB00273	0.961	1.126	0.86	1.3583	1.007	1.3511	1.3313	1.1978	1.9745	0.9874	1.0058	1.0245	0.7849	0.5079	0.5106	0.7341	0.5365	0.4611	1.1891	0.9864	0.642	1.0322	0.9942	0.4291	1.4915	0.903	0.3977	1.0515	1.5274	0.5417	1.5506	1.3888	0.8554	0.7373	1.0951	0.8329	0.878833
3748	thymine	Nucleotide	Pyrimidine Metabolism, Thymine containing	604	LC/MS Neg	882	1654	125.036	1135	65-71-4	C00178	HMDB00262	1.3403	1.3375	1.0575	1.2993	1.1616	1.2095	0.9549	0.9378	0.6307	0.495	1.1125	1.1342	1.3215	0.764	0.8816	0.8595	0.8836	0.7838	1.6449	1.2617	0.9989	1.2887	1.5267	0.7885	1.2495	1.7166	0.342	1.0433	1.4239	1.1391	1.4495	0.7962	0.9343	0.6449	1.0011	1.1175	1.25157
3751	3-aminoisobutyrate	Nucleotide	Pyrimidine Metabolism, Thymine containing	1566	LC/MS Pos Early	1114	2190	104.071	64956	10569-72-9;214139-20-5	C05145	HMDB03911	0.9059	1.6323	1.5289	1.86	2.1617	1.3805	0.8473	1.0131	1.1042	0.6058	0.9671	1.1113	0.4675	0.3075	0.4133	0.5461	0.6187	0.4797	1.0584	0.9869	0.8875	0.9209	0.9016	0.6055	1.6836	1.3714	1.6222	1.2298	2.5592	1.5506	1.3449	1.0849	1.7147	1.0606	1.6135	1.7667	0.893467
3752	methylphosphate	Nucleotide	Purine and Pyrimidine Metabolism	37070	LC/MS Neg	100001805	605	110.985	13130	7023-27-0		HMDB61711	0.5495	0.8184	0.6947	0.6758	0.7365	2.7042	1.1814	1.3583	1.1376	1.5244	1.2113	0.7907	0.8544	0.4893	0.8215	0.9981	0.761	0.7912	1.2579	1.1256	1.1109	1.041	1.2517	0.7457	1.2253	0.99	1.4917	1.0455	1.6146	1.0019	1.1079	0.7781	0.7323	1.065	1.0746	0.9595	1.0888
3754	(3'-5')-adenylylcytidine	Nucleotide	Dinucleotide	52753	LC/MS Neg	100009062	1920	571.131	10875494	4833-63-0			2.3939	0.6456	0.6409	1.3042	1.9977	1.6563	1.5467	2.0616	0.9297	15.5689	0.4007	0.4007	0.8191	0.4007	0.4007	0.5891	0.4007	0.4007	0.7552	0.4007	1	1.2044	0.4007	0.554	1.734	0.4007	9.6392	0.5955	0.5795	0.4007	0.4007	0.6573	0.4007	6.486	0.4007	0.4007	0.719167
3755	(3'-5')-adenylylguanosine*	Nucleotide	Dinucleotide	62760	LC/MS Neg	100020724	1980	611.137	444337				0.8363	0.6016	0.6016	0.6016	0.6016	0.6016	1.1134	1.3872	0.6016	3.5753	0.712	0.6016	0.6016	0.6016	0.6016	0.6016	0.6016	0.6016	0.6016	0.6016	0.9213	0.7921	0.6016	0.6016	1.0787	0.6016	4.8628	0.6144	0.6016	0.6016	0.6016	0.6016	0.6016	3.1714	0.6016	0.6016	0.686633
3756	(3'-5')-adenylyluridine	Nucleotide	Dinucleotide	52740	LC/MS Neg	100009060	2002	572.115	112074	3051-84-1			1.4491	1.1445	0.8027	0.9413	1.0793	1.3817	1.5335	2.2373	1.3435	19.6237	1.2626	0.6658	0.717	0.481	0.6234	0.6688	0.3779	0.2521	1.1308	0.7728	1.5398	1.5469	1.2332	0.5298	1.7861	1.3282	13.6079	1.0587	1.5013	0.704	1.191	0.5465	0.4846	6.6946	0.7753	0.564	1.12555
3757	(3'-5')-adenylyladenosine*	Nucleotide	Dinucleotide	62396	LC/MS Neg	100020723	2173	595.142	94231				1.4479	1.1685	0.6578	1	0.9112	1.1944	1.7005	2.385	1.0763	5.4651	1.0983	0.7482	0.3841	0.32	0.4809	0.32	0.32	0.32	1.0573	0.8672	1.3657	1.239	1.0618	0.32	1.4595	0.9586	6.2405	0.8699	0.9331	0.6402	0.8814	0.32	0.434	6.5872	0.4852	0.32	0.985167
3759	(3'-5')-cytidylylcytidine*	Nucleotide	Dinucleotide	62397	LC/MS Neg	100020727	1472	547.12	94237				0.9878	1.4227	0.8936	6.0017	3.8164	1.0122	0.9084	1.6997	0.4728	5.6757	1.2361	0.4728	0.6811	0.6707	0.8363	0.4728	0.5993	0.4728	0.4728	0.4728	0.7399	0.4728	0.9772	0.4728	0.4728	0.8808	4.3334	0.7765	0.4728	0.5964	2.1374	1.3877	1.7966	5.2747	2.2252	1.7651	0.601383
3760	(3'-5')-cytidylylguanosine	Nucleotide	Dinucleotide	52745	LC/MS Neg	100009063	1537	587.126	65101	2382-65-2			0.3508	0.3508	0.3508	1	0.3508	0.3508	0.3508	0.3508	0.3508	0.3508	0.3508	0.3508	0.3508	0.3508	0.3508	0.3508	0.3508	0.3508	0.3508	0.3508	0.3508	0.3508	0.3508	0.3508	0.3508	0.3508	0.3508	0.3508	0.3508	0.3508	0.3508	0.3508	0.3508	1.0544	0.3508	0.3508	0.3508
3761	(3'-5')-cytidylyluridine*	Nucleotide	Dinucleotide	62399	LC/MS Neg	100020728	1522	548.104					0.5135	0.7896	0.5135	0.5135	0.5135	0.5135	0.5648	1	0.5135	14.4022	1.0888	0.5135	0.5135	0.5135	0.5135	0.5135	0.5135	0.5135	0.5135	0.5135	1.1439	0.5135	0.5135	0.5135	0.5974	0.5135	11.897	0.5135	0.5959	0.5135	0.5135	0.5135	0.5135	6.0563	0.5135	0.5135	0.618567
3763	(3'-5')-guanylylcytidine	Nucleotide	Dinucleotide	52746	LC/MS Neg	100009064	1670	587.126	107595	4785-04-0			0.9691	1.0453	0.7225	2.931	2.0243	0.8244	1.1262	1.7567	0.4932	23.0875	1.2938	0.4932	0.4932	0.4932	0.4932	0.4932	0.5229	0.4932	0.4932	0.4932	1.3662	0.4932	0.7549	0.4932	1.0309	0.881	14.0016	0.6158	0.4932	0.4932	1.0888	0.5594	0.4932	6.6539	0.7924	0.803	0.682317
3764	(3'-5')-guanylyluridine	Nucleotide	Dinucleotide	52743	LC/MS Neg	100009056	1772	588.11		4785-07-03			0.4822	0.4822	0.4822	0.4822	0.4822	0.4822	0.6775	1	0.4822	31.1343	0.4822	0.4822	0.4822	0.4822	0.4822	0.4822	0.4822	0.4822	0.4822	0.4822	0.7178	0.4822	0.4822	0.4822	0.4822	0.4822	22.7268	0.4822	0.4822	0.4822	0.4822	0.4822	0.4822	5.7164	0.4822	0.4822	0.521467
3765	(3'-5')-uridylylcytidine*	Nucleotide	Dinucleotide	62398	LC/MS Neg	100020729	1591	548.104					0.9059	1.1756	0.6981	1	1.1273	0.6225	0.8995	1.4061	0.7229	3.3872	1.2285	0.5849	0.4375	0.6802	1.172	1.479	1.5866	1.0752	0.7331	0.8597	1.1694	1.0416	1.0826	0.4375	1.1643	0.8671	2.4255	1.3729	1.7228	0.5618	0.9345	0.4638	0.4941	2.1578	1.9187	1.1614	0.887317
3767	(3'-5')-uridylyluridine	Nucleotide	Dinucleotide	52741	LC/MS Neg	100009058	1688	549.088	102258	2415-43-2			0.8261	1.2386	1.0914	1.1407	1.1711	1	1.0619	1.4546	0.9276	5.6123	0.9785	0.8142	0.9176	0.3522	1.1101	0.8404	0.8403	0.9678	0.8558	1.021	1.3573	1.3924	1.4628	0.3522	1.206	1.0254	4.3778	1.1005	1.505	0.7353	1.1122	0.4888	0.3767	1.8627	1.1859	0.7779	1.07358
3769	quinolinate	Cofactors and Vitamins	Nicotinate and Nicotinamide Metabolism	1899	LC/MS Polar	182	3000	166.015	1066	89-00-9	C03722	HMDB00232	0.104	0.104	0.104	0.104	0.104	0.104	0.104	0.104	0.104	0.104	0.104	0.1897	1.4416	0.8422	3.4956	0.9418	1.1681	1.582	0.706	0.2945	0.3707	0.104	0.1664	2.6357	0.104	0.2488	0.104	0.1491	0.2378	0.174	1.197	0.6522	0.836	1.1101	2.0792	4.1634	0.712883
3770	nicotinate	Cofactors and Vitamins	Nicotinate and Nicotinamide Metabolism	1504	LC/MS Pos Early	567	1673	124.039	938	59-67-6	C00253	HMDB01488	0.4305	0.4902	0.4486	0.3054	1.482	0.401	1.1035	1.6278	0.998	0.8124	1.4136	1.5874	1.3337	0.9327	1.2033	0.984	1.46	1.0069	1.3552	1.0314	1.0139	1.389	1.2419	1.0067	1.245	1.3566	0.4339	1.002	1.2461	0.9426	1.117	0.5943	0.3529	0.5038	0.7204	0.8707	1.17302
3771	nicotinate ribonucleoside	Cofactors and Vitamins	Nicotinate and Nicotinamide Metabolism	33471	LC/MS Pos Early	100001316	1536	256.082	161234	2625-49-2	C05841	HMDB06809	0.6182	0.8679	0.6942	0.9306	0.8531	0.599	0.5268	0.7419	1.0324	0.3559	0.7457	0.6317	1.5704	0.696	3.2931	1.4986	1.4687	1.8071	1.9572	1.0046	1	0.4062	0.8629	1.6999	0.5443	0.8835	0.2487	0.6142	0.8156	0.2487	1.9225	1.9305	0.9744	1.5604	1.9436	2.9515	1.15513
3772	nicotinic acid mononucleotide (NaMN)	Cofactors and Vitamins	Nicotinate and Nicotinamide Metabolism	32461	LC/MS Pos Early	100001058	648	336.048	5288991	321-02-8	C01185	HMDB01132	0.2738	0.4541	0.5456	1	0.5861	0.2977	0.2738	0.3247	0.2955	0.2738	0.2738	0.3208	1.4785	0.83	2.8355	1.2043	0.9032	1.8241	1.6415	0.6421	0.4447	0.2738	0.6525	1.7796	0.2738	0.2738	0.2738	0.3469	0.2738	0.2738	1.2296	1.3186	0.7259	1.0582	1.6586	2.6413	0.9057
3773	nicotinamide	Cofactors and Vitamins	Nicotinate and Nicotinamide Metabolism	594	LC/MS Pos Early	432	1942	123.055	936	98-92-0	C00153	HMDB01406	0.8928	0.9718	0.9833	0.7867	3.011	0.9003	1.0808	1.2083	0.9854	0.9662	1.2017	1.0683	1.0063	0.9005	0.917	0.9732	0.9965	1.0035	1.1881	1.1048	1.1264	1.2441	1.1425	0.9368	1.1598	1.1324	1.0136	1.1673	1.2935	1.2539	0.9592	0.7979	0.6746	0.6478	0.816	0.8304	1.12378
3775	nicotinamide ribonucleotide (NMN)	Cofactors and Vitamins	Nicotinate and Nicotinamide Metabolism	22152	LC/MS Pos Early	1312	766	335.064	14180	1094-61-7	C00455	HMDB00229	1.0192	1.1196	0.8768	0.9551	1.3242	0.9072	1.1043	0.7613	1	1.1273	0.7815	0.8958	0.769	0.477	0.5192	0.477	0.477	0.477	1.0583	1.4528	1.3659	1.0092	1.4245	0.4895	1.217	1.4725	1.0347	1.4005	1.7482	1.6881	0.628	0.9875	0.8054	0.477	0.477	0.8052	1.13337
3776	nicotinamide riboside	Cofactors and Vitamins	Nicotinate and Nicotinamide Metabolism	33013	LC/MS Pos Early	100001310	2040	255.098	439924	1341-23-7	C03150	HMDB00855	0.6575	0.227	0.9626	0.4575	1.8772	0.392	1.4269	0.9332	0.553	3.4555	0.3818	1.5644	1.8972	0.6002	1.0113	1.0547	1.2042	0.9887	1.0625	1.2398	1.0586	1.2251	0.6002	0.8507	0.891	0.9879	1.7313	0.8924	1.133	1.3675	0.7378	0.7725	0.4231	0.3207	1.1984	0.7722	1.00615
3777	NAD+	Cofactors and Vitamins	Nicotinate and Nicotinamide Metabolism	5278	LC/MS Neg	1310	1434	662.102	5893	53-84-9	C00003	HMDB00902	1.1089	0.9914	0.9363	0.7984	0.8695	0.9725	1.455	1.4716	1.2074	0.9615	1.4524	1.5346	0.9008	0.688	0.7081	0.8726	1.0086	0.9637	1.4016	1.5484	1.2037	1.4958	1.6371	0.8702	1.7308	1.7773	0.9821	1.9092	1.9021	1.3697	1.476	0.95	0.9478	0.8347	1.2506	1.0537	1.35947
3785	1-methylnicotinamide	Cofactors and Vitamins	Nicotinate and Nicotinamide Metabolism	27665	LC/MS Pos Early	55	1940	137.071	10129985	1005-24-9	C02918	HMDB00699	1.3577	1.0244	2.0385	1.5487	2.294	1.9144	0.4307	0.6399	0.4506	1.4439	0.6848	0.7844	0.5527	0.4778	0.7749	0.8205	0.5476	0.6872	0.7116	0.8611	1.1001	0.9845	1.3297	0.6319	2.1917	0.8806	2.108	1.162	2.0805	1.7394	0.8204	0.342	1.2763	1.0452	1.7989	1.1466	0.936483
3790	trigonelline (N'-methylnicotinate)	Cofactors and Vitamins	Nicotinate and Nicotinamide Metabolism	32401	LC/MS Pos Early	100001092	1388	138.055	5570	535-83-1	C01004	HMDB00875	5.0923	2.9231	3.9616	2.1559	5.4652	3.8187	0.6772	0.4257	0.7234	0.7092	1.9293	0.9662	2.7935	2.6462	2.2854	2.8794	7.973	1.9698	2.0859	0.9545	0.4826	0.5249	0.5098	5.259	0.4858	0.7533	0.35	0.6088	0.8018	0.2488	0.3036	0.2847	0.367	0.1601	0.2575	0.1805	1.63612
3792	N1-Methyl-2-pyridone-5-carboxamide	Cofactors and Vitamins	Nicotinate and Nicotinamide Metabolism	40469	LC/MS Neg	100001468	1668	151.051	69698	701-44-0	C05842	HMDB04193	1.0643	1.3869	1.1119	1.5483	1.4181	1.0687	0.9968	1.0032	0.7567	0.7776	1.2896	1.2594	0.9276	0.6917	0.9776	1.0675	0.9932	0.9573	1.3382	1.1809	1.0716	1.4015	1.142	0.7653	1.1361	0.9604	0.7638	1.2027	1.2332	0.808	0.6489	0.5619	0.7372	0.7002	0.914	0.653	1.14992
3794	adenosine 5'-diphosphoribose (ADP-ribose)	Cofactors and Vitamins	Nicotinate and Nicotinamide Metabolism	558	LC/MS Pos Early	215	553	560.079	192	68414-18-6	C00301	HMDB01178	0.1754	0.1754	0.1754	0.1754	0.1754	0.1754	0.8837	1	0.8566	0.1754	1.1327	1.2298	0.5433	0.6738	1.3466	0.7854	0.651	0.5746	1.7813	1.696	0.1754	1.698	0.8621	0.7144	1.5962	1.534	0.1754	1.7226	2.5034	1.654	1.7968	1.0153	0.1754	0.1754	0.765	1.3766	1.15453
3797	riboflavin (Vitamin B2)	Cofactors and Vitamins	Riboflavin Metabolism	1827	LC/MS Pos Early	500	2292	377.146	493570	83-88-5	C00255	HMDB00244	0.93	1.1907	0.9486	0.9564	1.0132	1.1767	1.3354	1.5428	1.1747	0.6073	1.5579	1.3773	1.0544	0.7316	0.8086	1.0269	0.9868	0.8873	1.5244	1.2305	1.2626	1.374	1.5944	0.7603	1.4731	1.4309	0.3612	1.2709	1.5768	0.9622	1.2348	0.8579	0.7699	0.4809	0.9623	0.7942	1.29103
3798	FAD	Cofactors and Vitamins	Riboflavin Metabolism	2134	LC/MS Neg	327	2425	784.15	643975	146-14-5;84366-81-4	C00016	HMDB01248	0.6702	0.7076	0.6832	0.5317	0.5938	0.7015	1.0081	0.9957	0.8323	0.4843	1.0331	0.9738	1.1003	0.7955	0.9717	1.0043	1.1057	1.0664	1.1745	1.0762	1.0164	1.1847	1.1464	1.0308	1.0802	1.1198	0.5584	1.2647	1.4198	1.0916	1.1338	0.8334	0.814	0.4902	0.9918	0.9431	1.10483
3799	FMN	Cofactors and Vitamins	Riboflavin Metabolism	15797	LC/MS Neg	100000251	2390	455.097	710	130-40-5	C00061	HMDB01520	0.8212	0.8473	0.8057	0.8059	0.8412	1.0367	1.1112	1.1954	1.0201	0.5078	1.2178	1.0907	1.0018	0.7823	0.9121	0.9336	1.0075	1.0079	1.4383	1.2543	1.1852	1.6606	1.4266	0.9241	1.0996	1.3092	0.537	1.3011	1.6501	0.9982	1.4521	0.8923	0.9461	0.5682	0.9081	0.8497	1.31485
3801	pantothenate (Vitamin B5)	Cofactors and Vitamins	Pantothenate and CoA Metabolism	1508	LC/MS Neg	1024	1498.7	218.103	6613	137-08-6	C00864	HMDB00210	0.4652	0.6452	0.3801	0.3836	0.3982	0.5624	0.9129	1.1061	0.9928	0.9701	1.2343	1.0525	1.206	0.8306	1.2854	1.2392	1.1842	1.3628	1.0806	1.1229	1.0188	1.0328	1.1642	1.0438	1.0996	1.0072	0.8042	1.2656	1.3737	0.805	0.9623	0.8572	0.7041	0.6676	0.9767	0.8802	1.07718
3804	phosphopantetheine	Cofactors and Vitamins	Pantothenate and CoA Metabolism	15504	LC/MS Neg	100000328	1597	357.089	987	NA	C01134	HMDB01416	0.2131	0.2131	1	0.2131	6.1324	17.2935	0.2131	0.2131	0.2131	0.9824	0.2131	1.3799	0.2131	0.2131	0.2131	1.0851	0.2131	2.6683	0.4737	0.2131	0.2131	0.2131	0.2131	6.5795	0.2131	0.2131	0.2585	0.2131	11.7634	0.2131	0.4722	0.2131	0.2131	0.2131	0.6679	0.2548	1.3176
3812	ascorbate (Vitamin C)	Cofactors and Vitamins	Ascorbate and Aldarate Metabolism	32354	LC/MS Pos Early	233	770	177.039		134-03-2	C00072	HMDB00044	2.6844	3.0765	2.3178	1.6187	3.4445	6.4519	0.5817	1.3511	0.4499	0.8627	1.0088	1.1228	0.7538	0.5575	0.6734	2.1689	0.7538	1.6866	1.0183	0.7086	1	1.4941	0.7551	1.0622	0.5112	0.6405	0.3255	1.6189	2.9266	0.2916	1.1313	0.819	0.1675	0.0506	0.8397	0.7059	1.00638
3813	dehydroascorbate	Cofactors and Vitamins	Ascorbate and Aldarate Metabolism	1659	LC/MS Polar	301	1130	173.009	835	490-83-5	C05422	HMDB01264	1.0654	1.153	1.0268	1.4295	0.9505	0.6261	1.1339	0.8479	0.976	0.5338	0.8703	1.1085	1.0038	0.9962	1.2789	0.6499	0.9445	0.758	0.9372	1.0894	1.4562	1.4031	1.0334	0.6491	1.2361	1.2501	0.4631	1.0466	0.6244	0.9372	1.0095	1.3939	1.0321	0.662	0.7282	0.7808	1.09473
3814	threonate	Cofactors and Vitamins	Ascorbate and Aldarate Metabolism	27738	LC/MS Polar	100001022	2384	135.03	151152	70753-61-6	C01620	HMDB00943	1.9945	1.4274	1.6223	1.673	1.6075	2.0282	1.0757	0.9997	0.8682	1.0672	0.7468	1.237	0.7333	0.691	0.8372	0.6064	0.745	0.7875	1.0907	1.1467	0.9304	0.9025	1.1519	0.4959	0.9968	1.0003	2.0776	1.1951	1.0939	1.0968	0.8923	1.1894	0.9474	1.4967	0.7797	0.8081	0.953017
3817	oxalate (ethanedioate)	Cofactors and Vitamins	Ascorbate and Aldarate Metabolism	20694	LC/MS Neg	100000841	603	88.988	971	144-62-7	C00209	HMDB02329	1.2563	1.1961	1.0487	1.2999	0.8882	0.8691	0.9463	0.7823	0.846	0.4598	0.8083	0.7199	1.136	0.994	1.1272	0.8839	1.0118	0.9214	0.8881	1.006	0.8012	0.9739	0.9091	0.8278	0.9132	0.8713	0.5764	1.203	0.6681	1.0836	1.1232	1.0844	1.1702	0.8471	1.0862	1.0721	0.901017
3818	gulonate*	Cofactors and Vitamins	Ascorbate and Aldarate Metabolism	46957	LC/MS Polar	100001586	2750	195.051	9794176	20246-53-1	C00257	HMDB03290	3.9847	4.1586	2.3883	4.2043	3.1066	5.0906	0.7179	0.7849	1.0008	0.9861	0.9274	0.7902	0.6637	0.5315	0.6454	0.9395	0.6756	0.8322	1.2923	1.595	1.2229	1.5755	1.2891	0.6416	1.0508	1.2139	0.9992	1.6499	1.7193	1.4506	1.1697	2.0357	0.7519	0.6211	0.8952	0.8524	1.2694
3820	alpha-tocopherol	Cofactors and Vitamins	Tocopherol Metabolism	1561	LC/MS Pos Late	1105	2522	430.378	14985	59-02-9;10191-41-0	C02477	HMDB01893	1.0546	1.6674	0.7255	0.4027	1.4501	2.4546	0.6889	2.7069	0.3251	2.4324	2.1578	0.5973	0.3787	0.159	1	2.4501	1.7683	2.3884	1.0418	0.1944	1.1835	1.6571	0.8768	1.3651	0.3583	0.5354	1.1101	1.8143	2.7359	0.0378	1.5073	0.124	0.0153	0.4891	1.4097	0.9713	1.05312
3842	gamma-tocopherol/beta-tocopherol	Cofactors and Vitamins	Tocopherol Metabolism	52473	LC/MS Pos Late	100008998	2384	416.364					1.4633	2.6209	1.1299	0.8092	1.3164	3.4654	1.0536	1.0482	0.7584	1.6269	2.3945	0.6799	0.6351	0.3975	1.0091	2.904	1.6	1.887	0.742	0.5682	0.9773	0.8488	0.7998	1.5153	0.4152	0.2818	0.2818	0.7742	0.9448	0.2818	0.865	0.2818	0.2818	0.4068	1.1092	1.0268	0.908567
3846	folate	Cofactors and Vitamins	Folate Metabolism	1826	LC/MS Neg	328	1467	440.132	6037	59-30-3	C00504	HMDB00121	0.4797	0.538	1.2785	0.8221	0.4797	0.4797	1.8429	0.7992	1.2928	0.4797	0.9984	1.6799	1.269	0.926	0.8754	0.7602	0.9631	0.4955	0.9803	1.441	1.2202	1.4714	1.9806	0.6762	1.7002	0.8756	0.5691	1.6659	0.7445	1.6642	1	1.1037	1.4446	0.4797	0.9699	1.5057	1.29495
3847	7,8-dihydrofolate	Cofactors and Vitamins	Folate Metabolism	1708	LC/MS Neg	173	1547.2	442.148	98792	4033-27-6	C00415	HMDB01056	0.6321	0.8947	1.4494	0.829	1.0558	0.8028	1.7021	1.5106	1.1866	0.6741	1.7519	1.6295	0.9861	0.8636	1	1.3982	1.1616	1.0834	1.2027	0.8762	1.3808	2.1851	1.7052	0.9143	1.1237	1.0089	0.4816	1.783	1.9124	0.7519	1.1186	0.834	0.7611	0.2201	0.8117	0.9899	1.37738
3848	5-methyltetrahydrofolate (5MeTHF)	Cofactors and Vitamins	Folate Metabolism	18330	LC/MS Neg	1244	1820	458.179	146	68703-91-3;68792-52-9	C00440	HMDB01396	0.2663	0.5392	0.6332	0.3717	0.9614	1	0.4994	1.0479	0.4217	1.6832	1.5668	1.3711	0.6741	0.3199	0.5507	1.6118	0.6772	1.6686	3.6325	2.2138	2.2431	2.1184	2.2289	1.0875	1.5759	2.0889	0.6799	1.4879	2.9166	0.26	1.1113	0.9157	0.1522	0.1479	0.658	0.7746	2.25403
3849	biopterin	Cofactors and Vitamins	Tetrahydrobiopterin Metabolism	12358	LC/MS Neg	1548	1398	236.079	445040	22150-76-1	C06313	HMDB00468	1.1564	1.3699	0.9932	1.0295	0.7289	1.0024	1.1963	1.2713	1.1694	0.6591	1.1396	0.9967	0.7372	0.433	0.739	0.6863	0.7015	0.7205	1.1646	1.4184	1.0175	1.0676	1.4206	0.6017	1.2709	1.4116	0.6903	1.7184	1.7778	1.3066	1.2146	0.821	0.8703	0.7279	0.9976	0.8358	1.11507
3850	dihydrobiopterin	Cofactors and Vitamins	Tetrahydrobiopterin Metabolism	35129	LC/MS Neg	100001506	1552.3	194.068	1879	6779-87-9	C00268	HMDB00038	1.5093	1.4248	1.472	1.0255	1.8662	2.1556	1.5997	1.3496	0.7483	1.2742	1.0655	1	0.5074	0.4268	0.4215	0.7265	0.8065	0.7122	1.2051	1.0087	1.3543	2.0391	1.3519	0.5135	0.8633	1.8	0.8943	1.6667	2.112	0.9111	1.0593	1.1303	0.7034	0.4565	0.8374	0.8184	1.24543
3853	pterin	Cofactors and Vitamins	Pterin Metabolism	43023	LC/MS Neg	100004216	1370	162.042	73000	22363-60-4	C00715	HMDB00802	1.8006	1.5912	1.3178	1.0657	1.2035	1.7003	1.7118	1.856	1.2115	1.0185	1.2528	1.2411	0.8811	0.8048	0.8741	0.9965	0.9125	1.0035	0.918	0.7802	1.075	1.2758	1.3397	0.9676	1.2975	1.1346	0.7604	1.4356	1.4649	0.9607	1.0545	0.7597	0.7246	0.6076	0.8897	0.7809	1.05938
3857	xanthopterin	Cofactors and Vitamins	Pterin Metabolism	54728	LC/MS Polar	100006338	2805	178.037	8397				0.649	0.6818	0.8993	0.8127	0.8414	0.4383	1.7174	1.7512	1.4716	0.946	1.3111	1.3416	1.0604	0.9086	1.0693	1.0079	1.1801	0.917	1.1392	0.9777	1.1877	1.3903	1.4993	0.9697	1.356	1.2023	0.7864	1.3851	1.0122	1.0608	1.2665	0.9538	0.7981	0.5878	0.9921	0.9892	1.19398
3864	heme	Cofactors and Vitamins	Hemoglobin and Porphyrin Metabolism	41754	LC/MS Neg	100001386	5325	632.172	26945	14875-96-8	C00032	HMDB03178	1.0819	0.8626	1.1843	2.1744	1.0494	0.4132	1.1699	0.4839	1.1789	0.4029	0.6106	1.3999	1.3639	1.491	0.8137	0.3058	0.4513	0.1792	1.0435	1.5932	0.3829	0.4547	1.3563	0.7209	1.3602	1.1728	0.7998	0.6002	0.13	1.2152	0.8214	1.5978	3.0327	0.7537	0.7653	1	0.92525
3865	bilirubin	Cofactors and Vitamins	Hemoglobin and Porphyrin Metabolism	43807	LC/MS Pos Late	1090	1840	585.271	5280352	635-65-4	C00486	HMDB00054	0.453	1.0576	0.453	0.453	0.9871	2.2925	0.453	2.497	0.453	1.1252	0.4627	0.453	0.453	0.453	0.453	1.4031	0.5758	0.9865	0.4834	0.453	0.5196	1.2503	0.453	0.453	0.453	0.453	0.453	1.0129	1.3228	0.453	0.6886	0.453	0.453	0.453	1.4932	0.453	0.60205
3868	biliverdin	Cofactors and Vitamins	Hemoglobin and Porphyrin Metabolism	2137	LC/MS Pos Late	250	1016	583.255	5353439	55482-27-4;55482-27-4	C00500	HMDB01008	1.73	1.8047	1.2887	1.9801	1.1544	1.4793	1.0798	0.9523	1.0124	0.6551	0.8518	0.8566	1.0028	0.8388	0.9442	0.8847	1.0258	0.756	1.0608	0.9118	0.7118	0.8778	0.9512	0.6967	1.0963	0.9446	0.9854	1.6119	1	0.6952	1.7868	1.2939	0.7818	0.8124	1.7749	1.1381	0.86835
3871	L-urobilin	Cofactors and Vitamins	Hemoglobin and Porphyrin Metabolism	40173	LC/MS Pos Late	100002568	901	595.349	5280818	34217-90-8	C05793	HMDB04159	0.2064	0.2064	0.2064	0.2064	0.2064	0.2064	1.0003	0.2064	1	0.2064	0.2064	0.2064	0.2781	0.2244	0.5566	0.3669	0.2064	0.2064	0.2064	0.2064	0.2064	0.3496	0.2064	0.2064	3.3117	2.3413	0.2064	0.2064	0.2064	0.2064	4.1088	0.2064	0.2064	4.2813	26.8879	4.3781	0.230267
3877	thiamin (Vitamin B1)	Cofactors and Vitamins	Thiamine Metabolism	5341	LC/MS Pos Early	873	3050	265.112	1130	59-43-8	C00378	HMDB00235	1.0016	1.0964	0.9028	0.9375	0.9415	1.1892	1.1036	1.0299	0.8702	0.9971	0.9608	0.8424	1.3371	0.8291	1.2634	1.5806	1.1077	1.0996	1.1416	1.0953	1.1958	1.0437	1.2402	1.1478	0.9229	0.8868	0.6535	0.9984	1.3075	0.9967	0.793	0.7308	0.49	0.349	0.7136	0.7919	1.14407
3878	thiamin monophosphate	Cofactors and Vitamins	Thiamine Metabolism	15798	LC/MS Pos Early	523	2378	345.078	3382778	532-40-1	C01081	HMDB02666	1.0069	0.9954	1.1996	1.3907	1.4547	1.1981	1.0181	0.9335	0.699	0.56	0.6881	0.6053	1.2389	1.0823	1.137	1.4059	1.0103	1.0033	1.0292	0.935	1.0608	0.9251	1.1019	1.1171	0.9973	0.812	0.6175	0.8044	0.9396	0.9294	0.8297	0.6956	0.7345	0.3988	0.7133	0.6058	1.02818
3879	thiamin diphosphate	Cofactors and Vitamins	Thiamine Metabolism	35670	LC/MS Neg	522	1195.1	423.03	1132	154-87-0	C00068	HMDB01372	0.6036	1.1819	1	0.7258	0.5348	0.7177	1.0013	0.5183	0.7473	0.7695	0.5523	0.8532	1.1644	0.2912	1.223	1.2794	0.6361	0.7654	1.3193	1.4411	0.2912	1.034	0.9764	1.3115	1.0315	1.3683	0.7456	1.4368	2.0832	0.9944	1.6994	1.1732	0.9882	1.1398	1.5	1.476	1.06225
3885	retinol (Vitamin A)	Cofactors and Vitamins	Vitamin A Metabolism	1806	LC/MS Pos Late	498	1636	269.226	445354	68-26-8	C00473	HMDB00305	0.5226	1	0.6407	0.2861	0.8312	1.6103	0.8875	2.7883	0.9368	6.7413	1.8806	0.7444	0.7493	0.4327	0.822	1.7261	1.5985	2	1.0138	0.3538	1.3335	1.5932	1.4478	0.8608	0.7748	0.6727	8.0941	1.1205	1.6956	0.1791	1.2165	0.3108	0.1909	1.1927	1.2492	0.7276	1.10048
3887	carotene diol (1)	Cofactors and Vitamins	Vitamin A Metabolism	57635	LC/MS Pos Late	100015966	1720	568.428					0.4638	0.4638	0.4638	0.4638	0.4638	0.4638	1.0123	0.6714	0.4638	1.1308	1.3399	0.4684	0.4638	0.4638	0.4638	1.653	1.1507	0.8513	0.7146	0.4638	1.0909	1.2343	0.8888	0.5348	0.7671	0.6493	0.4638	0.4638	1.5633	0.4638	1.7375	1.1831	0.4638	0.8257	1	1.2502	0.8212
3892	retinal	Cofactors and Vitamins	Vitamin A Metabolism	40807	LC/MS Pos Late	100004088	1666	285.221	638015		C00376	HMDB01358	0.7301	0.6182	0.942	0.3657	0.5054	0.4421	0.6714	1.0024	1.2148	1.2138	1.3003	1.0416	0.831	0.8551	0.9792	1.0331	0.7749	1.498	1.0616	1.1845	0.8354	1.4202	2.2507	0.7559	1.4054	1.0721	1.0173	0.7624	1.136	0.9976	1.3654	0.9672	1.2117	0.8562	0.9033	0.9217	1.25138
3901	pyridoxamine	Cofactors and Vitamins	Vitamin B6 Metabolism	2150	LC/MS Pos Early	568	2975	169.097	1052	58052-48-5	C00534	HMDB01431	1.5987	1.5001	1.2181	1.199	1.4747	1.755	0.7186	0.9333	0.6974	1.5516	0.9583	0.7084	1.5326	1.1713	1.3934	2.0519	1.4039	1.4681	0.8366	0.8035	0.9949	0.8877	0.9965	1.2621	0.9741	0.9022	0.7191	1.0035	1.0173	0.6054	0.9725	0.7539	0.8629	0.9278	0.8188	0.927	0.96355
3902	pyridoxamine phosphate	Cofactors and Vitamins	Vitamin B6 Metabolism	3138	LC/MS Pos Early	493	1932	249.063	1053	529-96-4	C00647	HMDB01555	1.312	1.3244	1.2945	1.2324	1.3124	1.4013	1.0255	1.1118	0.8856	0.7846	1.0598	0.9312	1.0433	0.8787	0.8622	1.1673	1.0369	1.1168	0.9598	1.1392	1.0167	1.2446	1.1106	0.9149	0.9646	0.9617	0.7668	1.1849	1.3292	1.041	0.9611	0.8572	0.7394	0.4644	0.8653	0.7518	1.0643
3903	pyridoxal phosphate	Cofactors and Vitamins	Vitamin B6 Metabolism	5331	LC/MS Neg	492	943	246.017	1051	41468-25-1	C00018	HMDB01491	0.9708	1.1567	0.8554	0.7352	0.6221	0.9956	1.07	0.9121	0.9444	0.2558	0.8149	0.9291	1.091	0.7187	1	1.0159	1.0553	1.0552	1.4664	1.0964	1.1672	1.5663	1.4817	0.8369	1.3086	1.5611	0.313	1.2969	1.4707	1.0258	1.4994	0.9509	0.9465	0.2558	1.0446	0.9211	1.26915
3904	pyridoxal	Cofactors and Vitamins	Vitamin B6 Metabolism	1651	LC/MS Pos Early	491	2343	168.066	1050	65-22-5	C00250	HMDB01545	1.4248	1.3171	1.5684	0.9385	1.2906	1.7194	0.6652	0.7847	0.6836	0.6259	0.8058	0.687	1.3043	0.9949	1.2971	1.9034	1.1795	1.5052	1.0051	1.1027	0.887	0.976	1.136	1.0514	1.0634	0.8602	0.5616	0.9871	0.8398	0.8561	0.8791	0.8878	0.9094	0.4625	0.918	0.7216	1.02637
3905	pyridoxate	Cofactors and Vitamins	Vitamin B6 Metabolism	31555	LC/MS Neg	100001121	2185	182.046	6723	82-82-6	C00847	HMDB00017	1.4946	1.5548	1.4905	1.1902	1.369	1.9912	0.9341	0.9979	0.9028	0.8379	0.9266	0.7154	1.4552	1.0119	1.4349	1.7894	1.4016	1.5938	0.8363	0.8237	0.8171	1.1034	1.027	1.0021	0.8881	0.8307	0.4764	0.9565	0.8339	0.603	0.6785	0.4391	0.4956	0.3156	0.5413	0.4686	0.934933
3907	hippurate	Xenobiotics	Benzoate Metabolism	15753	LC/MS Neg	100000014	2106.9	178.051	464	495-69-2	C01586	HMDB00714	0.2372	0.5988	0.2372	0.2372	0.5881	0.2372	1.2626	0.5137	1.005	3.041	3.3761	1.5544	0.6481	0.9941	0.995	2.3108	6.1689	1.8606	26.7738	2.7315	0.6262	2.3801	1.3946	1.836	0.4416	1.4217	0.4303	0.2372	0.2622	0.4181	0.3864	0.283	0.4882	0.359	0.3837	0.3898	5.95703
3921	benzoate	Xenobiotics	Benzoate Metabolism	15778	LC/MS Neg	100000008	1750	121.029	243	65-85-0	C00180	HMDB01870	0.9971	1.174	0.8849	0.9714	3.3092	0.9946	0.9078	0.9809	0.8654	0.9284	1.0988	0.806	3.1414	0.9216	1.2925	3.3485	1.5225	1.2182	0.9641	0.9073	0.7433	1.333	0.9707	1.0212	1.0029	4.1837	0.8139	0.9561	0.9953	0.6724	1.0404	1.0425	1.3791	1.3572	1.1211	1.2901	0.989933
3982	p-cresol sulfate	Xenobiotics	Benzoate Metabolism	36103	LC/MS Neg	100001315	2890	187.007	4615423	3233-57-7		HMDB11635	0.0188	0.4698	0.0188	0.0188	0.0188	0.0188	0.951	1.1734	0.8598	0.0188	0.0188	0.9279	1.2586	0.7198	1	0.7618	0.5062	0.3945	1.709	2.2709	1.7639	0.987	0.0875	0.4767	1.6251	1.9921	2.7176	0.0188	1.7553	2.0622	1.3614	1.0018	1.81	2.5908	1.9802	1.3075	1.21583
3990	phenylpropionylglycine	Xenobiotics	Benzoate Metabolism	35434	LC/MS Pos Early	100001591	2758	208.097	152323	56613-60-6		HMDB00860	0.3264	0.3264	0.3264	0.3264	0.3264	0.3264	1.0008	0.3264	0.5499	2.2025	2.8388	1.969	0.3264	0.3264	0.3264	0.8616	1.6203	0.423	5.2438	1.0457	0.7132	0.9992	1.255	1.2925	0.3264	0.3264	0.3264	0.3264	0.3264	0.3264	0.3264	0.3264	0.5811	0.3264	0.3264	0.3317	1.75823
4081	genistein	Xenobiotics	Food Component/Plant	32448	LC/MS Neg	100001221	3754	269.046	5280961	446-72-0	C06563	HMDB03217	0.6112	0.2392	0.5	1.707	1.505	0.2392	0.2392	0.2392	0.2392	0.2392	0.2392	0.2392	0.2392	0.2392	0.2392	0.2392	0.2392	0.2392	0.2392	0.2392	0.2392	0.2392	0.2392	0.2392	0.2392	0.2392	1	2.0949	0.2392	0.2392	0.2392	0.2392	0.2392	0.2392	0.2392	0.2392	0.2392
4119	2,3-dihydroxyisovalerate	Xenobiotics	Food Component/Plant	38276	LC/MS Polar	100002417	1050	133.051	677	1756-18-9	C04039	HMDB12141	1.599	0.891	1.588	0.9569	1.2692	0.7547	1.2075	0.95	0.8724	0.6549	1.5942	1.6046	0.4694	0.4694	0.5649	0.4694	0.4976	0.8811	2.3273	0.4694	0.8139	1.4172	1.421	0.4694	1.199	1.4956	0.9782	1.0299	0.4694	1.109	1.0427	0.8985	1.0036	1.0581	0.4694	0.4694	1.15303
4131	3-formylindole	Xenobiotics	Food Component/Plant	62863	LC/MS Neg	100020219	3709	144.045	10256		C08493	HMDB29737	0.4091	0.5827	0.5987	0.6034	0.5152	0.4091	1.2314	0.8507	1.0213	0.4091	1.0227	0.9118	1.0558	0.7859	1.0003	0.7749	0.6761	0.8489	1.0798	0.861	1.0208	0.9997	1.0897	0.4091	1.1425	1.1183	0.9673	1.2125	0.8885	1.1034	0.7324	1.0335	1.4121	1.3112	1.0975	1.1696	0.910017
4152	gluconate	Xenobiotics	Food Component/Plant	587	LC/MS Polar	338	2922	195.051	10690	527-07-1	C00257	HMDB00625	1.2296	1.2257	1.0325	0.947	1.0903	1.5791	1.1376	1.6999	1.0971	0.8385	1.5596	1.7437	0.8201	0.5121	0.7298	0.9916	1.0084	0.827	2.033	1.5456	1.3623	1.4486	1.7292	0.5867	1.3958	1.5819	0.5932	0.9569	1.4113	0.9496	1.1111	1.0418	0.6589	0.3988	0.5458	0.6594	1.4509
4174	beta-guanidinopropanoate	Xenobiotics	Food Component/Plant	35101	LC/MS Pos Early	100001411	2145	132.077	67701	353-09-3	C03065	HMDB13222	1.4123	2.7055	1.9346	1.5994	1.3458	3.0337	0.4323	0.6949	0.5651	0.4826	0.7484	0.7809	1.2066	0.9336	1.1167	1.242	1.0502	1.229	0.6868	0.8614	0.6558	0.6633	0.5262	1.1801	0.5414	0.7811	0.9494	1.0884	1.3345	0.7965	0.8426	0.7574	0.776	0.5656	1.0885	0.9508	0.762267
4196	cinnamoylglycine	Xenobiotics	Food Component/Plant	38637	LC/MS Neg	100002253	3127	204.067	709625	16534-24-0		HMDB11621	0.1989	0.1989	0.1989	0.1989	0.1989	0.1989	1	0.3423	0.3817	3.224	4.5643	0.9011	0.1989	0.1989	0.1989	0.607	2.2134	1.0643	13.4024	1.4711	0.5347	1.5194	1.2109	0.5182	0.2008	0.3498	0.1989	0.1989	0.1989	0.1989	0.1989	0.1989	0.1989	0.1989	0.8062	0.1989	3.10945
4213	daidzein	Xenobiotics	Food Component/Plant	32453	LC/MS Neg	100001219	3566	253.051	5281708	486-66-8	C10208	HMDB03312	0.6647	1.4786	0.4614	1.271	1.0209	1	0.2168	0.2168	0.2168	0.2168	0.2168	0.2168	0.2168	0.2168	0.2168	0.2168	0.2168	0.2168	0.2168	0.2168	0.2168	0.2168	0.2168	0.2168	0.2168	0.2168	0.2473	2.2385	0.2168	0.2168	0.2168	0.2168	0.2168	0.2168	0.2168	0.2168	0.2168
4225	enterolactone	Xenobiotics	Food Component/Plant	39626	LC/MS Neg	100003070	4515	297.113	10685477	78473-71-9			0.4614	0.4614	0.4614	0.4614	0.4614	0.4614	1.7879	3.2557	1.2767	3.2349	2.5186	0.6362	0.9377	0.8389	0.5961	0.5702	2.1239	1.0656	3.4146	1.8489	0.9512	0.9651	3.6087	0.981	1.019	0.6927	0.7439	0.4614	0.4614	0.4614	0.4614	0.4614	0.4614	0.4614	0.4614	0.4614	1.96158
4229	equol sulfate	Xenobiotics	Food Component/Plant	40478	LC/MS Neg	100003429	3630	321.044					0.1336	0.1336	0.1336	0.1336	0.1336	0.1336	2.8985	3.1478	1.5827	1.9547	2.0467	1.4629	0.4731	0.2813	0.4256	0.4587	0.4726	0.3123	2.4125	1.8566	0.7348	1.4317	1.5741	2.4936	0.8724	2.1044	2.5482	0.1336	0.5575	0.6731	0.5031	0.7605	0.7019	0.1336	1.1276	0.1336	1.75055
4230	ergothioneine	Xenobiotics	Food Component/Plant	37459	LC/MS Pos Early	100002154	850	230.096	3032311	58511-63-0	C05570	HMDB03045	0.8337	1.0972	0.9444	0.871	0.8695	1.0561	1.0972	1.168	1.0626	0.7775	1.2632	1.1093	0.8337	0.9517	0.8173	1.1029	1.0601	0.9703	1.0597	0.8761	1.1292	1.5153	1.2057	0.6607	0.8939	0.9877	0.8881	1.5013	1.3537	0.9963	0.9984	1.4084	1.1219	0.9295	1.1395	1.1556	1.07445
4232	erythritol	Xenobiotics	Food Component/Plant	20699	LC/MS Polar	100000846	1491	167.056	222285	149-32-6	C00503	HMDB02994	0.476	1.083	0.917	0.2243	0.5019	1.1485	1.4553	1.8374	1.5061	1.1836	1.7569	1.9012	0.8921	0.3043	0.7282	0.8259	0.8185	0.8523	2.3939	2.3255	2.037	2.186	2.0591	0.6789	1.7716	2.0675	0.5852	1.7984	2.9809	1.6107	1.4354	0.8746	0.668	0.9092	0.7678	1.1268	1.94673
4237	ferulic acid 4-sulfate	Xenobiotics	Food Component/Plant	47114	LC/MS Neg	100005389	1200	273.007	6305574	86321-29-1		HMDB29200	1.7153	5.4868	3.1225	1.0311	0.3668	3.0817	0.7856	0.3503	0.3503	0.3503	1.5269	0.3503	0.6411	0.3503	0.4988	0.5884	0.975	0.3503	2.98	0.6313	0.3503	0.3503	0.3503	0.3503	0.3503	0.3503	0.3503	0.3503	0.3503	0.3503	0.3503	0.3503	0.3503	0.3503	0.3503	0.3503	0.835417
4258	histidine betaine (hercynine)*	Xenobiotics	Food Component/Plant	62278	LC/MS Pos Early	100004059	2094	198.124	3083620	534-30-5			0.8552	0.5198	0.6478	0.6423	0.4327	0.4516	1.3607	0.8859	1.2418	0.9542	1.0916	0.9565	1.3545	1.012	1.3037	0.9069	1.0669	0.7015	0.8383	1.0087	0.9821	1.0835	1.108	0.8259	0.9848	1.0108	0.9291	1.3856	0.8174	1.4527	0.7559	1.9635	1.923	1.5376	1.3103	1.2403	0.974417
4261	homostachydrine*	Xenobiotics	Food Component/Plant	33009	LC/MS Pos Early	100001550	1750	158.118	441447	1195-94-4	C08283	HMDB33433	0.1161	0.3842	0.2681	0.238	0.2512	0.2258	0.128	0.1617	0.1627	0.2323	0.334	0.3534	0.9589	0.8114	1.1418	1.4677	2.0119	1.9211	0.3215	0.3751	0.1617	0.1811	0.0456	0.6886	2.1761	2.229	1.3801	1.9247	4.9657	1.4245	1.4715	2.099	1.5607	1.4985	1.8581	2.9613	0.2956
4283	mannonate*	Xenobiotics	Food Component/Plant	62864	LC/MS Polar	100003695	2736	195.051	3246006	642-99-9			0.9425	0.6637	0.6818	0.489	0.5143	0.6424	0.0652	1.5707	0.8842	1.0223	0.9107	1.4507	1.365	0.927	0.0815	0.9718	1.1526	0.9913	2.1763	1.175	1.3618	1.5936	1.7861	1.0609	1.3635	1.5218	1.1894	2.6492	1.6452	1.3432	1.1347	1.1211	0.6566	0.7137	0.7848	0.828	1.52562
4372	stachydrine	Xenobiotics	Food Component/Plant	34384	LC/MS Pos Early	100001296	1440	144.102	115244	4136-37-2	C10172	HMDB04827	0.7319	4.9595	1.2544	1.9704	1.6017	1.7019	0.4086	0.4025	0.5268	0.1665	0.4909	1.0669	2.0982	1.5567	2.1382	2.0867	2.5511	2.8591	1.169	0.316	0.7732	0.4294	0.5855	1.2503	0.8921	0.9177	0.3625	0.606	1.4173	0.4614	0.4732	0.661	0.595	0.4105	0.4639	0.9331	0.7539
4398	methyl glucopyranoside (alpha + beta)	Xenobiotics	Food Component/Plant	46144	LC/MS Neg	100005864	1070	193.072					0.4948	0.5177	1.1412	0.5947	0.94	1.0923	0.7128	0.9792	0.3588	0.9542	1.0964	0.7019	0.5239	0.362	0.58	0.4027	1.0482	0.8085	1.3582	1.2559	1.0214	1.0208	1.1514	0.3463	1.2211	1.2654	1.7321	1.4218	1.8337	1.4727	1.4091	1.9821	1.7591	1.8313	1.3101	1.6249	1.02567
4426	pyrraline	Xenobiotics	Food Component/Plant	48428	LC/MS Neg	100001767	2304	253.119	122228	74509-14-1		HMDB33143	1.2268	0.4155	0.4155	0.6082	0.4155	1.2903	0.4155	1.2262	0.4155	0.5838	0.4155	0.4155	0.4155	0.4155	0.4155	0.4155	0.4155	0.4155	0.4155	0.4155	1.1641	1	0.4155	0.4155	0.4155	0.4155	0.4251	0.9468	0.4155	1.4455	0.743	0.4155	0.4155	1.0954	0.4155	1.6629	0.637683
4509	tartronate (hydroxymalonate)	Xenobiotics	Food Component/Plant	20693	LC/MS Neg	100000840	610	118.999	45	80-69-3	C02287	HMDB35227	1.447	1.2741	1.1719	1.3648	1.1364	1.136	0.9216	0.7484	1.0284	0.4107	0.7576	0.8643	1.0334	0.7083	0.9491	0.8715	0.9861	0.8714	0.8625	1.0139	0.5907	0.8247	0.9696	0.5616	1.1541	1.0316	0.7394	1.2486	0.8541	1.1151	1.1158	1.0336	1.2343	0.9511	1.0437	0.8812	0.803833
4913	salicylate	Xenobiotics	Drug - Topical Agents	1515	LC/MS Polar	501	802	137.024	338	69-72-7	C00805	HMDB01895	0.5826	0.5826	1.4848	0.5826	0.762	0.5826	0.8797	1.1275	0.7948	0.8014	0.5826	0.763	0.8348	0.7085	0.5826	0.5826	0.5826	1.0934	0.876	1.2802	1.2329	1.2131	0.5826	1.2427	1.2871	1.7254	0.8784	0.5826	0.6346	0.7316	0.5826	1.1378	1.6395	1	0.5826	0.8717	1.07125
4991	sulfate*	Xenobiotics	Chemical	46960	LC/MS Neg	100002528	616	96.9601	1118	14808-79-8	C00059	HMDB01448	0.957	1.0592	1.1993	1.0402	1.0468	0.8992	1.0826	0.976	0.7711	0.2434	1.0803	0.9696	1.0289	0.8325	0.7109	0.8005	1.0037	0.9123	1.2392	1.1407	0.9597	0.9914	1.0386	0.9437	1.0479	1.1358	0.5128	1.0951	1.1735	1.0145	1.2849	1.0673	0.9963	0.8844	1.3818	1.1295	1.05222
4994	O-sulfo-L-tyrosine	Xenobiotics	Chemical	45413	LC/MS Neg	100005384	990	260.023	514186				2.2136	1.4143	1.3186	1.2748	1.1384	1.5571	1.2713	1.0897	1.0183	1.267	0.8912	1.5616	1.2008	0.6327	0.8033	0.6944	0.9046	0.4903	1.31	1.4835	0.9964	0.879	1.173	0.6834	1.1234	1.2378	0.6664	1.1339	1.0095	0.9969	0.993	0.9033	1.0031	0.6581	0.9243	0.6239	1.08755
5042	S-(3-hydroxypropyl)mercapturic acid (HPMA)	Xenobiotics	Chemical	44552	LC/MS Neg	100004568	1576	220.065	3371179	23127-40-4			1.6487	2.8297	3.702	13.3604	8.2993	4.7005	1.1259	0.7344	0.7641	2.3162	0.4372	0.4372	0.622	0.4391	0.4372	1.0867	0.654	0.4372	2.087	1.1866	0.8294	1.3288	0.6651	0.4372	0.4372	0.5587	0.7184	0.4372	0.4372	0.5075	0.4372	0.7771	0.9133	0.4372	0.4372	0.4372	1.08902
5067	HEPES	Xenobiotics	Chemical	21248	LC/MS Pos Early	100000843	1627	239.106	23831	7365-45-9			0.0436	0.0436	0.0436	0.2204	0.0436	0.0436	0.0436	0.0436	0.0436	0.0436	1.7796	0.0436	0.0436	0.0436	0.0436	0.0436	0.0436	0.0436	0.0436	0.0436	0.0436	0.0436	0.0436	0.0436	0.0436	0.0436	0.0436	0.0436	0.0436	0.0436	0.0436	0.0436	0.0436	0.0436	0.0436	0.0436	0.0436
5102	trizma acetate	Xenobiotics	Chemical	20710	LC/MS Pos Early	100000856	1884	122.081	6503	6850-28-8	C07182		0.6075	4.3155	1	4.3073	181.472	2.5341	0.8258	3.0529	0.4593	1.1058	0.8796	0.4075	3.3716	3.8244	0.3685	1.276	0.3645	0.5367	0.8392	0.6675	0.3121	0.2863	0.2209	0.374	0.5571	0.2298	1.5346	0.4271	2.7794	3.9317	0.2209	2.1007	7.1999	8.8531	1.9772	0.5004	0.45
5130	thioproline	Xenobiotics	Chemical	53231	LC/MS Neg	100009232	995	132.012	93176	34592-47-4			0.8389	1.8781	1.8403	0.7194	1.5621	4.178	0.9503	0.7609	0.5886	14.9707	0.725	1.3634	0.789	0.4387	0.6801	2.341	0.7017	1.293	0.9858	0.8486	0.9963	0.6196	0.8361	1.351	1	0.8118	18.8551	0.7271	2.4384	0.8921	1.2818	1.6371	0.8139	3.622	3.3447	2.5212	0.939567
5199	glycine conjugate of C10H14O2 (1)*	Partially Characterized Molecules	Partially Characterized Molecules	62146	LC/MS Neg	100020254	4335	222.114					1.1613	2.3629	1.9389	2.8653	3.1721	2.254	0.7621	1.2043	0.3646	1.6473	1.2879	0.931	0.9484	0.3646	0.6994	1.1248	1.2158	2.0396	1.7829	1.7474	0.8004	1.3402	0.8965	0.585	0.8132	0.8882	0.6602	0.4672	0.3646	0.7239	0.4795	1.6241	1.028	0.9421	1.4845	0.7812	1.19207
[truncated: 9 more columns]
