# Supplementary material for: Requirement of hepatic pyruvate carboxylase during fasting, high fat, and ketogenic diet
Source: J Biol Chem. 2022 Oct 28;298(12):102648. doi: 10.1016/j.jbc.2022.102648 (PMC9694104; doi:10.1016/j.jbc.2022.102648)
Supplement: Supporting Table 4 [file mmc4.xlsx]

## Sheet: mito
uniprotID	symbolMG	log2(ko/wt)	log10(pval)	pval	qval	AnnotatedSequence	Modifications	Modifications_in_Master_Proteins	Protein_Descriptions	symbolMG	Name	geneID
G5E8R3	Pcx	-3.61356	2.64529	0.00226312	0.00225	[R].LTSDSVKLAK.[Q]	1xTMT6plex [K10];1xTMT6plex [N-Term];1xAcetyl [K7(100)]	G5E8R3 1xAcetyl [K297(100)]	Pyruvate carboxylase OS=Mus musculus OX=10090 GN=Pcx PE=1 SV=1	Pcx	pyruvate carboxylase	ENSMUSG00000024892
G5E8R3	Pcx	-2.74903	3.12312	0.000753152	0	[K].VAAGDKVAK.[G]	1xTMT6plex [K9];1xTMT6plex [N-Term];1xAcetyl [K6(100)]	G5E8R3 1xAcetyl [K1130(100)]	Pyruvate carboxylase OS=Mus musculus OX=10090 GN=Pcx PE=1 SV=1	Pcx	pyruvate carboxylase	ENSMUSG00000024892
G5E8R3	Pcx	-1.77902	2.89953	0.00126028	0.00243478	[K].ELEKDLIDR.[H]	1xTMT6plex [N-Term];1xAcetyl [K4(100)]	G5E8R3 1xAcetyl [K992(100)]	Pyruvate carboxylase OS=Mus musculus OX=10090 GN=Pcx PE=1 SV=1	Pcx	pyruvate carboxylase	ENSMUSG00000024892
G5E8R3	Pcx	-1.38649	2.48726	0.0032564	0.00110236	[R].RLEYKPIK.[K]	1xTMT6plex [K8];1xTMT6plex [N-Term];1xAcetyl [K5(100)]	G5E8R3 1xAcetyl [K35(100)]	Pyruvate carboxylase OS=Mus musculus OX=10090 GN=Pcx PE=1 SV=1	Pcx	pyruvate carboxylase	ENSMUSG00000024892
G5E8R3	Pcx	-1.3746	2.3523	0.00444323	0.00107937	[K].QVGYENAGTVEFLVDKHGK.[H]	1xTMT6plex [K19];1xTMT6plex [N-Term];1xAcetyl [K16(100)]	G5E8R3 1xAcetyl [K316(100)]	Pyruvate carboxylase OS=Mus musculus OX=10090 GN=Pcx PE=1 SV=1	Pcx	pyruvate carboxylase	ENSMUSG00000024892
Q91VA0	Acsm1	-0.595464	1.70044	0.0199323	0.0132225	[K].VIVEVLFKYPITQCLAAPGVYR.[M]	1xCarbamidomethyl [C14];1xTMT6plex [N-Term];1xAcetyl [K8(100)]	Q91VA0 1xAcetyl [K304(100)]	Acyl-coenzyme A synthetase ACSM1, mitochondrial OS=Mus musculus OX=10090 GN=Acsm1 PE=1 SV=1	Acsm1	acyl-CoA synthetase medium-chain family member 1	ENSMUSG00000033533
P32020	Scp2	-0.515633	0.657851	0.219861	0.203941	[R].GSIGTKFSDR.[T]	1xTMT6plex [N-Term];1xAcetyl [K6(100)]	P32020 1xAcetyl [K132(100)]	Non-specific lipid-transfer protein OS=Mus musculus OX=10090 GN=Scp2 PE=1 SV=3	Scp2	sterol carrier protein 2, liver	ENSMUSG00000028603
F6RPJ9	Ide	-0.470615	1.04926	0.0892779	0.0726541	[R].FIIQSEKPPHYLESR.[V]	1xTMT6plex [N-Term];1xAcetyl [K7(100)]	F6RPJ9 1xAcetyl [K822(100)]	Insulin-degrading enzyme (Fragment) OS=Mus musculus OX=10090 GN=Ide PE=1 SV=1	Ide	insulin degrading enzyme	ENSMUSG00000056999
Q8R0Y6	Aldh1l1	-0.414478	1.06958	0.0851963	0.0821463	[K].SCALSNVKK.[V]	1xCarbamidomethyl [C2];1xTMT6plex [K9];1xTMT6plex [N-Term];1xAcetyl [K8(100)]	Q8R0Y6 1xAcetyl [K668(100)]	Cytosolic 10-formyltetrahydrofolate dehydrogenase OS=Mus musculus OX=10090 GN=Aldh1l1 PE=1 SV=1	Aldh1l1	aldehyde dehydrogenase 1 family, member L1	ENSMUSG00000030088
G5E8R3	Pcx	-0.411695	0.908656	0.123408	0.125387	[K].DTQAMKEMHFHPK.[A]	1xTMT6plex [K13];1xTMT6plex [N-Term];1xAcetyl [K6(100)]	G5E8R3 1xAcetyl [K1096(100)]	Pyruvate carboxylase OS=Mus musculus OX=10090 GN=Pcx PE=1 SV=1	Pcx	pyruvate carboxylase	ENSMUSG00000024892
P32020	Scp2	-0.39155	1.07074	0.0849686	0.0892282	[-].MPSVALKSPR.[L]	1xTMT6plex [N-Term];1xMet-loss [N-Term];1xAcetyl [K7(100)]	P32020 1xMet-loss [N-Term];1xAcetyl [K7(100)]	Non-specific lipid-transfer protein OS=Mus musculus OX=10090 GN=Scp2 PE=1 SV=3	Scp2	sterol carrier protein 2, liver	ENSMUSG00000028603
Q8BFR5	Tufm	-0.375399	0.820916	0.151037	0.172702	[K].SVQKLLDAVDTYIPVPTR.[D]	1xTMT6plex [N-Term];1xAcetyl [K4(100)]	Q8BFR5 1xAcetyl [K238(100)]	Elongation factor Tu, mitochondrial OS=Mus musculus OX=10090 GN=Tufm PE=1 SV=1	Tufm	Tu translation elongation factor, mitochondrial	ENSMUSG00000073838
G5E8R3	Pcx	-0.365868	1.22256	0.0599018	0.0726906	[R].GANAVGYTNYPDNVVFKFCEVAK.[E]	1xCarbamidomethyl [C19];1xTMT6plex [K23];1xTMT6plex [N-Term];1xAcetyl [K17(100)]	G5E8R3 1xAcetyl [K661(100)]	Pyruvate carboxylase OS=Mus musculus OX=10090 GN=Pcx PE=1 SV=1	Pcx	pyruvate carboxylase	ENSMUSG00000024892
Q8R0Y6	Aldh1l1	-0.360725	1.52763	0.0296734	0.0440891	[K].VVEEVGKMK.[I]	1xTMT6plex [K9];1xTMT6plex [N-Term];1xAcetyl [K7(100)]	Q8R0Y6 1xAcetyl [K733(100)]	Cytosolic 10-formyltetrahydrofolate dehydrogenase OS=Mus musculus OX=10090 GN=Aldh1l1 PE=1 SV=1	Aldh1l1	aldehyde dehydrogenase 1 family, member L1	ENSMUSG00000030088
Q8R0Y6	Aldh1l1	-0.32106	0.751998	0.177012	0.22858	[K].LQAGTVFVNTYNKTDVAAPFGGFK.[Q]	1xTMT6plex [K24];1xTMT6plex [N-Term];1xAcetyl [K13(100)]	Q8R0Y6 1xAcetyl [K865(100)]	Cytosolic 10-formyltetrahydrofolate dehydrogenase OS=Mus musculus OX=10090 GN=Aldh1l1 PE=1 SV=1	Aldh1l1	aldehyde dehydrogenase 1 family, member L1	ENSMUSG00000030088
P85094	Isoc2a	-0.319945	0.632014	0.233338	0.279954	[R].ILPESSILFLCDLQEK.[F]	1xCarbamidomethyl [C11];1xTMT6plex [N-Term];1xAcetyl [K16(100)]	P85094 1xAcetyl [K26(100)]	Isochorismatase domain-containing protein 2A OS=Mus musculus OX=10090 GN=Isoc2a PE=1 SV=1	Isoc2a	isochorismatase domain containing 2a	ENSMUSG00000086784
P32020	Scp2	-0.306516	1.49284	0.0321487	0.064867	[K].LEEEGEQFVKK.[I]	1xTMT6plex [K11];1xTMT6plex [N-Term];1xAcetyl [K10(100)]	P32020 1xAcetyl [K453(100)]	Non-specific lipid-transfer protein OS=Mus musculus OX=10090 GN=Scp2 PE=1 SV=3	Scp2	sterol carrier protein 2, liver	ENSMUSG00000028603
Q8R0Y6	Aldh1l1	-0.287895	2.25274	0.00558799	0.0321826	[K].HIMKSCALSNVK.[K]	1xCarbamidomethyl [C6];1xTMT6plex [K12];1xTMT6plex [N-Term];1xAcetyl [K4(100)]	Q8R0Y6 1xAcetyl [K660(100)]	Cytosolic 10-formyltetrahydrofolate dehydrogenase OS=Mus musculus OX=10090 GN=Aldh1l1 PE=1 SV=1	Aldh1l1	aldehyde dehydrogenase 1 family, member L1	ENSMUSG00000030088
B8JJB0	Cox7c	-0.287822	1.01249	0.0971654	0.161415	[R].HQLLKK.[-E]	1xTMT6plex [K6];1xTMT6plex [N-Term];1xAcetyl [K5(100)]	B8JJB0 1xAcetyl [K23(100)]	Cytochrome c oxidase subunit 7C, mitochondrial OS=Mus musculus OX=10090 GN=Cox7c PE=4 SV=1	Cox7c	cytochrome c oxidase subunit 7C	ENSMUSG00000017778
Q8R0Y6	Aldh1l1	-0.282822	1.10159	0.079142	0.142692	[R].NLTLTKK.[E]	1xTMT6plex [K7];1xTMT6plex [N-Term];1xAcetyl [K6(100)]	Q8R0Y6 1xAcetyl [K560(100)]	Cytosolic 10-formyltetrahydrofolate dehydrogenase OS=Mus musculus OX=10090 GN=Aldh1l1 PE=1 SV=1	Aldh1l1	aldehyde dehydrogenase 1 family, member L1	ENSMUSG00000030088
P26443	Glud1	-0.276766	1.14375	0.0718213	0.137879	[R].EDDPNFFKMVEGFFDR.[G]	1xOxidation [M9];1xTMT6plex [N-Term];1xAcetyl [K8(100)]	P26443 1xAcetyl [K68(100)]	Glutamate dehydrogenase 1, mitochondrial OS=Mus musculus OX=10090 GN=Glud1 PE=1 SV=1	Glud1	glutamate dehydrogenase 1	ENSMUSG00000021794
Q8K2B3	Sdha	-0.275448	0.620675	0.239511	0.305803	[R].LNMQKSMQNHAAVFR.[V]	1xOxidation [M7];1xTMT6plex [N-Term];1xAcetyl [K5(100)]	Q8K2B3 1xAcetyl [K517(100)]	Succinate dehydrogenase [ubiquinone] flavoprotein subunit, mitochondrial OS=Mus musculus OX=10090 GN=Sdha PE=1 SV=1	Sdha	succinate dehydrogenase complex, subunit A, flavoprotein (Fp)	ENSMUSG00000021577
Q8R164	Bphl	-0.253428	0.619439	0.240193	0.318063	[R].LHLMPEGKHNLHLR.[F]	1xOxidation [M4];1xTMT6plex [N-Term];1xAcetyl [K8(100)]	Q8R164 1xAcetyl [K271(100)]	Valacyclovir hydrolase OS=Mus musculus OX=10090 GN=Bphl PE=1 SV=1	Bphl	biphenyl hydrolase-like (serine hydrolase, breast epithelial mucin-associated antigen)	ENSMUSG00000038286
Q8R0Y6	Aldh1l1	-0.250052	1.19883	0.0632655	0.151432	[K].EGHEVVGVFTIPDKDGK.[A]	1xTMT6plex [K17];1xTMT6plex [N-Term];1xAcetyl [K14(100)]	Q8R0Y6 1xAcetyl [K35(100)]	Cytosolic 10-formyltetrahydrofolate dehydrogenase OS=Mus musculus OX=10090 GN=Aldh1l1 PE=1 SV=1	Aldh1l1	aldehyde dehydrogenase 1 family, member L1	ENSMUSG00000030088
Q8BWT1	Acaa2	-0.243669	0.279692	0.525179	0.509674	[K].LEDTLWAGLTDQHVKLPMGMTAENLAAKYNISR.[E]	1xOxidation [M];1xTMT6plex [N-Term];2xAcetyl [K15(100);K28(100)]	Q8BWT1 2xAcetyl [K158(100);K171(100)]	3-ketoacyl-CoA thiolase, mitochondrial OS=Mus musculus OX=10090 GN=Acaa2 PE=1 SV=3	Acaa2	acetyl-Coenzyme A acyltransferase 2 (mitochondrial 3-oxoacyl-Coenzyme A thiolase)	ENSMUSG00000036880
Q8R3Q6	Ccdc58	-0.219656	0.713175	0.193564	0.309556	[R].VHFKPPK.[N]	1xTMT6plex [K7];1xTMT6plex [N-Term];1xAcetyl [K4(100)]	Q8R3Q6 1xAcetyl [K139(100)]	Coiled-coil domain-containing protein 58 OS=Mus musculus OX=10090 GN=Ccdc58 PE=1 SV=1	Ccdc58	coiled-coil domain containing 58	ENSMUSG00000075229
P08228	Sod1	-0.195642	0.396985	0.400881	0.454116	[R].TMVVHEKQDDLGKGGNEESTK.[T]	1xOxidation [M2];2xTMT6plex [K13;K21];1xTMT6plex [N-Term];1xAcetyl [K7(100)]	P08228 1xAcetyl [K123(100)]	Superoxide dismutase [Cu-Zn] OS=Mus musculus OX=10090 GN=Sod1 PE=1 SV=2	Sod1	superoxide dismutase 1, soluble	ENSMUSG00000022982
Q8R0Y6	Aldh1l1	-0.187751	1.52842	0.0296196	0.18235	[K].VVEEVGKMK.[I]	1xOxidation [M8];1xTMT6plex [K9];1xTMT6plex [N-Term];1xAcetyl [K7(100)]	Q8R0Y6 1xAcetyl [K733(100)]	Cytosolic 10-formyltetrahydrofolate dehydrogenase OS=Mus musculus OX=10090 GN=Aldh1l1 PE=1 SV=1	Aldh1l1	aldehyde dehydrogenase 1 family, member L1	ENSMUSG00000030088
Q8K1R3	Pnpt1	-0.186164	0.493047	0.321331	0.418873	[K].SQIVMLEASAENILQQDFCHAIKVGVK.[Y]	1xCarbamidomethyl [C19];1xOxidation [M5];1xTMT6plex [K27];1xTMT6plex [N-Term];1xAcetyl [K23(100)]	Q8K1R3 1xAcetyl [K246(100)]	Polyribonucleotide nucleotidyltransferase 1, mitochondrial OS=Mus musculus OX=10090 GN=Pnpt1 PE=1 SV=1	Pnpt1	polyribonucleotide nucleotidyltransferase 1	ENSMUSG00000020464
P08228	Sod1	-0.184737	0.338857	0.458292	0.492567	[R].TMVVHEKQDDLGKGGNEESTK.[T]	2xTMT6plex [K13;K21];1xTMT6plex [N-Term];1xAcetyl [K7(100)]	P08228 1xAcetyl [K123(100)]	Superoxide dismutase [Cu-Zn] OS=Mus musculus OX=10090 GN=Sod1 PE=1 SV=2	Sod1	superoxide dismutase 1, soluble	ENSMUSG00000022982
Q8CHT0	Aldh4a1	-0.180954	0.25873	0.55115	0.546633	[K].VGDPAEDFGTFFSAVIDAKAFAR.[I]	1xTMT6plex [N-Term];1xAcetyl [K19(100)]	Q8CHT0 1xAcetyl [K394(100)]	Delta-1-pyrroline-5-carboxylate dehydrogenase, mitochondrial OS=Mus musculus OX=10090 GN=Aldh4a1 PE=1 SV=3	Aldh4a1	aldehyde dehydrogenase 4 family, member A1	ENSMUSG00000028737
Q78PY7	Snd1	-0.178484	0.424882	0.375939	0.452101	[R].VEKVESPAK.[V]	1xTMT6plex [K9];1xTMT6plex [N-Term];1xAcetyl [K3(100)]	Q78PY7 1xAcetyl [K752(100)]	Staphylococcal nuclease domain-containing protein 1 OS=Mus musculus OX=10090 GN=Snd1 PE=1 SV=1	Snd1	staphylococcal nuclease and tudor domain containing 1	ENSMUSG00000001424
P31786	Dbi	-0.164297	0.240262	0.575094	0.568872	[K].QATVGDVNTDRPGLLDLK.[G]	1xTMT6plex [N-Term];1xAcetyl [K18(100)]	P31786 1xAcetyl [K51(100)]	Acyl-CoA-binding protein OS=Mus musculus OX=10090 GN=Dbi PE=1 SV=2	Dbi	diazepam binding inhibitor	ENSMUSG00000026385
Q61941	Nnt	-0.149692	0.143222	0.719081	0.674703	[K].AQYPIADLVKMLTEQGK.[K]	1xTMT6plex [K17];1xTMT6plex [N-Term];1xAcetyl [K10(100)]	Q61941 1xAcetyl [K949(100)]	NAD(P) transhydrogenase, mitochondrial OS=Mus musculus OX=10090 GN=Nnt PE=1 SV=2	Nnt	nicotinamide nucleotide transhydrogenase	ENSMUSG00000025453
P36552	Cpox	-0.148467	0.491665	0.322355	0.451392	[K].KWCDDYFFIVHR.[G]	1xCarbamidomethyl [C3];1xTMT6plex [N-Term];1xAcetyl [K1(100)]	P36552 1xAcetyl [K306(100)]	Oxygen-dependent coproporphyrinogen-III oxidase, mitochondrial OS=Mus musculus OX=10090 GN=Cpox PE=1 SV=2	Cpox	coproporphyrinogen oxidase	ENSMUSG00000022742
Q8R0Y6	Aldh1l1	-0.14296	0.285465	0.518245	0.549485	[K].ALYVSDKLQAGTVFVNTYNK.[T]	1xTMT6plex [K20];1xTMT6plex [N-Term];1xAcetyl [K7(100)]	Q8R0Y6 1xAcetyl [K852(100)]	Cytosolic 10-formyltetrahydrofolate dehydrogenase OS=Mus musculus OX=10090 GN=Aldh1l1 PE=1 SV=1	Aldh1l1	aldehyde dehydrogenase 1 family, member L1	ENSMUSG00000030088
Q9CPR5	Mrpl15	-0.129386	0.24729	0.565862	0.586228	[K].ILKPTDENLLKYYSS.[-]	1xTMT6plex [K3];1xTMT6plex [N-Term];1xAcetyl [K11(100)]	Q9CPR5 1xAcetyl [K291(100)]	39S ribosomal protein L15, mitochondrial OS=Mus musculus OX=10090 GN=Mrpl15 PE=1 SV=1	Mrpl15	mitochondrial ribosomal protein L15	ENSMUSG00000033845
P56135	Atp5j2	-0.12533	0.508439	0.310142	0.470956	[K].LMEVKLGELPSWIMMR.[D]	1xOxidation [M];1xTMT6plex [N-Term];1xAcetyl [K5(100)]	P56135 1xAcetyl [K16(100)]	ATP synthase subunit f, mitochondrial OS=Mus musculus OX=10090 GN=Atp5mf PE=1 SV=3	Atp5j2	ATP synthase, H+ transporting, mitochondrial F0 complex, subunit F2	ENSMUSG00000038690
Q8C196	Cps1	-0.12045	0.17633	0.666301	0.650804	[K].EWPANLDLK.[K]	1xTMT6plex [N-Term];1xAcetyl [K9(100)]	Q8C196 1xAcetyl [K840(100)]	Carbamoyl-phosphate synthase [ammonia], mitochondrial OS=Mus musculus OX=10090 GN=Cps1 PE=1 SV=2	Cps1	carbamoyl-phosphate synthetase 1	ENSMUSG00000025991
A0A0R4J1R7	Pcbd2	-0.119114	0.135159	0.732557	0.69918	[K].EFSFKNFNQAFGFMSR.[V]	1xOxidation [M14];1xTMT6plex [N-Term];1xAcetyl [K5(100)]	A0A0R4J1R7 1xAcetyl [K41(100)]	Pterin-4-alpha-carbinolamine dehydratase 2 OS=Mus musculus OX=10090 GN=Pcbd2 PE=1 SV=1	Pcbd2	pterin 4 alpha carbinolamine dehydratase/dimerization cofactor of hepatocyte nuclear factor 1 alpha (TCF1) 2	ENSMUSG00000021496
Q99K67	Aass	-0.117361	0.154174	0.701174	0.675865	[R].SSPCEKLKEVVFTK.[L]	1xCarbamidomethyl [C4];1xTMT6plex [K14];1xTMT6plex [N-Term];2xAcetyl [K6(100);K8(100)]	Q99K67 2xAcetyl [K778(100);K780(100)]	Alpha-aminoadipic semialdehyde synthase, mitochondrial OS=Mus musculus OX=10090 GN=Aass PE=1 SV=1	Aass	aminoadipate-semialdehyde synthase	ENSMUSG00000029695
O08600	Endog	-0.107801	0.243941	0.570242	0.605912	[K].SYVKYQVIGK.[N]	1xTMT6plex [K10];1xTMT6plex [N-Term];1xAcetyl [K4(100)]	O08600 1xAcetyl [K211(100)]	Endonuclease G, mitochondrial OS=Mus musculus OX=10090 GN=Endog PE=1 SV=1	Endog	endonuclease G	ENSMUSG00000015337
Q8R0Y6	Aldh1l1	-0.103416	0.286284	0.517269	0.586132	[K].DGVPVFKFPR.[W]	1xTMT6plex [N-Term];1xAcetyl [K7(100)]	Q8R0Y6 1xAcetyl [K55(100)]	Cytosolic 10-formyltetrahydrofolate dehydrogenase OS=Mus musculus OX=10090 GN=Aldh1l1 PE=1 SV=1	Aldh1l1	aldehyde dehydrogenase 1 family, member L1	ENSMUSG00000030088
A0A0R4J0I6	Acad11	-0.0778493	0.0546479	0.881763	0.856253	[K].NLPDSDSEECLVHGDFK.[L]	1xCarbamidomethyl [C10];1xTMT6plex [N-Term];1xAcetyl [K17(100)]	A0A0R4J0I6 1xAcetyl [K222(100)]	Acyl-CoA dehydrogenase family member 11 OS=Mus musculus OX=10090 GN=Acad11 PE=1 SV=1	Acad11	acyl-Coenzyme A dehydrogenase family, member 11	ENSMUSG00000090150
P55096	Abcd3	-0.0757783	0.11812	0.761868	0.750136	[K].MTIMEQKYEGEYR.[Y]	1xOxidation [M1];1xTMT6plex [N-Term];1xAcetyl [K7(100)]	P55096 1xAcetyl [K260(100)]	ATP-binding cassette sub-family D member 3 OS=Mus musculus OX=10090 GN=Abcd3 PE=1 SV=2	Abcd3	ATP-binding cassette, sub-family D (ALD), member 3	ENSMUSG00000028127
Q3V3R1	Mthfd1l	-0.075444	0.0714824	0.848238	0.823909	[R].ILHESTQTDKALYNR.[L]	1xTMT6plex [N-Term];1xAcetyl [K10(100)]	Q3V3R1 1xAcetyl [K515(100)]	Monofunctional C1-tetrahydrofolate synthase, mitochondrial OS=Mus musculus OX=10090 GN=Mthfd1l PE=1 SV=2	Mthfd1l	methylenetetrahydrofolate dehydrogenase (NADP+ dependent) 1-like	ENSMUSG00000040675
Q9QXX4	Slc25a13	-0.0722109	0.213651	0.611433	0.66893	[R].FGLGSIAGAVGATAVYPIDLVKTR.[M]	1xTMT6plex [N-Term];1xAcetyl [K22(100)]	Q9QXX4 1xAcetyl [K354(100)]	Calcium-binding mitochondrial carrier protein Aralar2 OS=Mus musculus OX=10090 GN=Slc25a13 PE=1 SV=1	Slc25a13	solute carrier family 25 (mitochondrial carrier, adenine nucleotide translocator), member 13	ENSMUSG00000015112
P32020	Scp2	-0.0696308	0.166218	0.681997	0.707578	[K].MNPQSAFFQGKLK.[I]	1xTMT6plex [K13];1xTMT6plex [N-Term];1xAcetyl [K11(100)]	P32020 1xAcetyl [K522(100)]	Non-specific lipid-transfer protein OS=Mus musculus OX=10090 GN=Scp2 PE=1 SV=3	Scp2	sterol carrier protein 2, liver	ENSMUSG00000028603
Q922E6	Fastkd2	-0.0669873	0.166579	0.681429	0.710523	[K].NIHKLHVLNTCLK.[L]	1xCarbamidomethyl [C11];1xTMT6plex [K13];1xTMT6plex [N-Term];1xAcetyl [K4(100)]	Q922E6 1xAcetyl [K525(100)]	FAST kinase domain-containing protein 2, mitochondrial OS=Mus musculus OX=10090 GN=Fastkd2 PE=2 SV=2	Fastkd2	FAST kinase domains 2	ENSMUSG00000025962
O55125	Nipsnap1	-0.0637588	0.0404418	0.911083	0.890548	[R].TYKLKPGTMIEWGNNWAR.[A]	1xTMT6plex [N-Term];2xAcetyl [K3(100);K5(100)]	O55125 2xAcetyl [K191(100);K193(100)]	Protein NipSnap homolog 1 OS=Mus musculus OX=10090 GN=Nipsnap1 PE=1 SV=1	Nipsnap1	nipsnap homolog 1	ENSMUSG00000034285
P29758	Oat	-0.0621093	0.0454801	0.900575	0.881127	[R].ESKYGAHNYHPLPVALER.[G]	1xTMT6plex [N-Term];1xAcetyl [K3(100)]	P29758 1xAcetyl [K49(100)]	Ornithine aminotransferase, mitochondrial OS=Mus musculus OX=10090 GN=Oat PE=1 SV=1	Oat	ornithine aminotransferase	ENSMUSG00000030934
Q8R0Y6	Aldh1l1	-0.0612709	0.173636	0.670446	0.714926	[R].KLVEYCQR.[G]	1xCarbamidomethyl [C6];1xTMT6plex [N-Term];1xAcetyl [K1(100)]	Q8R0Y6 1xAcetyl [K757(100)]	Cytosolic 10-formyltetrahydrofolate dehydrogenase OS=Mus musculus OX=10090 GN=Aldh1l1 PE=1 SV=1	Aldh1l1	aldehyde dehydrogenase 1 family, member L1	ENSMUSG00000030088
Q8R0Y6	Aldh1l1	-0.0568586	0.178217	0.663411	0.719475	[R].GASAINWTLIHGDKK.[G]	1xTMT6plex [K15];1xTMT6plex [N-Term];1xAcetyl [K14(100)]	Q8R0Y6 1xAcetyl [K128(100)]	Cytosolic 10-formyltetrahydrofolate dehydrogenase OS=Mus musculus OX=10090 GN=Aldh1l1 PE=1 SV=1	Aldh1l1	aldehyde dehydrogenase 1 family, member L1	ENSMUSG00000030088
Q3V117	Acly	-0.0559252	0.267954	0.539568	0.67464	[K].QKFYWGHK.[E]	1xTMT6plex [K8];1xTMT6plex [N-Term];1xAcetyl [K2(100)]	Q3V117 1xAcetyl [K540(100)]	ATP-citrate synthase OS=Mus musculus OX=10090 GN=Acly PE=1 SV=1	Acly	ATP citrate lyase	ENSMUSG00000020917
Q9Z2Y8	Plpbp	-0.0541627	0.0734882	0.844329	0.833053	[R].LVAVSKTKPADMVIEAYGHGQR.[T]	1xOxidation [M12];1xTMT6plex [K8];1xTMT6plex [N-Term];1xAcetyl [K6(100)]	Q9Z2Y8 1xAcetyl [K47(100)]	Pyridoxal phosphate homeostasis protein OS=Mus musculus OX=10090 GN=Plpbp PE=1 SV=1	Plpbp	pyridoxal phosphate binding protein	ENSMUSG00000031485
O35945	Aldh1a7	-0.0530944	0.108729	0.778523	0.786938	[K].ILGLIESGKK.[E]	1xTMT6plex [K10];1xTMT6plex [N-Term];1xAcetyl [K9(100)]	O35945 1xAcetyl [K362(100)]	Aldehyde dehydrogenase, cytosolic 1 OS=Mus musculus OX=10090 GN=Aldh1a7 PE=1 SV=1	Aldh1a7	aldehyde dehydrogenase family 1, subfamily A7	ENSMUSG00000024747
P11725	Otc	-0.0528522	0.068962	0.853175	0.842269	[R].GGNVLITDTWISMGQEDEKKK.[R]	1xOxidation [M13];2xTMT6plex [K20;K21];1xTMT6plex [N-Term];1xAcetyl [K19(100)]	P11725 1xAcetyl [K274(100)]	Ornithine carbamoyltransferase, mitochondrial OS=Mus musculus OX=10090 GN=Otc PE=1 SV=1	Otc	ornithine transcarbamylase	ENSMUSG00000031173
Q9WVL0	Gstz1	-0.0440059	0.0886665	0.81533	0.824199	[K].VITSGFNALEK.[I]	1xTMT6plex [N-Term];1xAcetyl [K11(100)]	Q9WVL0 1xAcetyl [K144(100)]	Maleylacetoacetate isomerase OS=Mus musculus OX=10090 GN=Gstz1 PE=1 SV=1	Gstz1	glutathione transferase zeta 1 (maleylacetoacetate isomerase)	ENSMUSG00000021033
P70404	Idh3g	-0.0382609	0.100159	0.794037	0.822387	[K].ANIMKLGDGLFLQCCR.[E]	2xCarbamidomethyl [C14;C15];1xTMT6plex [N-Term];1xAcetyl [K5(100)]	P70404 1xAcetyl [K226(100)]	Isocitrate dehydrogenase [NAD] subunit gamma 1, mitochondrial OS=Mus musculus OX=10090 GN=Idh3g PE=1 SV=1	Idh3g	isocitrate dehydrogenase 3 (NAD+), gamma	ENSMUSG00000002010
P97823	Lypla1	-0.0351346	0.0539868	0.883107	0.881788	[K].ALINPANVTFK.[I]	1xTMT6plex [N-Term];1xAcetyl [K11(100)]	P97823 1xAcetyl [K201(100)]	Acyl-protein thioesterase 1 OS=Mus musculus OX=10090 GN=Lypla1 PE=1 SV=1	Lypla1	lysophospholipase 1	ENSMUSG00000025903
Q8R0Y6	Aldh1l1	-0.0349574	0.164042	0.685422	0.783655	[K].HIMKSCALSNVK.[K]	1xCarbamidomethyl [C6];1xOxidation [M3];1xTMT6plex [K12];1xTMT6plex [N-Term];1xAcetyl [K4(100)]	Q8R0Y6 1xAcetyl [K660(100)]	Cytosolic 10-formyltetrahydrofolate dehydrogenase OS=Mus musculus OX=10090 GN=Aldh1l1 PE=1 SV=1	Aldh1l1	aldehyde dehydrogenase 1 family, member L1	ENSMUSG00000030088
Q922Q1	Mtarc2	-0.0312631	0.0491742	0.892947	0.892365	[K].VWIYPIKSCK.[G]	1xCarbamidomethyl [C9];1xTMT6plex [K10];1xTMT6plex [N-Term];1xAcetyl [K7(100)]	Q922Q1 1xAcetyl [K66(100)]	Mitochondrial amidoxime reducing component 2 OS=Mus musculus OX=10090 GN=Mtarc2 PE=1 SV=1	Mtarc2	mitochondrial amidoxime reducing component 2	ENSMUSG00000073481
Q8R0Y6	Aldh1l1	-0.0222855	0.0367252	0.918914	0.919557	[R].RPQPEEGATYEGIQKK.[E]	1xTMT6plex [K16];1xTMT6plex [N-Term];1xAcetyl [K15(100)]	Q8R0Y6 1xAcetyl [K205(100)]	Cytosolic 10-formyltetrahydrofolate dehydrogenase OS=Mus musculus OX=10090 GN=Aldh1l1 PE=1 SV=1	Aldh1l1	aldehyde dehydrogenase 1 family, member L1	ENSMUSG00000030088
Q8K0Z7	Taco1	-0.020068	0.0514388	0.888303	0.906128	[K].CHLDIKYILNK.[N]	1xCarbamidomethyl [C1];1xTMT6plex [K11];1xTMT6plex [N-Term];1xAcetyl [K6(100)]	Q8K0Z7 1xAcetyl [K162(100)]	Translational activator of cytochrome c oxidase 1 OS=Mus musculus OX=10090 GN=Taco1 PE=1 SV=1	Taco1	translational activator of mitochondrially encoded cytochrome c oxidase I	ENSMUSG00000001983
O35945	Aldh1a7	-0.0116795	0.0382387	0.915717	0.934902	[K].KFPVLNPATEEVICHVEEGDKADVDKAVK.[A]	1xCarbamidomethyl [C14];3xTMT6plex [K1;K21;K26];1xTMT6plex [N-Term];1xAcetyl [K29(100)]	O35945 1xAcetyl [K65(100)];P24549 1xAcetyl [K65(100)]	Aldehyde dehydrogenase, cytosolic 1 OS=Mus musculus OX=10090 GN=Aldh1a7 PE=1 SV=1;Retinal dehydrogenase 1 OS=Mus musculus OX=10090 GN=Aldh1a1 PE=1 SV=5	Aldh1a7	aldehyde dehydrogenase family 1, subfamily A7	ENSMUSG00000024747
H7BX88	Crat	-0.00927566	0.0145681	0.967012	0.964904	[R].MAHYLEKALLDMR.[T]	1xTMT6plex [N-Term];1xAcetyl [K7(100)]	H7BX88 1xAcetyl [K588(100)]	Carnitine O-acetyltransferase OS=Mus musculus OX=10090 GN=Crat PE=1 SV=1	Crat	carnitine acetyltransferase	ENSMUSG00000026853
Q8BMS1	Hadha	-0.00892227	0.0172471	0.961065	0.961283	[K].VIGMHYFSPVDKMQLLEIITTDK.[T]	1xTMT6plex [K23];1xTMT6plex [N-Term];1xAcetyl [K12(100)]	Q8BMS1 1xAcetyl [K505(100)]	Trifunctional enzyme subunit alpha, mitochondrial OS=Mus musculus OX=10090 GN=Hadha PE=1 SV=1	Hadha	hydroxyacyl-CoA dehydrogenase trifunctional multienzyme complex subunit alpha	ENSMUSG00000025745
A0A0R4J0I6	Acad11	0.00289657	0.0162595	0.963253	0.978252	[R].KKPPGSLLPKAHK.[I]	3xTMT6plex [K1;K2;K10];1xTMT6plex [N-Term];1xAcetyl [K13(100)]	A0A0R4J0I6 1xAcetyl [K81(100)]	Acyl-CoA dehydrogenase family member 11 OS=Mus musculus OX=10090 GN=Acad11 PE=1 SV=1	Acad11	acyl-Coenzyme A dehydrogenase family, member 11	ENSMUSG00000090150
P51881	Slc25a5	0.00733517	0.022962	0.948501	0.958013	[K].YKQIFLGGVDKR.[T]	1xTMT6plex [K];1xTMT6plex [N-Term];1xAcetyl [K2(100)]	P51881 1xAcetyl [K96(100)]	ADP/ATP translocase 2 OS=Mus musculus OX=10090 GN=Slc25a5 PE=1 SV=3	Slc25a5	solute carrier family 25 (mitochondrial carrier, adenine nucleotide translocator), member 5	ENSMUSG00000016319
O55125	Nipsnap1	0.00784334	0.0269175	0.939902	0.954154	[R].SLFVHKVDPR.[K]	1xTMT6plex [N-Term];1xAcetyl [K6(100)]	O55125 1xAcetyl [K51(100)]	Protein NipSnap homolog 1 OS=Mus musculus OX=10090 GN=Nipsnap1 PE=1 SV=1	Nipsnap1	nipsnap homolog 1	ENSMUSG00000034285
Q8K2B3	Sdha	0.01271	0.042319	0.907154	0.929575	[R].AFGGQSLKFGKGGQAHR.[C]	1xTMT6plex [N-Term];2xAcetyl [K8(100);K11(100)]	Q8K2B3 2xAcetyl [K179(100);K182(100)]	Succinate dehydrogenase [ubiquinone] flavoprotein subunit, mitochondrial OS=Mus musculus OX=10090 GN=Sdha PE=1 SV=1	Sdha	succinate dehydrogenase complex, subunit A, flavoprotein (Fp)	ENSMUSG00000021577
P32020	Scp2	0.0152745	0.0548948	0.881262	0.913678	[K].VEHFAKIGWK.[N]	1xTMT6plex [K10];1xTMT6plex [N-Term];1xAcetyl [K6(100)]	P32020 1xAcetyl [K183(100)]	Non-specific lipid-transfer protein OS=Mus musculus OX=10090 GN=Scp2 PE=1 SV=3	Scp2	sterol carrier protein 2, liver	ENSMUSG00000028603
P24270	Cat	0.0154014	0.0360211	0.920405	0.929445	[R].SALEHSVQCAVDVKR.[F]	1xCarbamidomethyl [C9];1xTMT6plex [N-Term];1xAcetyl [K14(100)]	P24270 1xAcetyl [K430(100)]	Catalase OS=Mus musculus OX=10090 GN=Cat PE=1 SV=4	Cat	catalase	ENSMUSG00000027187
Q8C196	Cps1	0.0165697	0.0467599	0.897925	0.916934	[K].VVAVDCGIK.[N]	1xCarbamidomethyl [C6];1xTMT6plex [N-Term];1xAcetyl [K9(100)]	Q8C196 1xAcetyl [K228(100)]	Carbamoyl-phosphate synthase [ammonia], mitochondrial OS=Mus musculus OX=10090 GN=Cps1 PE=1 SV=2	Cps1	carbamoyl-phosphate synthetase 1	ENSMUSG00000025991
Q99LC5	Etfa	0.0198857	0.0411831	0.90953	0.917094	[K].LNVAPVSDIIEIKSPDTFVR.[T]	1xTMT6plex [N-Term];1xAcetyl [K13(100)]	Q99LC5 1xAcetyl [K139(100)]	Electron transfer flavoprotein subunit alpha, mitochondrial OS=Mus musculus OX=10090 GN=Etfa PE=1 SV=2	Etfa	electron transferring flavoprotein, alpha polypeptide	ENSMUSG00000032314
Q8R0Y6	Aldh1l1	0.0216718	0.0422513	0.907295	0.913646	[K].TDVAAPFGGFKQSGFGK.[D]	1xTMT6plex [K17];1xTMT6plex [N-Term];1xAcetyl [K11(100)]	Q8R0Y6 1xAcetyl [K876(100)]	Cytosolic 10-formyltetrahydrofolate dehydrogenase OS=Mus musculus OX=10090 GN=Aldh1l1 PE=1 SV=1	Aldh1l1	aldehyde dehydrogenase 1 family, member L1	ENSMUSG00000030088
P24270	Cat	0.0220198	0.0662747	0.85847	0.888042	[K].DAQIFIQKK.[A]	1xTMT6plex [K9];1xTMT6plex [N-Term];1xAcetyl [K8(100)]	P24270 1xAcetyl [K476(100)];160 1xAcetyl [K475(100)]	Catalase OS=Mus musculus OX=10090 GN=Cat PE=1 SV=4;CATA_HUMAN	Cat	catalase	ENSMUSG00000027187
Q99J39	Mlycd	0.0248581	0.246383	0.567045	0.801809	[K].SEKLTQALQGPLMR.[L]	1xOxidation [M13];1xTMT6plex [N-Term];1xAcetyl [K3(100)]	Q99J39 1xAcetyl [K388(100)]	Malonyl-CoA decarboxylase, mitochondrial OS=Mus musculus OX=10090 GN=Mlycd PE=1 SV=1	Mlycd	malonyl-CoA decarboxylase	ENSMUSG00000074064
Q3U367	Aldh9a1	0.0266836	0.0587149	0.873545	0.886613	[R].VIATFACSGEK.[E]	1xCarbamidomethyl [C7];1xTMT6plex [N-Term];1xAcetyl [K11(100)]	Q3U367 1xAcetyl [K73(100)]	4-trimethylaminobutyraldehyde dehydrogenase OS=Mus musculus OX=10090 GN=Aldh9a1 PE=1 SV=1	Aldh9a1	aldehyde dehydrogenase 9, subfamily A1	ENSMUSG00000026687
P50544	Acadvl	0.0266939	0.0254474	0.943089	0.933724	[R].SFGGVTHGLPEK.[K]	1xTMT6plex [N-Term];1xAcetyl [K12(100)]	P50544 1xAcetyl [K299(100)]	Very long-chain specific acyl-CoA dehydrogenase, mitochondrial OS=Mus musculus OX=10090 GN=Acadvl PE=1 SV=3	Acadvl	acyl-Coenzyme A dehydrogenase, very long chain	ENSMUSG00000018574
Q8R4N0	Clybl	0.0277958	0.0947311	0.804024	0.850196	[R].AVLYVPGNDEKKIR.[K]	1xTMT6plex [N-Term];2xAcetyl [K11(100);K12(100)]	Q8R4N0 2xAcetyl [K55(100);K56(100)]	Citramalyl-CoA lyase, mitochondrial OS=Mus musculus OX=10090 GN=Clybl PE=1 SV=2	Clybl	citrate lyase beta like	ENSMUSG00000025545
P55096	Abcd3	0.0310162	0.0670977	0.856845	0.869953	[R].DQVIYPDGKEDQKK.[R]	2xTMT6plex [K13;K];1xTMT6plex [N-Term];1xAcetyl [K14(100)]	P55096 1xAcetyl [K534(100)]	ATP-binding cassette sub-family D member 3 OS=Mus musculus OX=10090 GN=Abcd3 PE=1 SV=2	Abcd3	ATP-binding cassette, sub-family D (ALD), member 3	ENSMUSG00000028127
P31786	Dbi	0.0318532	0.11467	0.767944	0.824401	[K].AKWDSWNKLK.[G]	2xTMT6plex [K2;K8];1xTMT6plex [N-Term];1xAcetyl [K10(100)]	P31786 1xAcetyl [K63(100)]	Acyl-CoA-binding protein OS=Mus musculus OX=10090 GN=Dbi PE=1 SV=2	Dbi	diazepam binding inhibitor	ENSMUSG00000026385
Q3UNX5	Acsm3	0.0334776	0.0766355	0.838232	0.85479	[R].TGTVLIPGTTQLTQKDILYR.[L]	1xTMT6plex [N-Term];1xAcetyl [K15(100)]	Q3UNX5 1xAcetyl [K151(100)]	Acyl-coenzyme A synthetase ACSM3, mitochondrial OS=Mus musculus OX=10090 GN=Acsm3 PE=1 SV=2	Acsm3	acyl-CoA synthetase medium-chain family member 3	ENSMUSG00000030935
Q9Z0X1	Aifm1	0.0353782	0.0595638	0.871839	0.873818	[K].SQASGIEVIQLFPEKGNMGK.[I]	1xTMT6plex [K20];1xTMT6plex [N-Term];1xAcetyl [K15(100)]	Q9Z0X1 1xAcetyl [K336(100)]	Apoptosis-inducing factor 1, mitochondrial OS=Mus musculus OX=10090 GN=Aifm1 PE=1 SV=1	Aifm1	apoptosis-inducing factor, mitochondrion-associated 1	ENSMUSG00000036932
Q60932	Vdac1	0.0355045	0.0599411	0.871082	0.873176	[R].VTQSNFAVGYK.[T]	1xTMT6plex [N-Term];1xAcetyl [K11(100)]	Q60932 1xAcetyl [K187(100)]	Voltage-dependent anion-selective channel protein 1 OS=Mus musculus OX=10090 GN=Vdac1 PE=1 SV=3	Vdac1	voltage-dependent anion channel 1	ENSMUSG00000020402
Q9CZN7	Shmt2	0.0361823	0.032151	0.928644	0.917126	[R].VVDFIDEGVNIGLEVKR.[K]	1xTMT6plex [N-Term];1xAcetyl [K16(100)]	Q9CZN7 1xAcetyl [K459(100)]	Serine hydroxymethyltransferase, mitochondrial OS=Mus musculus OX=10090 GN=Shmt2 PE=1 SV=1	Shmt2	serine hydroxymethyltransferase 2 (mitochondrial)	ENSMUSG00000025403
Q9QXX4	Slc25a13	0.0365127	0.107134	0.781386	0.819794	[K].FGLYLPLFKPSASTSK.[V]	1xTMT6plex [K16];1xTMT6plex [N-Term];1xAcetyl [K9(100)]	Q9QXX4 1xAcetyl [K663(100)]	Calcium-binding mitochondrial carrier protein Aralar2 OS=Mus musculus OX=10090 GN=Slc25a13 PE=1 SV=1	Slc25a13	solute carrier family 25 (mitochondrial carrier, adenine nucleotide translocator), member 13	ENSMUSG00000015112
Q5FW57	Gm4952	0.036517	0.047917	0.895536	0.889249	[K].VYGTVFHMNQGNPFK.[L]	1xTMT6plex [N-Term];1xAcetyl [K15(100)]	Q5FW57 1xAcetyl [K41(100)]	Glycine N-acyltransferase-like protein OS=Mus musculus OX=10090 GN=Gm4952 PE=1 SV=3	Gm4952	predicted gene 4952	ENSMUSG00000071633
P22315	Fech	0.0399834	0.0276261	0.938369	0.924389	[R].LVWQSKVGPVPWLGPQTDEAIK.[G]	1xTMT6plex [K22];1xTMT6plex [N-Term];1xAcetyl [K6(100)]	P22315 1xAcetyl [K301(100)]	Ferrochelatase, mitochondrial OS=Mus musculus OX=10090 GN=Fech PE=1 SV=2	Fech	ferrochelatase	ENSMUSG00000024588
Q91XF0	Pnpo	0.0418176	0.173899	0.670041	0.75668	[K].KLPEKEAENYFHSRPK.[S]	2xTMT6plex [K5;K16];1xTMT6plex [N-Term];1xAcetyl [K1(100)]	Q91XF0 1xAcetyl [K148(100)]	Pyridoxine-5'-phosphate oxidase OS=Mus musculus OX=10090 GN=Pnpo PE=1 SV=1	Pnpo	pyridoxine 5'-phosphate oxidase	ENSMUSG00000018659
P32020	Scp2	0.0423939	0.214785	0.609838	0.735	[K].GSVLPNSDKK.[A]	1xTMT6plex [K10];1xTMT6plex [N-Term];1xAcetyl [K9(100)]	P32020 1xAcetyl [K491(100)]	Non-specific lipid-transfer protein OS=Mus musculus OX=10090 GN=Scp2 PE=1 SV=3	Scp2	sterol carrier protein 2, liver	ENSMUSG00000028603
P16332	Mmut	0.0463835	0.104154	0.786767	0.802943	[R].CTVGEITDALKK.[V]	1xCarbamidomethyl [C1];1xTMT6plex [K12];1xTMT6plex [N-Term];1xAcetyl [K11(100)]	P16332 1xAcetyl [K568(100)]	Methylmalonyl-CoA mutase, mitochondrial OS=Mus musculus OX=10090 GN=Mmut PE=1 SV=2	Mmut	methylmalonyl-Coenzyme A mutase	ENSMUSG00000023921
Q7TNG8	Ldhd	0.0484517	0.0870328	0.818403	0.821199	[R].ALALGGTCTGEHGIGLGKR.[Q]	1xCarbamidomethyl [C8];1xTMT6plex [N-Term];1xAcetyl [K18(100)]	Q7TNG8 1xAcetyl [K449(100)]	Probable D-lactate dehydrogenase, mitochondrial OS=Mus musculus OX=10090 GN=Ldhd PE=1 SV=1	Ldhd	lactate dehydrogenase D	ENSMUSG00000031958
Q8R164	Bphl	0.0493484	0.061859	0.867243	0.856426	[R].FHADFLLQHVKGSR.[L]	1xTMT6plex [N-Term];1xAcetyl [K11(100)]	Q8R164 1xAcetyl [K260(100)]	Valacyclovir hydrolase OS=Mus musculus OX=10090 GN=Bphl PE=1 SV=1	Bphl	biphenyl hydrolase-like (serine hydrolase, breast epithelial mucin-associated antigen)	ENSMUSG00000038286
Q99KI0	Aco2	0.0502294	0.0302583	0.932699	0.916589	[K].DVILKVAGILTVK.[G]	1xTMT6plex [K13];1xTMT6plex [N-Term];1xAcetyl [K5(100)]	Q99KI0 1xAcetyl [K250(100)]	Aconitate hydratase, mitochondrial OS=Mus musculus OX=10090 GN=Aco2 PE=1 SV=1	Aco2	aconitase 2, mitochondrial	ENSMUSG00000022477
Q8K4Z3	Naxe	0.0533702	0.132769	0.736598	0.76083	[R].HLKLFGYQPTIYYPK.[R]	1xTMT6plex [K15];1xTMT6plex [N-Term];1xAcetyl [K3(100)]	Q8K4Z3 1xAcetyl [K126(100)]	NAD(P)H-hydrate epimerase OS=Mus musculus OX=10090 GN=Naxe PE=1 SV=1	Naxe	NAD(P)HX epimerase	ENSMUSG00000028070
Q64433	Hspe1	0.0593895	0.0746544	0.842065	0.827332	[K].GGIMLPEKSQGK.[V]	1xTMT6plex [K12];1xTMT6plex [N-Term];1xAcetyl [K8(100)]	Q64433 1xAcetyl [K36(100)]	10 kDa heat shock protein, mitochondrial OS=Mus musculus OX=10090 GN=Hspe1 PE=1 SV=2	Hspe1	heat shock protein 1 (chaperonin 10)	ENSMUSG00000073676
Q8R0Y6	Aldh1l1	0.0609611	0.145026	0.716101	0.738222	[K].LRGEDGESECVINYVEKAVK.[K]	1xCarbamidomethyl [C10];1xTMT6plex [K20];1xTMT6plex [N-Term];1xAcetyl [K17(100)]	Q8R0Y6 1xAcetyl [K411(100)]	Cytosolic 10-formyltetrahydrofolate dehydrogenase OS=Mus musculus OX=10090 GN=Aldh1l1 PE=1 SV=1	Aldh1l1	aldehyde dehydrogenase 1 family, member L1	ENSMUSG00000030088
Q99KR3	Lactb2	0.0618933	0.196588	0.635934	0.698126	[K].IFYTTTPVKK.[W]	1xTMT6plex [K10];1xTMT6plex [N-Term];1xAcetyl [K9(100)]	Q99KR3 1xAcetyl [K282(100)]	Endoribonuclease LACTB2 OS=Mus musculus OX=10090 GN=Lactb2 PE=1 SV=1	Lactb2	lactamase, beta 2	ENSMUSG00000025937
O35945	Aldh1a7	0.0628993	0.392082	0.405432	0.6179	[K].ADVDKAVK.[A]	1xTMT6plex [K8];1xTMT6plex [N-Term];1xAcetyl [K5(100)]	O35945 1xAcetyl [K62(100)];P24549 1xAcetyl [K62(100)]	Aldehyde dehydrogenase, cytosolic 1 OS=Mus musculus OX=10090 GN=Aldh1a7 PE=1 SV=1;Retinal dehydrogenase 1 OS=Mus musculus OX=10090 GN=Aldh1a1 PE=1 SV=5	Aldh1a7	aldehyde dehydrogenase family 1, subfamily A7	ENSMUSG00000024747
Q8JZU2	Slc25a1	0.062942	0.246564	0.566808	0.667975	[K].FIHDQTSSNPKYR.[G]	1xTMT6plex [N-Term];1xAcetyl [K11(100)]	Q8JZU2 1xAcetyl [K160(100)]	Tricarboxylate transport protein, mitochondrial OS=Mus musculus OX=10090 GN=Slc25a1 PE=1 SV=1	Slc25a1	solute carrier family 25 (mitochondrial carrier, citrate transporter), member 1	ENSMUSG00000003528
Q99MR8	Mccc1	0.0644699	0.0596381	0.87169	0.851064	[K].SFNDDAMLIEKFVDTPR.[SH]	1xTMT6plex [N-Term];1xAcetyl [K11(100)]	Q99MR8 1xAcetyl [K244(100)]	Methylcrotonoyl-CoA carboxylase subunit alpha, mitochondrial OS=Mus musculus OX=10090 GN=Mccc1 PE=1 SV=2	Mccc1	methylcrotonoyl-Coenzyme A carboxylase 1 (alpha)	ENSMUSG00000027709
Q9DB77	Uqcrc2	0.0645584	0.101406	0.791762	0.782327	[R].IIENLHDVAYK.[N]	1xTMT6plex [N-Term];1xAcetyl [K11(100)]	Q9DB77 1xAcetyl [K183(100)]	Cytochrome b-c1 complex subunit 2, mitochondrial OS=Mus musculus OX=10090 GN=Uqcrc2 PE=1 SV=1	Uqcrc2	ubiquinol cytochrome c reductase core protein 2	ENSMUSG00000030884
Q9QZD8	Slc25a10	0.0695691	0.231929	0.586234	0.662552	[K].VHLQTQQEVKLR.[M]	1xTMT6plex [N-Term];1xAcetyl [K10(100)]	Q9QZD8 1xAcetyl [K40(100)]	Mitochondrial dicarboxylate carrier OS=Mus musculus OX=10090 GN=Slc25a10 PE=1 SV=2	Slc25a10	solute carrier family 25 (mitochondrial carrier, dicarboxylate transporter), member 10	ENSMUSG00000025792
P55096	Abcd3	0.0697501	0.0877668	0.817021	0.799026	[K].MTIMEQKYEGEYR.[Y]	1xTMT6plex [N-Term];1xAcetyl [K7(100)]	P55096 1xAcetyl [K260(100)]	ATP-binding cassette sub-family D member 3 OS=Mus musculus OX=10090 GN=Abcd3 PE=1 SV=2	Abcd3	ATP-binding cassette, sub-family D (ALD), member 3	ENSMUSG00000028127
Q9CQ75	Ndufa2	0.0700121	0.286941	0.516486	0.636236	[R].AMQNVLSGKA.[-]	1xTMT6plex [N-Term];1xAcetyl [K9(100)]	Q9CQ75 1xAcetyl [K98(100)]	NADH dehydrogenase [ubiquinone] 1 alpha subcomplex subunit 2 OS=Mus musculus OX=10090 GN=Ndufa2 PE=1 SV=3	Ndufa2	NADH:ubiquinone oxidoreductase subunit A2	ENSMUSG00000014294
Q80SW1	Ahcyl1	0.0718931	0.274682	0.531274	0.637084	[K].KYPNVFKK.[I]	2xTMT6plex [K1;K7];1xTMT6plex [N-Term];1xAcetyl [K8(100)]	Q80SW1 1xAcetyl [K247(100)]	S-adenosylhomocysteine hydrolase-like protein 1 OS=Mus musculus OX=10090 GN=Ahcyl1 PE=1 SV=1	Ahcyl1	S-adenosylhomocysteine hydrolase-like 1	ENSMUSG00000027893
P19096	Fasn	0.0726609	0.136318	0.730603	0.732181	[K].ACVDTALENLSTLKMK.[V]	1xCarbamidomethyl [C2];1xOxidation [M15];1xTMT6plex [K16];1xTMT6plex [N-Term];1xAcetyl [K14(100)]	P19096 1xAcetyl [K1234(100)]	Fatty acid synthase OS=Mus musculus OX=10090 GN=Fasn PE=1 SV=2	Fasn	fatty acid synthase	ENSMUSG00000025153
G3UX26	Vdac2	0.0732461	0.211329	0.614711	0.668949	[K].GFGFGLVKLDVK.[T]	1xTMT6plex [K12];1xTMT6plex [N-Term];1xAcetyl [K8(100)]	G3UX26 1xAcetyl [K28(100)]	Voltage-dependent anion-selective channel protein 2 OS=Mus musculus OX=10090 GN=Vdac2 PE=1 SV=1	Vdac2	voltage-dependent anion channel 2	ENSMUSG00000021771
Q8C196	Cps1	0.0742027	0.160375	0.691234	0.706861	[K].TSACFEPSLDYMVTKIPR.[W]	1xCarbamidomethyl [C4];1xTMT6plex [N-Term];1xAcetyl [K15(100)]	Q8C196 1xAcetyl [K772(100)]	Carbamoyl-phosphate synthase [ammonia], mitochondrial OS=Mus musculus OX=10090 GN=Cps1 PE=1 SV=2	Cps1	carbamoyl-phosphate synthetase 1	ENSMUSG00000025991
Q99N15	Hsd17b10	0.0746343	0.12146	0.756031	0.746871	[K].KLGESCIFAPANVTSEKEIQAALTLAK.[E]	1xCarbamidomethyl [C6];1xTMT6plex [K27];1xTMT6plex [N-Term];2xAcetyl [K1(100);K17(100)]	Q99N15 2xAcetyl [K53(100);K69(100)]	17beta-hydroxysteroid dehydrogenase type 10/short chain L-3-hydroxyacyl-CoA dehydrogenase OS=Mus musculus OX=10090 GN=Hsd17b10 PE=1 SV=1	Hsd17b10	hydroxysteroid (17-beta) dehydrogenase 10	ENSMUSG00000025260
Q8C196	Cps1	0.0753858	0.11681	0.76417	0.751954	[K].TVLMNPNIASVQTNEVGLK.[Q]	1xOxidation [M4];1xTMT6plex [N-Term];1xAcetyl [K19(100)]	Q8C196 1xAcetyl [K477(100)]	Carbamoyl-phosphate synthase [ammonia], mitochondrial OS=Mus musculus OX=10090 GN=Cps1 PE=1 SV=2	Cps1	carbamoyl-phosphate synthetase 1	ENSMUSG00000025991
P70404	Idh3g	0.0788167	0.668141	0.214713	0.525148	[K].ANIMKLGDGLFLQCCR.[E]	2xCarbamidomethyl [C14;C15];1xOxidation [M4];1xTMT6plex [N-Term];1xAcetyl [K5(100)]	P70404 1xAcetyl [K226(100)]	Isocitrate dehydrogenase [NAD] subunit gamma 1, mitochondrial OS=Mus musculus OX=10090 GN=Idh3g PE=1 SV=1	Idh3g	isocitrate dehydrogenase 3 (NAD+), gamma	ENSMUSG00000002010
P32020	Scp2	0.0790687	0.129591	0.742009	0.732767	[R].THQVSAAPTSSAGDGFK.[A]	1xTMT6plex [N-Term];1xAcetyl [K17(100)]	P32020 1xAcetyl [K432(100)]	Non-specific lipid-transfer protein OS=Mus musculus OX=10090 GN=Scp2 PE=1 SV=3	Scp2	sterol carrier protein 2, liver	ENSMUSG00000028603
Q99N15	Hsd17b10	0.0824868	0.146954	0.712929	0.710408	[R].SVKGLVAVVTGGASGLGLATAKR.[L]	1xTMT6plex [N-Term];2xAcetyl [K3(100);K22(100)]	Q99N15 2xAcetyl [K9(100);K28(100)]	17beta-hydroxysteroid dehydrogenase type 10/short chain L-3-hydroxyacyl-CoA dehydrogenase OS=Mus musculus OX=10090 GN=Hsd17b10 PE=1 SV=1	Hsd17b10	hydroxysteroid (17-beta) dehydrogenase 10	ENSMUSG00000025260
P32020	Scp2	0.0832674	0.926895	0.118333	0.481778	[K].KLEEEGEQFVKK.[I]	2xTMT6plex [K1;K11];1xTMT6plex [N-Term];1xAcetyl [K12(100)]	P32020 1xAcetyl [K454(100)]	Non-specific lipid-transfer protein OS=Mus musculus OX=10090 GN=Scp2 PE=1 SV=3	Scp2	sterol carrier protein 2, liver	ENSMUSG00000028603
P48962	Slc25a4	0.0846026	0.222416	0.599216	0.645602	[R].YFPTQALNFAFKDKYK.[EQ]	2xTMT6plex [K14;K16];1xTMT6plex [N-Term];1xAcetyl [K12(100)]	P48962 1xAcetyl [K92(100)];P51881 1xAcetyl [K92(100)]	ADP/ATP translocase 1 OS=Mus musculus OX=10090 GN=Slc25a4 PE=1 SV=4;ADP/ATP translocase 2 OS=Mus musculus OX=10090 GN=Slc25a5 PE=1 SV=3	Slc25a4	solute carrier family 25 (mitochondrial carrier, adenine nucleotide translocator), member 4	ENSMUSG00000031633
Q99JR1	Sfxn1	0.0855984	0.171497	0.673756	0.68266	[R].ILMAAPGMAIPPFIMNTLEKK.[A]	1xTMT6plex [K21];1xTMT6plex [N-Term];1xAcetyl [K20(100)]	Q99JR1 1xAcetyl [K253(100)]	Sideroflexin-1 OS=Mus musculus OX=10090 GN=Sfxn1 PE=1 SV=3	Sfxn1	sideroflexin 1	ENSMUSG00000021474
D3Z041	Acsl1	0.0874156	0.0740087	0.843318	0.813637	[K].DGWLHTGDIGKWLPNGTLK.[I]	1xTMT6plex [K19];1xTMT6plex [N-Term];1xAcetyl [K11(100)]	D3Z041 1xAcetyl [K544(100)]	Long-chain-fatty-acid--CoA ligase 1 OS=Mus musculus OX=10090 GN=Acsl1 PE=1 SV=1	Acsl1	acyl-CoA synthetase long-chain family member 1	ENSMUSG00000018796
Q9CXW2	Mrps22	0.0877842	0.0681343	0.854802	0.824502	[R].RVLPPVIFKDENLK.[T]	1xTMT6plex [K14];1xTMT6plex [N-Term];1xAcetyl [K9(100)]	Q9CXW2 1xAcetyl [K210(100)]	28S ribosomal protein S22, mitochondrial OS=Mus musculus OX=10090 GN=Mrps22 PE=1 SV=1	Mrps22	mitochondrial ribosomal protein S22	ENSMUSG00000032459
A0A0R4J1R7	Pcbd2	0.0918109	0.16178	0.689002	0.686083	[K].LAQFIEKAAASL.[-]	1xTMT6plex [N-Term];1xAcetyl [K7(100)]	A0A0R4J1R7 1xAcetyl [K98(100)]	Pterin-4-alpha-carbinolamine dehydratase 2 OS=Mus musculus OX=10090 GN=Pcbd2 PE=1 SV=1	Pcbd2	pterin 4 alpha carbinolamine dehydratase/dimerization cofactor of hepatocyte nuclear factor 1 alpha (TCF1) 2	ENSMUSG00000021496
Q9CZD3	Gars	0.0921903	0.302576	0.498223	0.59175	[K].AHLQKLMSDKK.[C]	1xOxidation [M7];2xTMT6plex [K10;K11];1xTMT6plex [N-Term];1xAcetyl [K5(100)]	Q9CZD3 1xAcetyl [K214(100)]	Glycine--tRNA ligase OS=Mus musculus OX=10090 GN=Gars1 PE=1 SV=1	Gars	glycyl-tRNA synthetase	ENSMUSG00000029777
Q9WVM8	Aadat	0.0943036	0.186516	0.650855	0.661443	[R].LAQLIKESL.[-]	1xTMT6plex [N-Term];1xAcetyl [K6(100)]	Q9WVM8 1xAcetyl [K422(100)]	Kynurenine/alpha-aminoadipate aminotransferase, mitochondrial OS=Mus musculus OX=10090 GN=Aadat PE=1 SV=1	Aadat	aminoadipate aminotransferase	ENSMUSG00000057228
P32020	Scp2	0.103088	0.787295	0.163194	0.451381	[K].MNPQSAFFQGKLK.[I]	1xOxidation [M1];1xTMT6plex [K13];1xTMT6plex [N-Term];1xAcetyl [K11(100)]	P32020 1xAcetyl [K522(100)]	Non-specific lipid-transfer protein OS=Mus musculus OX=10090 GN=Scp2 PE=1 SV=3	Scp2	sterol carrier protein 2, liver	ENSMUSG00000028603
Q6GT24	Prdx6	0.103252	0.413721	0.385726	0.531667	[R].AAKLAPEFAK.[R]	1xTMT6plex [K10];1xTMT6plex [N-Term];1xAcetyl [K3(100)]	Q6GT24 1xAcetyl [K56(100)]	Peroxiredoxin-6 OS=Mus musculus OX=10090 GN=Prdx6 PE=1 SV=1	Prdx6	peroxiredoxin 6	ENSMUSG00000026701
B1AV77	Aldh3a2	0.103718	0.105374	0.784559	0.74974	[R].EKPLALYVFSR.[N]	1xTMT6plex [N-Term];1xAcetyl [K2(100)]	B1AV77 1xAcetyl [K357(100)]	Aldehyde dehydrogenase OS=Mus musculus OX=10090 GN=Aldh3a2 PE=1 SV=1	Aldh3a2	aldehyde dehydrogenase family 3, subfamily A2	ENSMUSG00000010025
Q60936	Coq8a	0.104555	0.120752	0.757266	0.725896	[K].IHNLIPVMLKHR.[L]	1xOxidation [M8];1xTMT6plex [N-Term];1xAcetyl [K10(100)]	Q60936 1xAcetyl [K593(100)]	Atypical kinase COQ8A, mitochondrial OS=Mus musculus OX=10090 GN=Coq8a PE=1 SV=2	Coq8a	coenzyme Q8A	ENSMUSG00000026489
P50544	Acadvl	0.105876	0.0886953	0.815276	0.776803	[R].LFVALQGCMDKGK.[E]	1xCarbamidomethyl [C8];1xTMT6plex [K13];1xTMT6plex [N-Term];1xAcetyl [K11(100)]	P50544 1xAcetyl [K481(100)]	Very long-chain specific acyl-CoA dehydrogenase, mitochondrial OS=Mus musculus OX=10090 GN=Acadvl PE=1 SV=3	Acadvl	acyl-Coenzyme A dehydrogenase, very long chain	ENSMUSG00000018574
Q8R0Y6	Aldh1l1	0.106359	0.166112	0.682163	0.670489	[R].KEGHEVVGVFTIPDKDGK.[A]	1xTMT6plex [K18];1xTMT6plex [N-Term];2xAcetyl [K1(100);K15(100)]	Q8R0Y6 2xAcetyl [K21(100);K35(100)]	Cytosolic 10-formyltetrahydrofolate dehydrogenase OS=Mus musculus OX=10090 GN=Aldh1l1 PE=1 SV=1	Aldh1l1	aldehyde dehydrogenase 1 family, member L1	ENSMUSG00000030088
P34914	Ephx2	0.108545	0.153094	0.702921	0.68256	[K].GFTTCIVTNNWLDDGDKR.[D]	1xCarbamidomethyl [C5];1xTMT6plex [N-Term];1xAcetyl [K17(100)]	P34914 1xAcetyl [K132(100)]	Bifunctional epoxide hydrolase 2 OS=Mus musculus OX=10090 GN=Ephx2 PE=1 SV=2	Ephx2	epoxide hydrolase 2, cytoplasmic	ENSMUSG00000022040
A2AVR6	Acot11	0.109084	0.227121	0.59276	0.6162	[R].KYLVSCK.[Q]	1xCarbamidomethyl [C6];1xTMT6plex [K7];1xTMT6plex [N-Term];1xAcetyl [K1(100)]	A2AVR6 1xAcetyl [K384(100)]	Acyl-coenzyme A thioesterase 11 OS=Mus musculus OX=10090 GN=Acot11 PE=1 SV=1	Acot11	acyl-CoA thioesterase 11	ENSMUSG00000034853
P97807	Fh1	0.109297	0.194469	0.639044	0.641799	[K].IASAIMKAADEVAEGK.[L]	1xTMT6plex [K16];1xTMT6plex [N-Term];1xAcetyl [K7(100)]	P97807 1xAcetyl [K119(100)]	Fumarate hydratase, mitochondrial OS=Mus musculus OX=10090 GN=Fh PE=1 SV=3	Fh1	fumarate hydratase 1	ENSMUSG00000026526
Q8CAQ8	Immt	0.112583	0.82716	0.148881	0.426755	[K].TIIEDAKK.[R]	1xTMT6plex [K8];1xTMT6plex [N-Term];1xAcetyl [K7(100)]	Q8CAQ8 1xAcetyl [K312(100)]	MICOS complex subunit Mic60 OS=Mus musculus OX=10090 GN=Immt PE=1 SV=1	Immt	inner membrane protein, mitochondrial	ENSMUSG00000052337
Q99LB7	Sardh	0.113066	0.309209	0.490671	0.561547	[R].MAGVKVPLVAMHHAYVVTER.[I]	1xTMT6plex [N-Term];1xAcetyl [K5(100)]	Q99LB7 1xAcetyl [K286(100)]	Sarcosine dehydrogenase, mitochondrial OS=Mus musculus OX=10090 GN=Sardh PE=1 SV=1	Sardh	sarcosine dehydrogenase	ENSMUSG00000009614
Q8C196	Cps1	0.113291	0.175039	0.668284	0.657023	[K].GKGTTITSVLPKPALVASR.[V]	1xTMT6plex [N-Term];2xAcetyl [K2(100);K12(100)]	Q8C196 2xAcetyl [K402(100);K412(100)]	Carbamoyl-phosphate synthase [ammonia], mitochondrial OS=Mus musculus OX=10090 GN=Cps1 PE=1 SV=2	Cps1	carbamoyl-phosphate synthetase 1	ENSMUSG00000025991
Q8K0D5	Gfm1	0.115127	0.228282	0.591178	0.609751	[R].YNVPFLTFINKLDR.[M]	1xTMT6plex [N-Term];1xAcetyl [K11(100)]	Q8K0D5 1xAcetyl [K176(100)]	Elongation factor G, mitochondrial OS=Mus musculus OX=10090 GN=Gfm1 PE=1 SV=1	Gfm1	G elongation factor, mitochondrial 1	ENSMUSG00000027774
P32020	Scp2	0.115138	0.449212	0.355457	0.504106	[K].IGGIFAFKVK.[D]	1xTMT6plex [K10];1xTMT6plex [N-Term];1xAcetyl [K8(100)]	P32020 1xAcetyl [K462(100)]	Non-specific lipid-transfer protein OS=Mus musculus OX=10090 GN=Scp2 PE=1 SV=3	Scp2	sterol carrier protein 2, liver	ENSMUSG00000028603
Q6GT24	Prdx6	0.11687	0.627889	0.235565	0.453679	[K].LKLSILYPATTGR.[N]	1xTMT6plex [N-Term];1xAcetyl [K2(100)]	Q6GT24 1xAcetyl [K144(100)]	Peroxiredoxin-6 OS=Mus musculus OX=10090 GN=Prdx6 PE=1 SV=1	Prdx6	peroxiredoxin 6	ENSMUSG00000026701
F8WJ64	Ndufab1	0.1186	0.116553	0.764622	0.725355	[K].LMCPQEIVDYIADKK.[D]	1xCarbamidomethyl [C3];1xTMT6plex [K15];1xTMT6plex [N-Term];1xAcetyl [K14(100)]	F8WJ64 1xAcetyl [K123(100)]	Acyl carrier protein (Fragment) OS=Mus musculus OX=10090 GN=Ndufab1 PE=1 SV=1	Ndufab1	NADH:ubiquinone oxidoreductase subunit AB1	ENSMUSG00000030869
Q8C196	Cps1	0.118974	0.0747164	0.841945	0.801884	[K].AERPDGLILGMGGQTALNCGVELFK.[R]	1xCarbamidomethyl [C19];1xTMT6plex [N-Term];1xAcetyl [K25(100)]	Q8C196 1xAcetyl [K522(100)]	Carbamoyl-phosphate synthase [ammonia], mitochondrial OS=Mus musculus OX=10090 GN=Cps1 PE=1 SV=2	Cps1	carbamoyl-phosphate synthetase 1	ENSMUSG00000025991
Q6GT24	Prdx6	0.119991	0.130122	0.741102	0.706005	[R].VVDSLQLTGTKPVATPVDWK.[K]	1xTMT6plex [K11];1xTMT6plex [N-Term];1xAcetyl [K20(100)]	Q6GT24 1xAcetyl [K182(100)]	Peroxiredoxin-6 OS=Mus musculus OX=10090 GN=Prdx6 PE=1 SV=1	Prdx6	peroxiredoxin 6	ENSMUSG00000026701
Q9D2G2	Dlst	0.121478	0.184897	0.653285	0.641655	[R].TINELGEKAR.[K]	1xTMT6plex [N-Term];1xAcetyl [K8(100)]	Q9D2G2 1xAcetyl [K354(100)]	Dihydrolipoyllysine-residue succinyltransferase component of 2-oxoglutarate dehydrogenase complex, mitochondrial OS=Mus musculus OX=10090 GN=Dlst PE=1 SV=1	Dlst	dihydrolipoamide S-succinyltransferase (E2 component of 2-oxo-glutarate complex)	ENSMUSG00000004789
P12710	Fabp1	0.12257	0.190433	0.645011	0.636001	[R].NEFTLGEECELETMTGEK.[V]	1xCarbamidomethyl [C9];1xTMT6plex [N-Term];1xAcetyl [K18(100)]	P12710 1xAcetyl [K78(100)]	Fatty acid-binding protein, liver OS=Mus musculus OX=10090 GN=Fabp1 PE=1 SV=2	Fabp1	fatty acid binding protein 1, liver	ENSMUSG00000054422
O35945	Aldh1a7	0.123062	0.559727	0.275596	0.460989	[K].EEIFGPVQQIMKFK.[S]	1xTMT6plex [K14];1xTMT6plex [N-Term];1xAcetyl [K12(100)]	O35945 1xAcetyl [K410(100)];P24549 1xAcetyl [K410(100)]	Aldehyde dehydrogenase, cytosolic 1 OS=Mus musculus OX=10090 GN=Aldh1a7 PE=1 SV=1;Retinal dehydrogenase 1 OS=Mus musculus OX=10090 GN=Aldh1a1 PE=1 SV=5	Aldh1a7	aldehyde dehydrogenase family 1, subfamily A7	ENSMUSG00000024747
G5E902	Slc25a3	0.123937	0.460282	0.346512	0.488975	[R].MQVDPQKYK.[G]	1xOxidation [M1];1xTMT6plex [K9];1xTMT6plex [N-Term];1xAcetyl [K7(100)]	G5E902 1xAcetyl [K95(100)]	Phosphate carrier protein, mitochondrial OS=Mus musculus OX=10090 GN=Slc25a3 PE=1 SV=1	Slc25a3	solute carrier family 25 (mitochondrial carrier, phosphate carrier), member 3	ENSMUSG00000061904
Q8BWT1	Acaa2	0.124349	0.185588	0.652246	0.639072	[K].LPMGMTAENLAAKYNISR.[E]	1xOxidation [M3];1xTMT6plex [N-Term];1xAcetyl [K13(100)]	Q8BWT1 1xAcetyl [K171(100)]	3-ketoacyl-CoA thiolase, mitochondrial OS=Mus musculus OX=10090 GN=Acaa2 PE=1 SV=3	Acaa2	acetyl-Coenzyme A acyltransferase 2 (mitochondrial 3-oxoacyl-Coenzyme A thiolase)	ENSMUSG00000036880
P53395	Dbt	0.126723	0.124506	0.750747	0.7106	[K].SYLENPAFMLLDLK.[-]	1xOxidation [M9];1xTMT6plex [N-Term];1xAcetyl [K14(100)]	P53395 1xAcetyl [K482(100)]	Lipoamide acyltransferase component of branched-chain alpha-keto acid dehydrogenase complex, mitochondrial OS=Mus musculus OX=10090 GN=Dbt PE=1 SV=2	Dbt	dihydrolipoamide branched chain transacylase E2	ENSMUSG00000000340
A0A0J9YU56	Ociad2	0.127356	0.70361	0.197875	0.422312	[R].GEIAKIIR.[E]	1xTMT6plex [N-Term];1xAcetyl [K5(100)]	A0A0J9YU56 1xAcetyl [K41(100)]	OCIA domain-containing protein 2 OS=Mus musculus OX=10090 GN=Ociad2 PE=1 SV=1	Ociad2	OCIA domain containing 2	ENSMUSG00000029153
Q8C2Q8	Atp5c1	0.12874	0.364822	0.431696	0.520317	[K].SMKMVAAAK.[Y]	2xOxidation [M2;M4];1xTMT6plex [K9];1xTMT6plex [N-Term];1xAcetyl [K3(100)]	Q8C2Q8 1xAcetyl [K25(100)]	ATP synthase subunit gamma OS=Mus musculus OX=10090 GN=Atp5c1 PE=1 SV=1	Atp5c1	ATP synthase, H+ transporting, mitochondrial F1 complex, gamma polypeptide 1	ENSMUSG00000025781
O35945	Aldh1a7	0.131498	0.202288	0.627642	0.619714	[K].KFPVLNPATEEVICHVEEGDK.[A]	1xCarbamidomethyl [C14];1xTMT6plex [K21];1xTMT6plex [N-Term];1xAcetyl [K1(100)]	O35945 1xAcetyl [K37(100)];P24549 1xAcetyl [K37(100)]	Aldehyde dehydrogenase, cytosolic 1 OS=Mus musculus OX=10090 GN=Aldh1a7 PE=1 SV=1;Retinal dehydrogenase 1 OS=Mus musculus OX=10090 GN=Aldh1a1 PE=1 SV=5	Aldh1a7	aldehyde dehydrogenase family 1, subfamily A7	ENSMUSG00000024747
Q91WN4	Kmo	0.132737	0.838628	0.145001	0.386538	[K].VHFGHKLSK.[C]	1xTMT6plex [K9];1xTMT6plex [N-Term];1xAcetyl [K6(100)]	Q91WN4 1xAcetyl [K135(100)]	Kynurenine 3-monooxygenase OS=Mus musculus OX=10090 GN=Kmo PE=1 SV=1	Kmo	kynurenine 3-monooxygenase (kynurenine 3-hydroxylase)	ENSMUSG00000039783
Q9JMH6	Txnrd1	0.13485	2.14822	0.00710856	0.246993	[K].EKIYSAER.[F]	1xTMT6plex [N-Term];1xAcetyl [K2(100)]	Q9JMH6 1xAcetyl [K264(100)]	Thioredoxin reductase 1, cytoplasmic OS=Mus musculus OX=10090 GN=Txnrd1 PE=1 SV=3	Txnrd1	thioredoxin reductase 1	ENSMUSG00000020250
Q9WUR9	Ak4	0.13522	0.291628	0.510943	0.551198	[K].DAAKPVIELYKSR.[G]	1xTMT6plex [N-Term];2xAcetyl [K4(100);K11(100)]	Q9WUR9 2xAcetyl [K179(100);K186(100)]	Adenylate kinase 4, mitochondrial OS=Mus musculus OX=10090 GN=Ak4 PE=1 SV=1	Ak4	adenylate kinase 4	ENSMUSG00000028527
P12710	Fabp1	0.135628	0.758592	0.174344	0.397504	[K].IKLTITYGPK.[V]	1xTMT6plex [K10];1xTMT6plex [N-Term];1xAcetyl [K2(100)]	P12710 1xAcetyl [K49(100)]	Fatty acid-binding protein, liver OS=Mus musculus OX=10090 GN=Fabp1 PE=1 SV=2	Fabp1	fatty acid binding protein 1, liver	ENSMUSG00000054422
P24270	Cat	0.135755	0.483699	0.328323	0.466765	[K].YNAEKPK.[N]	1xTMT6plex [K7];1xTMT6plex [N-Term];1xAcetyl [K5(100)]	P24270 1xAcetyl [K504(100)];160 1xAcetyl [K503(100)]	Catalase OS=Mus musculus OX=10090 GN=Cat PE=1 SV=4;CATA_HUMAN	Cat	catalase	ENSMUSG00000027187
A0A0R4J0I6	Acad11	0.136949	0.521932	0.300654	0.453517	[K].YGTGVGYCKR.[Q]	1xCarbamidomethyl [C8];1xTMT6plex [N-Term];1xAcetyl [K9(100)]	A0A0R4J0I6 1xAcetyl [K175(100)]	Acyl-CoA dehydrogenase family member 11 OS=Mus musculus OX=10090 GN=Acad11 PE=1 SV=1	Acad11	acyl-Coenzyme A dehydrogenase family, member 11	ENSMUSG00000090150
Q9D1H8	Mrpl53	0.137375	0.144099	0.717631	0.678124	[R].VQFCPFEKNVESTR.[T]	1xCarbamidomethyl [C4];1xTMT6plex [N-Term];1xAcetyl [K8(100)]	Q9D1H8 1xAcetyl [K25(100)]	39S ribosomal protein L53, mitochondrial OS=Mus musculus OX=10090 GN=Mrpl53 PE=1 SV=1	Mrpl53	mitochondrial ribosomal protein L53	ENSMUSG00000030037
D3Z041	Acsl1	0.137905	0.472495	0.336903	0.467639	[K].AILDDLLKLGK.[E]	1xTMT6plex [K11];1xTMT6plex [N-Term];1xAcetyl [K8(100)]	D3Z041 1xAcetyl [K641(100)]	Long-chain-fatty-acid--CoA ligase 1 OS=Mus musculus OX=10090 GN=Acsl1 PE=1 SV=1	Acsl1	acyl-CoA synthetase long-chain family member 1	ENSMUSG00000018796
Q9JJL8	Sars2	0.13864	0.482104	0.329531	0.464647	[R].SLEAEKEAVAEAVR.[A]	1xTMT6plex [N-Term];1xAcetyl [K6(100)]	Q9JJL8 1xAcetyl [K110(100)]	Serine--tRNA ligase, mitochondrial OS=Mus musculus OX=10090 GN=Sars2 PE=1 SV=2	Sars2	seryl-aminoacyl-tRNA synthetase 2	ENSMUSG00000070699
Q8R0Y8	Slc25a42	0.139169	0.303078	0.497648	0.542048	[K].IIFQVSSKR.[F]	1xTMT6plex [N-Term];1xAcetyl [K8(100)]	Q8R0Y8 1xAcetyl [K66(100)]	Mitochondrial coenzyme A transporter SLC25A42 OS=Mus musculus OX=10090 GN=Slc25a42 PE=1 SV=1	Slc25a42	solute carrier family 25, member 42	ENSMUSG00000002346
A2ATU0	Dhtkd1	0.139283	0.320129	0.478488	0.531898	[K].LLLESQEFDHFLATKFATVKR.[Y]	1xTMT6plex [N-Term];2xAcetyl [K15(100);K20(100)]	A2ATU0 2xAcetyl [K184(100);K189(100)]	Probable 2-oxoglutarate dehydrogenase E1 component DHKTD1, mitochondrial OS=Mus musculus OX=10090 GN=Dhtkd1 PE=1 SV=1	Dhtkd1	dehydrogenase E1 and transketolase domain containing 1	ENSMUSG00000025815
P52825	Cpt2	0.13934	0.563866	0.272982	0.4388	[K].KLSPDAVAQLAFQMAFLR.[Q]	1xOxidation [M14];1xTMT6plex [N-Term];1xAcetyl [K1(100)]	P52825 1xAcetyl [K460(100)]	Carnitine O-palmitoyltransferase 2, mitochondrial OS=Mus musculus OX=10090 GN=Cpt2 PE=1 SV=2	Cpt2	carnitine palmitoyltransferase 2	ENSMUSG00000028607
Q91XE0	Glyat	0.139592	0.203089	0.626485	0.614158	[-].MIVPLQGAQMLQMLEKSLR.[K]	1xTMT6plex [N-Term];1xAcetyl [K16(100)]	Q91XE0 1xAcetyl [K16(100)]	Glycine N-acyltransferase OS=Mus musculus OX=10090 GN=Glyat PE=1 SV=1	Glyat	glycine-N-acyltransferase	ENSMUSG00000063683
B7ZMQ0	Rpusd3	0.1397	0.142285	0.720635	0.679509	[R].LQKFFIHSR.[R]	1xTMT6plex [N-Term];1xAcetyl [K3(100)]	B7ZMQ0 1xAcetyl [K149(100)]	Mitochondrial mRNA pseudouridine synthase Rpusd3 OS=Mus musculus OX=10090 GN=Rpusd3 PE=1 SV=1	Rpusd3	RNA pseudouridylate synthase domain containing 3	ENSMUSG00000051169
Q9WUR9	Ak4	0.139755	0.751701	0.177133	0.392263	[K].QYLEKGLLVPDHVITR.[L]	1xTMT6plex [N-Term];1xAcetyl [K5(100)]	Q9WUR9 1xAcetyl [K60(100)]	Adenylate kinase 4, mitochondrial OS=Mus musculus OX=10090 GN=Ak4 PE=1 SV=1	Ak4	adenylate kinase 4	ENSMUSG00000028527
P85094	Isoc2a	0.142357	0.178504	0.662973	0.636596	[R].DASHPQFK.[E]	1xTMT6plex [N-Term];1xAcetyl [K8(100)]	P85094 1xAcetyl [K178(100)]	Isochorismatase domain-containing protein 2A OS=Mus musculus OX=10090 GN=Isoc2a PE=1 SV=1	Isoc2a	isochorismatase domain containing 2a	ENSMUSG00000086784
A0A1B0GT40	Msra	0.144727	0.21515	0.609326	0.600955	[K].EVCSEKTGHAEVVR.[V]	1xCarbamidomethyl [C3];1xTMT6plex [N-Term];1xAcetyl [K6(100)]	A0A1B0GT40 1xAcetyl [K46(100)]	Mitochondrial peptide methionine sulfoxide reductase OS=Mus musculus OX=10090 GN=Msra PE=1 SV=1	Msra	methionine sulfoxide reductase A	ENSMUSG00000054733
Q9CQQ7	Atp5pb	0.145736	0.604445	0.248631	0.420422	[K].QIQDAIDMEKAQQALVQKR.[H]	1xTMT6plex [N-Term];2xAcetyl [K10(100);K18(100)]	Q9CQQ7 2xAcetyl [K154(100);K162(100)]	ATP synthase F(0) complex subunit B1, mitochondrial OS=Mus musculus OX=10090 GN=Atp5pb PE=1 SV=1	Atp5pb	ATP synthase peripheral stalk-membrane subunit b	ENSMUSG00000000563
P05202	Got2	0.146431	0.341847	0.455149	0.516506	[R].DTNSKKMNLGVGAYR.[D]	1xTMT6plex [N-Term];2xAcetyl [K5(100);K6(100)]	P05202 2xAcetyl [K58(100);K59(100)]	Aspartate aminotransferase, mitochondrial OS=Mus musculus OX=10090 GN=Got2 PE=1 SV=1	Got2	glutamatic-oxaloacetic transaminase 2, mitochondrial	ENSMUSG00000031672
Q8R0Y6	Aldh1l1	0.150936	0.159123	0.69323	0.654627	[K].FAELTLKAGIPK.[G]	1xTMT6plex [K12];1xTMT6plex [N-Term];1xAcetyl [K7(100)]	Q8R0Y6 1xAcetyl [K615(100)]	Cytosolic 10-formyltetrahydrofolate dehydrogenase OS=Mus musculus OX=10090 GN=Aldh1l1 PE=1 SV=1	Aldh1l1	aldehyde dehydrogenase 1 family, member L1	ENSMUSG00000030088
P70404	Idh3g	0.152269	0.283155	0.521009	0.544526	[K].VTAVHKANIMK.[L]	1xTMT6plex [K11];1xTMT6plex [N-Term];1xAcetyl [K6(100)]	P70404 1xAcetyl [K221(100)];Q91VA7 1xAcetyl [K217(100)]	Isocitrate dehydrogenase [NAD] subunit gamma 1, mitochondrial OS=Mus musculus OX=10090 GN=Idh3g PE=1 SV=1;Isocitrate dehydrogenase [NAD] subunit, mitochondrial OS=Mus musculus OX=10090 GN=Idh3b PE=1 SV=1	Idh3g	isocitrate dehydrogenase 3 (NAD+), gamma	ENSMUSG00000002010
Q8C196	Cps1	0.153333	0.341864	0.45513	0.511038	[K].VMIGESIDEK.[R]	1xTMT6plex [N-Term];1xAcetyl [K10(100)]	Q8C196 1xAcetyl [K1291(100)]	Carbamoyl-phosphate synthase [ammonia], mitochondrial OS=Mus musculus OX=10090 GN=Cps1 PE=1 SV=2	Cps1	carbamoyl-phosphate synthetase 1	ENSMUSG00000025991
Q8JZQ2	Afg3l2	0.153985	0.16664	0.681334	0.644622	[R].QGDMVLEKPYSEATAR.[M]	1xOxidation [M4];1xTMT6plex [N-Term];1xAcetyl [K8(100)]	Q8JZQ2 1xAcetyl [K686(100)]	AFG3-like protein 2 OS=Mus musculus OX=10090 GN=Afg3l2 PE=1 SV=1	Afg3l2	AFG3-like AAA ATPase 2	ENSMUSG00000024527
E9Q1J7	Pccb	0.155552	0.46392	0.343621	0.453829	[K].GHQDVEAAQAEYVEKFANPFPAAVR.[G]	1xTMT6plex [N-Term];1xAcetyl [K15(100)]	E9Q1J7 1xAcetyl [K454(100)]	Propionyl-CoA carboxylase beta chain, mitochondrial OS=Mus musculus OX=10090 GN=Pccb PE=1 SV=1	Pccb	propionyl Coenzyme A carboxylase, beta polypeptide	ENSMUSG00000032527
A0A0R4J023	Auh	0.157398	0.71511	0.192704	0.374922	[K].MHSSEVGPFVSKIR.[S]	1xTMT6plex [N-Term];1xAcetyl [K12(100)]	A0A0R4J023 1xAcetyl [K135(100)]	Methylglutaconyl-CoA hydratase, mitochondrial OS=Mus musculus OX=10090 GN=Auh PE=1 SV=1	Auh	AU RNA binding protein/enoyl-coenzyme A hydratase	ENSMUSG00000021460
P12710	Fabp1	0.167293	0.872891	0.134001	0.324265	[K].MVTTFKGIK.[S]	1xTMT6plex [K9];1xTMT6plex [N-Term];1xAcetyl [K6(100)]	P12710 1xAcetyl [K96(100)]	Fatty acid-binding protein, liver OS=Mus musculus OX=10090 GN=Fabp1 PE=1 SV=2	Fabp1	fatty acid binding protein 1, liver	ENSMUSG00000054422
P31786	Dbi	0.167442	0.571019	0.268523	0.405576	[K].AKWDSWNK.[L]	1xTMT6plex [K8];1xTMT6plex [N-Term];1xAcetyl [K2(100)]	P31786 1xAcetyl [K55(100)]	Acyl-CoA-binding protein OS=Mus musculus OX=10090 GN=Dbi PE=1 SV=2	Dbi	diazepam binding inhibitor	ENSMUSG00000026385
P52196	Tst	0.16806	0.245402	0.568326	0.562359	[K].TYEQVLENLQSKR.[F]	1xTMT6plex [N-Term];1xAcetyl [K12(100)]	P52196 1xAcetyl [K175(100)]	Thiosulfate sulfurtransferase OS=Mus musculus OX=10090 GN=Tst PE=1 SV=3	Tst	thiosulfate sulfurtransferase, mitochondrial	ENSMUSG00000044986
Q9CZU6	Cs	0.168869	0.846874	0.142274	0.328281	[K].SMSTDGLMKFVDSK.[-]	2xOxidation [M2;M8];1xTMT6plex [K14];1xTMT6plex [N-Term];1xAcetyl [K9(100)]	Q9CZU6 1xAcetyl [K459(100)]	Citrate synthase, mitochondrial OS=Mus musculus OX=10090 GN=Cs PE=1 SV=1	Cs	citrate synthase	ENSMUSG00000005683
Q80Y14	Glrx5	0.169224	0.500555	0.315824	0.429206	[R].SALVDEKDQDSK.[-]	1xTMT6plex [K12];1xTMT6plex [N-Term];1xAcetyl [K7(100)]	Q80Y14 1xAcetyl [K147(100)]	Glutaredoxin-related protein 5, mitochondrial OS=Mus musculus OX=10090 GN=Glrx5 PE=1 SV=2	Glrx5	glutaredoxin 5	ENSMUSG00000021102
Q9Z1P6	Ndufa7	0.175806	0.256264	0.554289	0.550839	[K].AAESSAMAATEKK.[A]	1xTMT6plex [K13];1xTMT6plex [N-Term];1xAcetyl [K12(100)]	Q9Z1P6 1xAcetyl [K92(100)]	NADH dehydrogenase [ubiquinone] 1 alpha subcomplex subunit 7 OS=Mus musculus OX=10090 GN=Ndufa7 PE=1 SV=3	Ndufa7	NADH:ubiquinone oxidoreductase subunit A7	ENSMUSG00000041881
Q921G7	Etfdh	0.177007	0.281322	0.523213	0.532037	[K].SGSLAAESIFK.[Q]	1xTMT6plex [N-Term];1xAcetyl [K11(100)]	Q921G7 1xAcetyl [K415(100)]	Electron transfer flavoprotein-ubiquinone oxidoreductase, mitochondrial OS=Mus musculus OX=10090 GN=Etfdh PE=1 SV=1	Etfdh	electron transferring flavoprotein, dehydrogenase	ENSMUSG00000027809
Q9CZD3	Gars	0.178376	0.992795	0.101673	0.285765	[K].AHLQKLMSDK.[K]	1xOxidation [M7];1xTMT6plex [K10];1xTMT6plex [N-Term];1xAcetyl [K5(100)]	Q9CZD3 1xAcetyl [K214(100)]	Glycine--tRNA ligase OS=Mus musculus OX=10090 GN=Gars1 PE=1 SV=1	Gars	glycyl-tRNA synthetase	ENSMUSG00000029777
P45952	Acadm	0.178759	0.425082	0.375767	0.45212	[K].ENVLIGEGAGFK.[I]	1xTMT6plex [N-Term];1xAcetyl [K12(100)]	P45952 1xAcetyl [K271(100)]	Medium-chain specific acyl-CoA dehydrogenase, mitochondrial OS=Mus musculus OX=10090 GN=Acadm PE=1 SV=1	Acadm	acyl-Coenzyme A dehydrogenase, medium chain	ENSMUSG00000062908
P47199	Cryz	0.180669	0.28771	0.515573	0.526314	[R].AHGLKVLGTAGSEEGKK.[L]	2xTMT6plex [K16;K17];1xTMT6plex [N-Term];1xAcetyl [K5(100)]	P47199 1xAcetyl [K175(100)]	Quinone oxidoreductase OS=Mus musculus OX=10090 GN=Cryz PE=1 SV=1	Cryz	crystallin, zeta	ENSMUSG00000028199
P24270	Cat	0.182288	0.734864	0.184135	0.339586	[K].FHYKTDQGIK.[N]	1xTMT6plex [K10];1xTMT6plex [N-Term];1xAcetyl [K4(100)]	P24270 1xAcetyl [K237(100)];160 1xAcetyl [K236(100)]	Catalase OS=Mus musculus OX=10090 GN=Cat PE=1 SV=4;CATA_HUMAN	Cat	catalase	ENSMUSG00000027187
Q8K0D5	Gfm1	0.182678	0.349705	0.446987	0.486914	[K].RYNVPFLTFINKLDR.[M]	1xTMT6plex [N-Term];1xAcetyl [K12(100)]	Q8K0D5 1xAcetyl [K176(100)]	Elongation factor G, mitochondrial OS=Mus musculus OX=10090 GN=Gfm1 PE=1 SV=1	Gfm1	G elongation factor, mitochondrial 1	ENSMUSG00000027774
J3QMG3	Vdac3	0.183708	0.298101	0.503384	0.518378	[K].LSQNNFALGYK.[A]	1xTMT6plex [N-Term];1xAcetyl [K11(100)]	J3QMG3 1xAcetyl [K175(100)]	Voltage-dependent anion-selective channel protein 3 OS=Mus musculus OX=10090 GN=Vdac3 PE=1 SV=1	Vdac3	voltage-dependent anion channel 3	ENSMUSG00000008892
P31786	Dbi	0.184074	0.704141	0.197633	0.345243	[K].QATVGDVNTDRPGLLDLKGK.[A]	1xTMT6plex [K20];1xTMT6plex [N-Term];1xAcetyl [K18(100)]	P31786 1xAcetyl [K51(100)]	Acyl-CoA-binding protein OS=Mus musculus OX=10090 GN=Dbi PE=1 SV=2	Dbi	diazepam binding inhibitor	ENSMUSG00000026385
Q03265	Atp5a1	0.185546	0.667216	0.215171	0.355436	[K].QVAGTMKLELAQYR.[E]	1xOxidation [M6];1xTMT6plex [N-Term];1xAcetyl [K7(100)]	Q03265 1xAcetyl [K434(100)]	ATP synthase subunit alpha, mitochondrial OS=Mus musculus OX=10090 GN=Atp5f1a PE=1 SV=1	Atp5a1	ATP synthase, H+ transporting, mitochondrial F1 complex, alpha subunit 1	ENSMUSG00000025428
Q8JZU2	Slc25a1	0.185553	0.586254	0.259266	0.383016	[R].MQGLEAHKYR.[N]	1xOxidation [M1];1xTMT6plex [N-Term];1xAcetyl [K8(100)]	Q8JZU2 1xAcetyl [K255(100)]	Tricarboxylate transport protein, mitochondrial OS=Mus musculus OX=10090 GN=Slc25a1 PE=1 SV=1	Slc25a1	solute carrier family 25 (mitochondrial carrier, citrate transporter), member 1	ENSMUSG00000003528
Q8BYL4	Yars2	0.186836	0.172302	0.672508	0.627705	[R].EKTSPFELYQFFVR.[Q]	1xTMT6plex [N-Term];1xAcetyl [K2(100)]	Q8BYL4 1xAcetyl [K291(100)]	Tyrosine--tRNA ligase, mitochondrial OS=Mus musculus OX=10090 GN=Yars2 PE=1 SV=2	Yars2	tyrosyl-tRNA synthetase 2 (mitochondrial)	ENSMUSG00000022792
Q61941	Nnt	0.187754	0.572993	0.267305	0.386134	[R].AAGAQIQGMKEVLASDLVVK.[V]	1xTMT6plex [K20];1xTMT6plex [N-Term];1xAcetyl [K10(100)]	Q61941 1xAcetyl [K117(100)]	NAD(P) transhydrogenase, mitochondrial OS=Mus musculus OX=10090 GN=Nnt PE=1 SV=2	Nnt	nicotinamide nucleotide transhydrogenase	ENSMUSG00000025453
Q8BWT1	Acaa2	0.191627	1.30566	0.0494701	0.209319	[K].KHNFTPLAR.[V]	1xTMT6plex [N-Term];1xAcetyl [K1(100)]	Q8BWT1 1xAcetyl [K270(100)]	3-ketoacyl-CoA thiolase, mitochondrial OS=Mus musculus OX=10090 GN=Acaa2 PE=1 SV=3	Acaa2	acetyl-Coenzyme A acyltransferase 2 (mitochondrial 3-oxoacyl-Coenzyme A thiolase)	ENSMUSG00000036880
E9PYH2	Acot7	0.192306	0.801591	0.15791	0.310543	[R].YLQMKAK.[R]	1xTMT6plex [K7];1xTMT6plex [N-Term];1xAcetyl [K5(100)]	E9PYH2 1xAcetyl [K373(100)]	Cytosolic acyl coenzyme A thioester hydrolase OS=Mus musculus OX=10090 GN=Acot7 PE=1 SV=1	Acot7	acyl-CoA thioesterase 7	ENSMUSG00000028937
D3Z041	Acsl1	0.194429	1.58094	0.0262456	0.162753	[R].NNSLWDKLIFHK.[I]	1xTMT6plex [K12];1xTMT6plex [N-Term];1xAcetyl [K7(100)]	D3Z041 1xAcetyl [K415(100)]	Long-chain-fatty-acid--CoA ligase 1 OS=Mus musculus OX=10090 GN=Acsl1 PE=1 SV=1	Acsl1	acyl-CoA synthetase long-chain family member 1	ENSMUSG00000018796
Q9DB20	Atp5o	0.196412	0.399329	0.398723	0.452966	[R].YATALYSAASKEKK.[L]	1xTMT6plex [K14];1xTMT6plex [N-Term];2xAcetyl [K11(100);K13(100)]	Q9DB20 2xAcetyl [K51(100);K53(100)];A0A338P776 2xAcetyl [K53(100);K55(100)]	ATP synthase subunit O, mitochondrial OS=Mus musculus OX=10090 GN=Atp5po PE=1 SV=1;ATP synthase, H+-transporting, mitochondrial F1 complex, O subunit (Fragment) OS=Mus musculus OX=10090 GN=Atp5o PE=1 SV=1	Atp5o	ATP synthase, H+ transporting, mitochondrial F1 complex, O subunit	ENSMUSG00000022956
Q99N15	Hsd17b10	0.196726	0.429727	0.371768	0.438345	[K].NKIHTLEDFQR.[V]	1xTMT6plex [N-Term];1xAcetyl [K2(100)]	Q99N15 1xAcetyl [K107(100)]	17beta-hydroxysteroid dehydrogenase type 10/short chain L-3-hydroxyacyl-CoA dehydrogenase OS=Mus musculus OX=10090 GN=Hsd17b10 PE=1 SV=1	Hsd17b10	hydroxysteroid (17-beta) dehydrogenase 10	ENSMUSG00000025260
Q9CQV1	Pam16	0.198884	0.433383	0.368653	0.436056	[K].NYEHLFKVNDK.[S]	1xTMT6plex [K11];1xTMT6plex [N-Term];1xAcetyl [K7(100)]	Q9CQV1 1xAcetyl [K82(100)]	Mitochondrial import inner membrane translocase subunit TIM16 OS=Mus musculus OX=10090 GN=Pam16 PE=1 SV=1	Pam16	presequence translocase-asssociated motor 16	ENSMUSG00000014301
P08228	Sod1	0.199672	0.821365	0.150881	0.297525	[R].TMVVHEKQDDLGK.[G]	1xOxidation [M2];1xTMT6plex [K13];1xTMT6plex [N-Term];1xAcetyl [K7(100)]	P08228 1xAcetyl [K123(100)]	Superoxide dismutase [Cu-Zn] OS=Mus musculus OX=10090 GN=Sod1 PE=1 SV=2	Sod1	superoxide dismutase 1, soluble	ENSMUSG00000022982
Q91W43	Gldc	0.202307	0.556162	0.277868	0.379676	[R].VHNATLILSEGLKR.[A]	1xTMT6plex [N-Term];1xAcetyl [K13(100)]	Q91W43 1xAcetyl [K428(100)]	Glycine dehydrogenase (decarboxylating), mitochondrial OS=Mus musculus OX=10090 GN=Gldc PE=1 SV=1	Gldc	glycine decarboxylase	ENSMUSG00000024827
Q9CQE1	Nipsnap3b	0.202699	0.669522	0.214032	0.338841	[K].TNEFLENFK.[N]	1xTMT6plex [N-Term];1xAcetyl [K9(100)]	Q9CQE1 1xAcetyl [K57(100)]	Protein NipSnap homolog 3B OS=Mus musculus OX=10090 GN=Nipsnap3b PE=1 SV=1	Nipsnap3b	nipsnap homolog 3B	ENSMUSG00000015247
Q9CXD6	Mcur1	0.202711	0.251091	0.56093	0.543897	[K].MQQEIALQQVLSKIANVK.[K]	1xTMT6plex [K18];1xTMT6plex [N-Term];1xAcetyl [K13(100)]	Q9CXD6 1xAcetyl [K204(100)]	Mitochondrial calcium uniporter regulator 1 OS=Mus musculus OX=10090 GN=Mcur1 PE=1 SV=1	Mcur1	mitochondrial calcium uniporter regulator 1	ENSMUSG00000021371
Q9DB20	Atp5o	0.204012	1.88694	0.0129735	0.113007	[K].KLDQVEKELLR.[V]	1xTMT6plex [N-Term];1xAcetyl [K7(100)]	Q9DB20 1xAcetyl [K60(100)];A0A338P776 1xAcetyl [K62(100)]	ATP synthase subunit O, mitochondrial OS=Mus musculus OX=10090 GN=Atp5po PE=1 SV=1;ATP synthase, H+-transporting, mitochondrial F1 complex, O subunit (Fragment) OS=Mus musculus OX=10090 GN=Atp5o PE=1 SV=1	Atp5o	ATP synthase, H+ transporting, mitochondrial F1 complex, O subunit	ENSMUSG00000022956
Q99K67	Aass	0.205394	0.336632	0.460646	0.482753	[R].AIHDKEYVR.[A]	1xTMT6plex [N-Term];1xAcetyl [K5(100)]	Q99K67 1xAcetyl [K70(100)]	Alpha-aminoadipic semialdehyde synthase, mitochondrial OS=Mus musculus OX=10090 GN=Aass PE=1 SV=1	Aass	aminoadipate-semialdehyde synthase	ENSMUSG00000029695
Q71RI9	Kyat3	0.206057	0.64288	0.227573	0.343941	[K].SKPHFEKLVR.[F]	1xTMT6plex [K2];1xTMT6plex [N-Term];1xAcetyl [K7(100)]	Q71RI9 1xAcetyl [K427(100)]	Kynurenine--oxoglutarate transaminase 3 OS=Mus musculus OX=10090 GN=Kyat3 PE=1 SV=1	Kyat3	kynurenine aminotransferase 3	ENSMUSG00000040213
P31786	Dbi	0.206454	1.12227	0.0754619	0.221573	[K].TYVEKVDELKK.[K]	2xTMT6plex [K10;K11];1xTMT6plex [N-Term];1xAcetyl [K5(100)]	P31786 1xAcetyl [K77(100)]	Acyl-CoA-binding protein OS=Mus musculus OX=10090 GN=Dbi PE=1 SV=2	Dbi	diazepam binding inhibitor	ENSMUSG00000026385
E9PYH2	Acot7	0.206567	0.430039	0.371502	0.433064	[K].ATLWYVPLSLKNVDK.[V]	1xTMT6plex [K15];1xTMT6plex [N-Term];1xAcetyl [K11(100)]	E9PYH2 1xAcetyl [K172(100)]	Cytosolic acyl coenzyme A thioester hydrolase OS=Mus musculus OX=10090 GN=Acot7 PE=1 SV=1	Acot7	acyl-CoA thioesterase 7	ENSMUSG00000028937
Q921G7	Etfdh	0.207994	0.579211	0.263505	0.365699	[K].AAQIGAHTLSGACLDPAAFK.[E]	1xCarbamidomethyl [C13];1xTMT6plex [N-Term];1xAcetyl [K20(100)]	Q921G7 1xAcetyl [K124(100)]	Electron transfer flavoprotein-ubiquinone oxidoreductase, mitochondrial OS=Mus musculus OX=10090 GN=Etfdh PE=1 SV=1	Etfdh	electron transferring flavoprotein, dehydrogenase	ENSMUSG00000027809
Q5SWU9	Acaca	0.208214	0.23226	0.585788	0.558204	[K].YLYLTPQDYKR.[V]	1xTMT6plex [N-Term];1xAcetyl [K10(100)]	Q5SWU9 1xAcetyl [K1758(100)]	Acetyl-CoA carboxylase 1 OS=Mus musculus OX=10090 GN=Acaca PE=1 SV=1	Acaca	acetyl-Coenzyme A carboxylase alpha	ENSMUSG00000020532
Q8BGT5	Gpt2	0.210234	0.75144	0.177239	0.306302	[R].EKEFVLGNLAK.[K]	1xTMT6plex [K11];1xTMT6plex [N-Term];1xAcetyl [K2(100)]	Q8BGT5 1xAcetyl [K405(100)]	Alanine aminotransferase 2 OS=Mus musculus OX=10090 GN=Gpt2 PE=1 SV=1	Gpt2	glutamic pyruvate transaminase (alanine aminotransferase) 2	ENSMUSG00000031700
Q8C196	Cps1	0.210744	0.271695	0.53494	0.525515	[K].SLGQWLQEEK.[V]	1xTMT6plex [N-Term];1xAcetyl [K10(100)]	Q8C196 1xAcetyl [K157(100)]	Carbamoyl-phosphate synthase [ammonia], mitochondrial OS=Mus musculus OX=10090 GN=Cps1 PE=1 SV=2	Cps1	carbamoyl-phosphate synthetase 1	ENSMUSG00000025991
Q9CZD3	Gars	0.21106	1.74596	0.017949	0.117066	[K].AHLQKLMSDK.[K]	1xTMT6plex [K10];1xTMT6plex [N-Term];1xAcetyl [K5(100)]	Q9CZD3 1xAcetyl [K214(100)]	Glycine--tRNA ligase OS=Mus musculus OX=10090 GN=Gars1 PE=1 SV=1	Gars	glycyl-tRNA synthetase	ENSMUSG00000029777
Q9CXD6	Mcur1	0.213095	0.364202	0.432313	0.463467	[K].MQQEIALQQVLSKIANVK.[K]	1xOxidation [M1];1xTMT6plex [K18];1xTMT6plex [N-Term];1xAcetyl [K13(100)]	Q9CXD6 1xAcetyl [K204(100)]	Mitochondrial calcium uniporter regulator 1 OS=Mus musculus OX=10090 GN=Mcur1 PE=1 SV=1	Mcur1	mitochondrial calcium uniporter regulator 1	ENSMUSG00000021371
P24270	Cat	0.215822	0.406052	0.392598	0.439477	[R].ASQRPDVLTTGGGNPIGDKLNIMTAGSR.[G]	1xTMT6plex [N-Term];1xAcetyl [K19(100)]	P24270 1xAcetyl [K38(100)]	Catalase OS=Mus musculus OX=10090 GN=Cat PE=1 SV=4	Cat	catalase	ENSMUSG00000027187
Q99LC5	Etfa	0.216744	0.648023	0.224894	0.334129	[K].VLVAQHDAYK.[G]	1xTMT6plex [N-Term];1xAcetyl [K10(100)]	Q99LC5 1xAcetyl [K85(100)]	Electron transfer flavoprotein subunit alpha, mitochondrial OS=Mus musculus OX=10090 GN=Etfa PE=1 SV=2	Etfa	electron transferring flavoprotein, alpha polypeptide	ENSMUSG00000032314
F6WI02	Stoml2	0.217556	0.146634	0.713454	0.652701	[K].QAQILASEAEKAEQINQAAGEASAVLAK.[A]	1xTMT6plex [K28];1xTMT6plex [N-Term];1xAcetyl [K11(100)]	F6WI02 1xAcetyl [K192(100)]	Stomatin-like protein 2, mitochondrial (Fragment) OS=Mus musculus OX=10090 GN=Stoml2 PE=1 SV=1	Stoml2	stomatin (Epb7.2)-like 2	ENSMUSG00000028455
Q8CAQ8	Immt	0.217937	0.919289	0.120424	0.254407	[K].QHIELALEKHK.[L]	1xTMT6plex [K11];1xTMT6plex [N-Term];1xAcetyl [K9(100)]	Q8CAQ8 1xAcetyl [K435(100)]	MICOS complex subunit Mic60 OS=Mus musculus OX=10090 GN=Immt PE=1 SV=1	Immt	inner membrane protein, mitochondrial	ENSMUSG00000052337
P56391	Cox6b1	0.218272	0.406433	0.392254	0.438494	[R].IAEGTFPGKI.[-]	1xTMT6plex [N-Term];1xAcetyl [K9(100)]	P56391 1xAcetyl [K85(100)]	Cytochrome c oxidase subunit 6B1 OS=Mus musculus OX=10090 GN=Cox6b1 PE=1 SV=2	Cox6b1	cytochrome c oxidase, subunit 6B1	ENSMUSG00000036751
Q8BWT1	Acaa2	0.218323	0.774061	0.168244	0.29256	[K].RTPFGAYGGLLK.[D]	1xTMT6plex [N-Term];1xAcetyl [K12(100)]	Q8BWT1 1xAcetyl [K25(100)]	3-ketoacyl-CoA thiolase, mitochondrial OS=Mus musculus OX=10090 GN=Acaa2 PE=1 SV=3	Acaa2	acetyl-Coenzyme A acyltransferase 2 (mitochondrial 3-oxoacyl-Coenzyme A thiolase)	ENSMUSG00000036880
Q91VT4	Cbr4	0.218533	0.219632	0.60307	0.567201	[R].NLEVAKVTAGELGGNHLAFR.[C]	1xTMT6plex [N-Term];1xAcetyl [K6(100)]	Q91VT4 1xAcetyl [K40(100)]	Carbonyl reductase family member 4 OS=Mus musculus OX=10090 GN=Cbr4 PE=1 SV=2	Cbr4	carbonyl reductase 4	ENSMUSG00000031641
P32020	Scp2	0.218551	0.301636	0.499302	0.50082	[K].IGGIFAFK.[V]	1xTMT6plex [N-Term];1xAcetyl [K8(100)]	P32020 1xAcetyl [K462(100)]	Non-specific lipid-transfer protein OS=Mus musculus OX=10090 GN=Scp2 PE=1 SV=3	Scp2	sterol carrier protein 2, liver	ENSMUSG00000028603
Q91WD5	Ndufs2	0.22331	0.34984	0.446849	0.466832	[K].EKAVTNMTLNFGPQHPAAHGVLR.[L]	1xTMT6plex [N-Term];1xAcetyl [K2(100)]	Q91WD5 1xAcetyl [K75(100)]	NADH dehydrogenase [ubiquinone] iron-sulfur protein 2, mitochondrial OS=Mus musculus OX=10090 GN=Ndufs2 PE=1 SV=1	Ndufs2	NADH:ubiquinone oxidoreductase core subunit S2	ENSMUSG00000013593
Q8QZY2	Glyctk	0.223593	0.834232	0.146476	0.271004	[K].EMLLKPHSR.[VI]	1xOxidation [M2];1xTMT6plex [N-Term];1xAcetyl [K5(100)]	Q8QZY2 1xAcetyl [K131(100)]	Glycerate kinase OS=Mus musculus OX=10090 GN=Glyctk PE=1 SV=1	Glyctk	glycerate kinase	ENSMUSG00000020258
Q9WUR2	Eci2	0.223741	0.638209	0.230034	0.33213	[K].EKLYAVNAEECTTLQAR.[W]	1xCarbamidomethyl [C11];1xTMT6plex [N-Term];1xAcetyl [K2(100)]	Q9WUR2 1xAcetyl [K356(100)]	Enoyl-CoA delta isomerase 2, mitochondrial OS=Mus musculus OX=10090 GN=Eci2 PE=1 SV=2	Eci2	enoyl-Coenzyme A delta isomerase 2	ENSMUSG00000021417
P12710	Fabp1	0.224568	1.54356	0.0286046	0.123511	[K].MVTTFKGIK.[S]	1xOxidation [M1];1xTMT6plex [K9];1xTMT6plex [N-Term];1xAcetyl [K6(100)]	P12710 1xAcetyl [K96(100)]	Fatty acid-binding protein, liver OS=Mus musculus OX=10090 GN=Fabp1 PE=1 SV=2	Fabp1	fatty acid binding protein 1, liver	ENSMUSG00000054422
Q9DBT9	Dmgdh	0.224745	0.265404	0.542746	0.525585	[R].TNWFEPVGSEYKQVMQR.[V]	1xTMT6plex [N-Term];1xAcetyl [K12(100)]	Q9DBT9 1xAcetyl [K516(100)]	Dimethylglycine dehydrogenase, mitochondrial OS=Mus musculus OX=10090 GN=Dmgdh PE=1 SV=1	Dmgdh	dimethylglycine dehydrogenase precursor	ENSMUSG00000042102
P54071	Idh2	0.225002	0.469307	0.339385	0.40361	[R].IKVEKPVVEMDGDEMTR.[I]	2xOxidation [M10;M15];1xTMT6plex [N-Term];2xAcetyl [K2(100);K5(100)]	P54071 2xAcetyl [K45(100);K48(100)]	Isocitrate dehydrogenase [NADP], mitochondrial OS=Mus musculus OX=10090 GN=Idh2 PE=1 SV=3	Idh2	isocitrate dehydrogenase 2 (NADP+), mitochondrial	ENSMUSG00000030541
Q5FW57	Gm4952	0.225641	0.856632	0.139113	0.263008	[K].LKALVDKWPDFNTVVVRPR.[E]	1xTMT6plex [N-Term];2xAcetyl [K2(100);K7(100)]	Q5FW57 2xAcetyl [K43(100);K48(100)]	Glycine N-acyltransferase-like protein OS=Mus musculus OX=10090 GN=Gm4952 PE=1 SV=3	Gm4952	predicted gene 4952	ENSMUSG00000071633
P56135	Atp5j2	0.227929	0.329384	0.468399	0.477644	[K].LMEVKLGELPSWIMMR.[D]	3xOxidation [M2;M14;M15];1xTMT6plex [N-Term];1xAcetyl [K5(100)]	P56135 1xAcetyl [K16(100)]	ATP synthase subunit f, mitochondrial OS=Mus musculus OX=10090 GN=Atp5mf PE=1 SV=3	Atp5j2	ATP synthase, H+ transporting, mitochondrial F0 complex, subunit F2	ENSMUSG00000038690
P24270	Cat	0.229163	1.01316	0.0970154	0.218149	[R].IQALLDKYNAEKPK.[N]	2xTMT6plex [K12;K14];1xTMT6plex [N-Term];1xAcetyl [K7(100)]	P24270 1xAcetyl [K499(100)]	Catalase OS=Mus musculus OX=10090 GN=Cat PE=1 SV=4	Cat	catalase	ENSMUSG00000027187
J3QMG3	Vdac3	0.231288	0.841877	0.143921	0.261977	[R].FGIAAKYK.[L]	1xTMT6plex [K8];1xTMT6plex [N-Term];1xAcetyl [K6(100)]	J3QMG3 1xAcetyl [K225(100)]	Voltage-dependent anion-selective channel protein 3 OS=Mus musculus OX=10090 GN=Vdac3 PE=1 SV=1	Vdac3	voltage-dependent anion channel 3	ENSMUSG00000008892
A0A0R4J0I6	Acad11	0.233115	0.588373	0.258004	0.343894	[K].LDKYGTGVGYCK.[R]	1xCarbamidomethyl [C11];1xTMT6plex [K12];1xTMT6plex [N-Term];1xAcetyl [K3(100)]	A0A0R4J0I6 1xAcetyl [K166(100)]	Acyl-CoA dehydrogenase family member 11 OS=Mus musculus OX=10090 GN=Acad11 PE=1 SV=1	Acad11	acyl-Coenzyme A dehydrogenase family, member 11	ENSMUSG00000090150
P63038	Hspd1	0.234904	0.701092	0.199025	0.301286	[K].KISSVQSIVPALEIANAHR.[K]	1xTMT6plex [N-Term];1xAcetyl [K1(100)]	P63038 1xAcetyl [K250(100)]	60 kDa heat shock protein, mitochondrial OS=Mus musculus OX=10090 GN=Hspd1 PE=1 SV=1	Hspd1	heat shock protein 1 (chaperonin)	ENSMUSG00000025980
O35945	Aldh1a7	0.234997	0.393152	0.404434	0.437921	[K].EEIFGPVQQIMKFK.[S]	1xOxidation [M11];1xTMT6plex [K14];1xTMT6plex [N-Term];1xAcetyl [K12(100)]	O35945 1xAcetyl [K410(100)];P24549 1xAcetyl [K410(100)]	Aldehyde dehydrogenase, cytosolic 1 OS=Mus musculus OX=10090 GN=Aldh1a7 PE=1 SV=1;Retinal dehydrogenase 1 OS=Mus musculus OX=10090 GN=Aldh1a1 PE=1 SV=5	Aldh1a7	aldehyde dehydrogenase family 1, subfamily A7	ENSMUSG00000024747
Q9CQ54	Ndufc2	0.235582	0.99968	0.100074	0.214441	[K].LHPEDFPEKEK.[K]	1xTMT6plex [K11];1xTMT6plex [N-Term];1xAcetyl [K9(100)]	Q9CQ54 1xAcetyl [K104(100)]	NADH dehydrogenase [ubiquinone] 1 subunit C2 OS=Mus musculus OX=10090 GN=Ndufc2 PE=1 SV=1	Ndufc2	NADH:ubiquinone oxidoreductase subunit C2	ENSMUSG00000030647
P56135	Atp5j2	0.239428	1.96	0.0109649	0.0687862	[K].LMEVKLGELPSWIMMR.[D]	2xOxidation [M14;M];1xTMT6plex [N-Term];1xAcetyl [K5(100)]	P56135 1xAcetyl [K16(100)]	ATP synthase subunit f, mitochondrial OS=Mus musculus OX=10090 GN=Atp5mf PE=1 SV=3	Atp5j2	ATP synthase, H+ transporting, mitochondrial F0 complex, subunit F2	ENSMUSG00000038690
Q07417	Acads	0.239981	0.526818	0.297291	0.366264	[K].ENLLGEPGMGFK.[I]	1xTMT6plex [N-Term];1xAcetyl [K12(100)]	Q07417 1xAcetyl [K262(100)]	Short-chain specific acyl-CoA dehydrogenase, mitochondrial OS=Mus musculus OX=10090 GN=Acads PE=1 SV=2	Acads	acyl-Coenzyme A dehydrogenase, short chain	ENSMUSG00000029545
Q9DCM2	Gstk1	0.241444	0.347718	0.449037	0.461565	[R].FLTTVSMEQPEMLEKVSR.[E]	1xTMT6plex [N-Term];1xAcetyl [K15(100)]	Q9DCM2 1xAcetyl [K116(100)]	Glutathione S-transferase kappa 1 OS=Mus musculus OX=10090 GN=Gstk1 PE=1 SV=3	Gstk1	glutathione S-transferase kappa 1	ENSMUSG00000029864
P31786	Dbi	0.241723	0.584454	0.260343	0.340342	[K].TQPTDEEMLFIYSHFK.[Q]	1xTMT6plex [N-Term];1xAcetyl [K16(100)]	P31786 1xAcetyl [K33(100)]	Acyl-CoA-binding protein OS=Mus musculus OX=10090 GN=Dbi PE=1 SV=2	Dbi	diazepam binding inhibitor	ENSMUSG00000026385
P32020	Scp2	0.241975	0.691785	0.203336	0.299264	[K].EATWVVDVKNGK.[G]	1xTMT6plex [K12];1xTMT6plex [N-Term];1xAcetyl [K9(100)]	P32020 1xAcetyl [K479(100)]	Non-specific lipid-transfer protein OS=Mus musculus OX=10090 GN=Scp2 PE=1 SV=3	Scp2	sterol carrier protein 2, liver	ENSMUSG00000028603
P97742	Cpt1a	0.24307	1.11715	0.0763563	0.177047	[K].GDKNPNIPKPTR.[L]	1xTMT6plex [K9];1xTMT6plex [N-Term];1xAcetyl [K3(100)]	P97742 1xAcetyl [K508(100)]	Carnitine O-palmitoyltransferase 1, liver isoform OS=Mus musculus OX=10090 GN=Cpt1a PE=1 SV=4	Cpt1a	carnitine palmitoyltransferase 1a, liver	ENSMUSG00000024900
Q8K0D5	Gfm1	0.244402	0.426539	0.374508	0.415728	[K].GFLDACEKGPLSGHK.[L]	1xCarbamidomethyl [C6];1xTMT6plex [K15];1xTMT6plex [N-Term];1xAcetyl [K8(100)]	Q8K0D5 1xAcetyl [K596(100)]	Elongation factor G, mitochondrial OS=Mus musculus OX=10090 GN=Gfm1 PE=1 SV=1	Gfm1	G elongation factor, mitochondrial 1	ENSMUSG00000027774
Q64433	Hspe1	0.244977	1.3455	0.0451337	0.129021	[K].GGIMLPEKSQGK.[V]	1xOxidation [M4];1xTMT6plex [K12];1xTMT6plex [N-Term];1xAcetyl [K8(100)]	Q64433 1xAcetyl [K36(100)]	10 kDa heat shock protein, mitochondrial OS=Mus musculus OX=10090 GN=Hspe1 PE=1 SV=2	Hspe1	heat shock protein 1 (chaperonin 10)	ENSMUSG00000073676
P12710	Fabp1	0.245306	1.14563	0.0715109	0.1677	[K].GVSEIVHEGKK.[I]	1xTMT6plex [K11];1xTMT6plex [N-Term];1xAcetyl [K10(100)]	P12710 1xAcetyl [K46(100)]	Fatty acid-binding protein, liver OS=Mus musculus OX=10090 GN=Fabp1 PE=1 SV=2	Fabp1	fatty acid binding protein 1, liver	ENSMUSG00000054422
Q9EP89	Lactb	0.24551	1.27428	0.0531768	0.141184	[R].ASGYKYLDYMQK.[I]	1xTMT6plex [K12];1xTMT6plex [N-Term];1xAcetyl [K5(100)]	Q9EP89 1xAcetyl [K346(100)]	Serine beta-lactamase-like protein LACTB, mitochondrial OS=Mus musculus OX=10090 GN=Lactb PE=1 SV=1	Lactb	lactamase, beta	ENSMUSG00000032370
P99029	Prdx5	0.245687	0.278259	0.526915	0.510079	[K].KVNLAELFK.[G]	1xTMT6plex [K1];1xTMT6plex [N-Term];1xAcetyl [K9(100)]	P99029 1xAcetyl [K79(100)]	Peroxiredoxin-5, mitochondrial OS=Mus musculus OX=10090 GN=Prdx5 PE=1 SV=2	Prdx5	peroxiredoxin 5	ENSMUSG00000024953
P52760	Rida	0.246773	0.513126	0.306813	0.369202	[K].NLGEILKAAGCDFNNVVK.[T]	1xCarbamidomethyl [C11];1xTMT6plex [K18];1xTMT6plex [N-Term];1xAcetyl [K7(100)]	P52760 1xAcetyl [K67(100)]	2-iminobutanoate/2-iminopropanoate deaminase OS=Mus musculus OX=10090 GN=Rida PE=1 SV=3	Rida	reactive intermediate imine deaminase A homolog	ENSMUSG00000022323
Q8BW75	Maob	0.247151	0.722283	0.189547	0.285895	[R].LIHFVKGK.[S]	1xTMT6plex [K8];1xTMT6plex [N-Term];1xAcetyl [K6(100)]	Q8BW75 1xAcetyl [K93(100)]	Amine oxidase [flavin-containing] B OS=Mus musculus OX=10090 GN=Maob PE=1 SV=4	Maob	monoamine oxidase B	ENSMUSG00000040147
Q9WVM8	Aadat	0.247622	0.454761	0.350945	0.399092	[K].KILSQWKPEDSK.[D]	1xTMT6plex [K12];1xTMT6plex [N-Term];2xAcetyl [K1(100);K7(100)]	Q9WVM8 2xAcetyl [K173(100);K179(100)]	Kynurenine/alpha-aminoadipate aminotransferase, mitochondrial OS=Mus musculus OX=10090 GN=Aadat PE=1 SV=1	Aadat	aminoadipate aminotransferase	ENSMUSG00000057228
P52825	Cpt2	0.248025	0.406811	0.391912	0.425367	[R].YLSAQKPLLNDSQFR.[K]	1xTMT6plex [N-Term];1xAcetyl [K6(100)]	P52825 1xAcetyl [K69(100)]	Carnitine O-palmitoyltransferase 2, mitochondrial OS=Mus musculus OX=10090 GN=Cpt2 PE=1 SV=2	Cpt2	carnitine palmitoyltransferase 2	ENSMUSG00000028607
Q8R3Q6	Ccdc58	0.24817	0.216493	0.607445	0.562201	[K].NLDDLTLLKR.[L]	1xTMT6plex [N-Term];1xAcetyl [K9(100)]	Q8R3Q6 1xAcetyl [K100(100)]	Coiled-coil domain-containing protein 58 OS=Mus musculus OX=10090 GN=Ccdc58 PE=1 SV=1	Ccdc58	coiled-coil domain containing 58	ENSMUSG00000075229
P16332	Mmut	0.248924	1.19376	0.0640092	0.15361	[R].LLVAKMGQDGHDR.[G]	1xTMT6plex [N-Term];1xAcetyl [K5(100)]	P16332 1xAcetyl [K619(100)]	Methylmalonyl-CoA mutase, mitochondrial OS=Mus musculus OX=10090 GN=Mmut PE=1 SV=2	Mmut	methylmalonyl-Coenzyme A mutase	ENSMUSG00000023921
O88986	Gcat	0.249136	0.374354	0.422324	0.442303	[K].GIFVIGFSYPVVPKGKAR.[I]	1xTMT6plex [N-Term];2xAcetyl [K14(100);K16(100)]	O88986 2xAcetyl [K380(100);K382(100)]	2-amino-3-ketobutyrate coenzyme A ligase, mitochondrial OS=Mus musculus OX=10090 GN=Gcat PE=1 SV=2	Gcat	glycine C-acetyltransferase (2-amino-3-ketobutyrate-coenzyme A ligase)	ENSMUSG00000006378
O88986	Gcat	0.249166	1.15668	0.0697147	0.161117	[K].NLEAKIAHFHQR.[E]	1xTMT6plex [N-Term];1xAcetyl [K5(100)]	O88986 1xAcetyl [K115(100)]	2-amino-3-ketobutyrate coenzyme A ligase, mitochondrial OS=Mus musculus OX=10090 GN=Gcat PE=1 SV=2	Gcat	glycine C-acetyltransferase (2-amino-3-ketobutyrate-coenzyme A ligase)	ENSMUSG00000006378
Q9DCW4	Etfb	0.250146	0.595632	0.253728	0.330603	[K].IEVVKAGDLGVDLTSK.[V]	1xTMT6plex [K16];1xTMT6plex [N-Term];1xAcetyl [K5(100)]	Q9DCW4 1xAcetyl [K210(100)]	Electron transfer flavoprotein subunit beta OS=Mus musculus OX=10090 GN=Etfb PE=1 SV=3	Etfb	electron transferring flavoprotein, beta polypeptide	ENSMUSG00000004610
Q3UIU2	Ndufb6	0.250569	0.28986	0.513027	0.498784	[-].MSGYTPDEKLR.[L]	1xTMT6plex [N-Term];1xMet-loss+Acetyl [N-Term];1xAcetyl [K9(100)]	Q3UIU2 1xMet-loss+Acetyl [N-Term];1xAcetyl [K9(100)]	NADH dehydrogenase [ubiquinone] 1 beta subcomplex subunit 6 OS=Mus musculus OX=10090 GN=Ndufb6 PE=1 SV=3	Ndufb6	NADH:ubiquinone oxidoreductase subunit B6	ENSMUSG00000071014
P05202	Got2	0.251259	0.883561	0.130749	0.231389	[R].LTKEFSVYMTKDGR.[I]	1xOxidation [M9];1xTMT6plex [N-Term];2xAcetyl [K3(100);K11(100)]	P05202 2xAcetyl [K396(100);K404(100)]	Aspartate aminotransferase, mitochondrial OS=Mus musculus OX=10090 GN=Got2 PE=1 SV=1	Got2	glutamatic-oxaloacetic transaminase 2, mitochondrial	ENSMUSG00000031672
Q9JMH6	Txnrd1	0.251826	1.98716	0.0103001	0.0583429	[K].INEKTGK.[I]	1xTMT6plex [K7];1xTMT6plex [N-Term];1xAcetyl [K4(100)]	Q9JMH6 1xAcetyl [K426(100)]	Thioredoxin reductase 1, cytoplasmic OS=Mus musculus OX=10090 GN=Txnrd1 PE=1 SV=3	Txnrd1	thioredoxin reductase 1	ENSMUSG00000020250
Q8BMS1	Hadha	0.252007	0.568391	0.270153	0.340628	[R].DSIFSNLIGQLDYKGFEK.[A]	1xTMT6plex [K18];1xTMT6plex [N-Term];1xAcetyl [K14(100)]	Q8BMS1 1xAcetyl [K436(100)]	Trifunctional enzyme subunit alpha, mitochondrial OS=Mus musculus OX=10090 GN=Hadha PE=1 SV=1	Hadha	hydroxyacyl-CoA dehydrogenase trifunctional multienzyme complex subunit alpha	ENSMUSG00000025745
P55096	Abcd3	0.253003	1.1424	0.072045	0.16047	[R].EKQTIHSVFR.[K]	1xTMT6plex [N-Term];1xAcetyl [K2(100)]	P55096 1xAcetyl [K289(100)]	ATP-binding cassette sub-family D member 3 OS=Mus musculus OX=10090 GN=Abcd3 PE=1 SV=2	Abcd3	ATP-binding cassette, sub-family D (ALD), member 3	ENSMUSG00000028127
Q91XE0	Glyat	0.253226	0.250582	0.561588	0.529694	[K].LSSLDVVHAALVNKFWLFGGNER.[S]	1xTMT6plex [N-Term];1xAcetyl [K14(100)]	Q91XE0 1xAcetyl [K183(100)]	Glycine N-acyltransferase OS=Mus musculus OX=10090 GN=Glyat PE=1 SV=1	Glyat	glycine-N-acyltransferase	ENSMUSG00000063683
Q9DCJ5	Ndufa8	0.255918	0.61563	0.242309	0.317983	[R].QQQAKFDQCVLDK.[L]	1xCarbamidomethyl [C9];1xTMT6plex [K13];1xTMT6plex [N-Term];1xAcetyl [K5(100)]	Q9DCJ5 1xAcetyl [K106(100)]	NADH dehydrogenase [ubiquinone] 1 alpha subcomplex subunit 8 OS=Mus musculus OX=10090 GN=Ndufa8 PE=1 SV=3	Ndufa8	NADH:ubiquinone oxidoreductase subunit A8	ENSMUSG00000026895
O35945	Aldh1a7	0.256015	0.37207	0.424551	0.441225	[K].KFPVLNPATEEVICHVEEGDKADVDK.[A]	1xCarbamidomethyl [C14];2xTMT6plex [K1;K21];1xTMT6plex [N-Term];1xAcetyl [K26(99.4)]	O35945 1xAcetyl [K62(99.4)];P24549 1xAcetyl [K62(99.4)]	Aldehyde dehydrogenase, cytosolic 1 OS=Mus musculus OX=10090 GN=Aldh1a7 PE=1 SV=1;Retinal dehydrogenase 1 OS=Mus musculus OX=10090 GN=Aldh1a1 PE=1 SV=5	Aldh1a7	aldehyde dehydrogenase family 1, subfamily A7	ENSMUSG00000024747
Q8BG51	Rhot1	0.259042	1.11229	0.0772169	0.16121	[R].IFKQHFMDSR.[I]	1xTMT6plex [N-Term];1xAcetyl [K3(100)]	Q8BG51 1xAcetyl [K525(100)]	Mitochondrial Rho GTPase 1 OS=Mus musculus OX=10090 GN=Rhot1 PE=1 SV=1	Rhot1	ras homolog family member T1	ENSMUSG00000017686
D3YZZ3	Mtarc1	0.26163	1.13555	0.0731896	0.153627	[R].KEPLETLKSYR.[L]	1xTMT6plex [K1];1xTMT6plex [N-Term];1xAcetyl [K8(100)]	D3YZZ3 1xAcetyl [K300(100)];Q922Q1 1xAcetyl [K296(100)]	Mitochondrial amidoxime reducing component 1 OS=Mus musculus OX=10090 GN=Mtarc1 PE=1 SV=2;Mitochondrial amidoxime reducing component 2 OS=Mus musculus OX=10090 GN=Mtarc2 PE=1 SV=1	Mtarc1	mitochondrial amidoxime reducing component 1	ENSMUSG00000026621
P20108	Prdx3	0.261929	0.637253	0.23054	0.306494	[K].GTAVVNGEFK.[E]	1xTMT6plex [N-Term];1xAcetyl [K10(100)]	P20108 1xAcetyl [K84(100)]	Thioredoxin-dependent peroxide reductase, mitochondrial OS=Mus musculus OX=10090 GN=Prdx3 PE=1 SV=1	Prdx3	peroxiredoxin 3	ENSMUSG00000024997
G5E902	Slc25a3	0.263377	0.401189	0.397019	0.422398	[R].QIPYTMMKFACFER.[T]	1xCarbamidomethyl [C11];2xOxidation [M6;M7];1xTMT6plex [N-Term];1xAcetyl [K8(100)]	G5E902 1xAcetyl [K230(100)]	Phosphate carrier protein, mitochondrial OS=Mus musculus OX=10090 GN=Slc25a3 PE=1 SV=1	Slc25a3	solute carrier family 25 (mitochondrial carrier, phosphate carrier), member 3	ENSMUSG00000061904
Q8BH59	Slc25a12	0.263914	2.55706	0.00277297	0.0322061	[K].NSFDCFKK.[V]	1xCarbamidomethyl [C5];1xTMT6plex [K8];1xTMT6plex [N-Term];1xAcetyl [K7(100)]	Q8BH59 1xAcetyl [K377(100)];Q9QXX4 1xAcetyl [K380(100)]	Calcium-binding mitochondrial carrier protein Aralar1 OS=Mus musculus OX=10090 GN=Slc25a12 PE=1 SV=1;Calcium-binding mitochondrial carrier protein Aralar2 OS=Mus musculus OX=10090 GN=Slc25a13 PE=1 SV=1	Slc25a12	solute carrier family 25 (mitochondrial carrier, Aralar), member 12	ENSMUSG00000027010
Q9DCM2	Gstk1	0.264922	0.763856	0.172244	0.259478	[K].NKLIENTDAACK.[Y]	1xCarbamidomethyl [C11];1xTMT6plex [K12];1xTMT6plex [N-Term];1xAcetyl [K2(100)]	Q9DCM2 1xAcetyl [K167(100)]	Glutathione S-transferase kappa 1 OS=Mus musculus OX=10090 GN=Gstk1 PE=1 SV=3	Gstk1	glutathione S-transferase kappa 1	ENSMUSG00000029864
Q9WVM8	Aadat	0.269534	0.784181	0.164369	0.249091	[K].QLIEEKAIER.[E]	1xTMT6plex [N-Term];1xAcetyl [K6(100)]	Q9WVM8 1xAcetyl [K373(100)]	Kynurenine/alpha-aminoadipate aminotransferase, mitochondrial OS=Mus musculus OX=10090 GN=Aadat PE=1 SV=1	Aadat	aminoadipate aminotransferase	ENSMUSG00000057228
O35129	Phb2	0.269541	1.46085	0.0346056	0.0892334	[R].AAQNISKTIATSQNR.[I]	1xTMT6plex [N-Term];1xAcetyl [K7(100)]	O35129 1xAcetyl [K262(100)]	Prohibitin-2 OS=Mus musculus OX=10090 GN=Phb2 PE=1 SV=1	Phb2	prohibitin 2	ENSMUSG00000004264
Q9CXJ4	Abcb8	0.270123	0.509375	0.309474	0.358662	[K].DFTLKLPSGK.[I]	1xTMT6plex [K10];1xTMT6plex [N-Term];1xAcetyl [K5(100)]	Q9CXJ4 1xAcetyl [K478(100)]	Mitochondrial potassium channel ATP-binding subunit OS=Mus musculus OX=10090 GN=Abcb8 PE=1 SV=1	Abcb8	ATP-binding cassette, sub-family B (MDR/TAP), member 8	ENSMUSG00000028973
P48962	Slc25a4	0.270288	0.550532	0.281493	0.339506	[R].YFPTQALNFAFK.[D]	1xTMT6plex [N-Term];1xAcetyl [K12(100)]	P48962 1xAcetyl [K92(100)];P51881 1xAcetyl [K92(100)]	ADP/ATP translocase 1 OS=Mus musculus OX=10090 GN=Slc25a4 PE=1 SV=4;ADP/ATP translocase 2 OS=Mus musculus OX=10090 GN=Slc25a5 PE=1 SV=3	Slc25a4	solute carrier family 25 (mitochondrial carrier, adenine nucleotide translocator), member 4	ENSMUSG00000031633
A2ADA5	Pusl1	0.270702	0.265937	0.54208	0.513465	[R].AVGVLNFLEEAAKR.[L]	1xTMT6plex [N-Term];1xAcetyl [K13(100)]	A2ADA5 1xAcetyl [K49(100)]	tRNA pseudouridine synthase-like 1 OS=Mus musculus OX=10090 GN=Pusl1 PE=1 SV=1	Pusl1	pseudouridylate synthase-like 1	ENSMUSG00000051557
P32020	Scp2	0.271028	0.933658	0.116504	0.199229	[K].ANLVFKEIEK.[K]	1xTMT6plex [K10];1xTMT6plex [N-Term];1xAcetyl [K6(100)]	P32020 1xAcetyl [K438(100)]	Non-specific lipid-transfer protein OS=Mus musculus OX=10090 GN=Scp2 PE=1 SV=3	Scp2	sterol carrier protein 2, liver	ENSMUSG00000028603
H3BKD7	Idi1	0.271653	0.567755	0.270549	0.330532	[K].IGADTKK.[N]	1xTMT6plex [K7];1xTMT6plex [N-Term];1xAcetyl [K6(100)]	H3BKD7 1xAcetyl [K65(100)]	Isopentenyl-diphosphate Delta-isomerase 1 (Fragment) OS=Mus musculus OX=10090 GN=Idi1 PE=1 SV=1	Idi1	#N/A	ENSMUSG00000058258
P61922	Abat	0.272027	1.14699	0.0712874	0.141311	[K].KMMTGGFFHK.[E]	2xOxidation [M2;M3];1xTMT6plex [K10];1xTMT6plex [N-Term];1xAcetyl [K1(100)]	P61922 1xAcetyl [K358(100)]	4-aminobutyrate aminotransferase, mitochondrial OS=Mus musculus OX=10090 GN=Abat PE=1 SV=1	Abat	4-aminobutyrate aminotransferase	ENSMUSG00000057880
Q91ZA3	Pcca	0.272215	0.376963	0.419795	0.433685	[K].LAAELNKFMLEK.[V]	1xTMT6plex [K12];1xTMT6plex [N-Term];1xAcetyl [K7(100)]	Q91ZA3 1xAcetyl [K644(100)]	Propionyl-CoA carboxylase alpha chain, mitochondrial OS=Mus musculus OX=10090 GN=Pcca PE=1 SV=2	Pcca	propionyl-Coenzyme A carboxylase, alpha polypeptide	ENSMUSG00000041650
P19096	Fasn	0.273667	1.36318	0.0433332	0.0995008	[R].HFQLEQDKPK.[E]	1xTMT6plex [K10];1xTMT6plex [N-Term];1xAcetyl [K8(100)]	P19096 1xAcetyl [K1516(100)]	Fatty acid synthase OS=Mus musculus OX=10090 GN=Fasn PE=1 SV=2	Fasn	fatty acid synthase	ENSMUSG00000025153
P56135	Atp5j2	0.274667	1.07779	0.0836011	0.155486	[K].LMEVKLGELPSWIMMR.[D]	1xTMT6plex [N-Term];1xAcetyl [K5(100)]	P56135 1xAcetyl [K16(100)]	ATP synthase subunit f, mitochondrial OS=Mus musculus OX=10090 GN=Atp5mf PE=1 SV=3	Atp5j2	ATP synthase, H+ transporting, mitochondrial F0 complex, subunit F2	ENSMUSG00000038690
Q8K1R3	Pnpt1	0.275975	0.826225	0.149202	0.229737	[R].AKFVGPGGYHLK.[K]	1xTMT6plex [K12];1xTMT6plex [N-Term];1xAcetyl [K2(100)]	Q8K1R3 1xAcetyl [K619(100)]	Polyribonucleotide nucleotidyltransferase 1, mitochondrial OS=Mus musculus OX=10090 GN=Pnpt1 PE=1 SV=1	Pnpt1	polyribonucleotide nucleotidyltransferase 1	ENSMUSG00000020464
Q8K2B3	Sdha	0.27729	0.508654	0.309989	0.355873	[R].VGSVLQEGCEK.[I]	1xCarbamidomethyl [C9];1xTMT6plex [N-Term];1xAcetyl [K11(100)]	Q8K2B3 1xAcetyl [K538(100)]	Succinate dehydrogenase [ubiquinone] flavoprotein subunit, mitochondrial OS=Mus musculus OX=10090 GN=Sdha PE=1 SV=1	Sdha	succinate dehydrogenase complex, subunit A, flavoprotein (Fp)	ENSMUSG00000021577
Q9CQ62	Decr1	0.27809	0.573595	0.266935	0.324203	[K].DAPQSKFFQPVLKPMLPPDAFQGK.[V]	1xTMT6plex [K24];1xTMT6plex [N-Term];2xAcetyl [K6(100);K13(100)]	Q9CQ62 2xAcetyl [K42(100);K49(100)]	2,4-dienoyl-CoA reductase, mitochondrial OS=Mus musculus OX=10090 GN=Decr1 PE=1 SV=1	Decr1	2,4-dienoyl CoA reductase 1, mitochondrial	ENSMUSG00000028223
Q80YD1	Supv3l1	0.278762	0.514635	0.305749	0.352123	[K].GEKELEPITTSQALQIAGR.[A]	1xTMT6plex [N-Term];1xAcetyl [K3(100)]	Q80YD1 1xAcetyl [K454(100)]	ATP-dependent RNA helicase SUPV3L1, mitochondrial OS=Mus musculus OX=10090 GN=Supv3l1 PE=1 SV=1	Supv3l1	suppressor of var1, 3-like 1 (S. cerevisiae)	ENSMUSG00000020079
A0A0R4J083	Acadl	0.279173	0.265142	0.543073	0.512034	[K].FFQEEVIPHHTEWEKAGEVSR.[E]	1xTMT6plex [N-Term];1xAcetyl [K15(100)]	A0A0R4J083 1xAcetyl [K81(100)]	Long-chain-specific acyl-CoA dehydrogenase, mitochondrial OS=Mus musculus OX=10090 GN=Acadl PE=1 SV=1	Acadl	acyl-Coenzyme A dehydrogenase, long-chain	ENSMUSG00000026003
Q3UFY8	Trmt10c	0.279572	0.3609	0.435612	0.440719	[K].NTGNWEEALKFVPR.[R]	1xTMT6plex [N-Term];1xAcetyl [K10(100)]	Q3UFY8 1xAcetyl [K369(100)]	tRNA methyltransferase 10 homolog C OS=Mus musculus OX=10090 GN=Trmt10c PE=1 SV=2	Trmt10c	tRNA methyltransferase 10C, mitochondrial RNase P subunit	ENSMUSG00000044763
Q60932	Vdac1	0.284981	2.43544	0.00366913	0.0285474	[R].FGIAAKYQVDPDACFSAK.[V]	1xCarbamidomethyl [C14];1xTMT6plex [K18];1xTMT6plex [N-Term];1xAcetyl [K6(100)]	Q60932 1xAcetyl [K237(100)]	Voltage-dependent anion-selective channel protein 1 OS=Mus musculus OX=10090 GN=Vdac1 PE=1 SV=3	Vdac1	voltage-dependent anion channel 1	ENSMUSG00000020402
P53395	Dbt	0.28565	0.693805	0.202393	0.271449	[K].GDVYKAQIMNVSWSADHR.[V]	1xTMT6plex [N-Term];1xAcetyl [K5(100)]	P53395 1xAcetyl [K440(100)]	Lipoamide acyltransferase component of branched-chain alpha-keto acid dehydrogenase complex, mitochondrial OS=Mus musculus OX=10090 GN=Dbt PE=1 SV=2	Dbt	dihydrolipoamide branched chain transacylase E2	ENSMUSG00000000340
Q99L13	Hibadh	0.28817	0.283963	0.52004	0.493914	[R].SGLDPKLLAKILNMSSGR.[C]	1xOxidation [M14];1xTMT6plex [N-Term];2xAcetyl [K6(100);K10(100)]	Q99L13 2xAcetyl [K237(100);K241(100)]	3-hydroxyisobutyrate dehydrogenase, mitochondrial OS=Mus musculus OX=10090 GN=Hibadh PE=1 SV=1	Hibadh	3-hydroxyisobutyrate dehydrogenase	ENSMUSG00000029776
Q9D023	Mpc2	0.288973	2.31279	0.0048664	0.0302658	[K].KLRPLYNHPAGPR.[T]	1xTMT6plex [N-Term];1xAcetyl [K1(100)]	Q9D023 1xAcetyl [K27(100)]	Mitochondrial pyruvate carrier 2 OS=Mus musculus OX=10090 GN=Mpc2 PE=1 SV=1	Mpc2	mitochondrial pyruvate carrier 2	ENSMUSG00000026568
A0A0A6YXW4	Mrpl30	0.289406	1.82264	0.015044	0.0485979	[K].YGGDPQNPHKLHIVTR.[I]	1xTMT6plex [N-Term];1xAcetyl [K10(100)]	A0A0A6YXW4 1xAcetyl [K65(100)]	39S ribosomal protein L30, mitochondrial (Fragment) OS=Mus musculus OX=10090 GN=Mrpl30 PE=1 SV=1	Mrpl30	mitochondrial ribosomal protein L30	ENSMUSG00000026087
A0A0R4J0I6	Acad11	0.290096	1.84617	0.0142504	0.0471337	[K].IDREFKIQK.[A]	1xTMT6plex [K9];1xTMT6plex [N-Term];1xAcetyl [K6(100)]	A0A0R4J0I6 1xAcetyl [K87(100)]	Acyl-CoA dehydrogenase family member 11 OS=Mus musculus OX=10090 GN=Acad11 PE=1 SV=1	Acad11	acyl-Coenzyme A dehydrogenase family, member 11	ENSMUSG00000090150
P52825	Cpt2	0.29036	0.622254	0.238641	0.297275	[R].TETIRPASIFTKR.[C]	1xTMT6plex [N-Term];1xAcetyl [K12(100)]	P52825 1xAcetyl [K510(100)]	Carnitine O-palmitoyltransferase 2, mitochondrial OS=Mus musculus OX=10090 GN=Cpt2 PE=1 SV=2	Cpt2	carnitine palmitoyltransferase 2	ENSMUSG00000028607
E9Q1J7	Pccb	0.290874	0.877975	0.132442	0.201428	[R].CADFGMAADKNK.[DF]	1xCarbamidomethyl [C1];1xTMT6plex [K12];1xTMT6plex [N-Term];1xAcetyl [K10(100)]	E9Q1J7 1xAcetyl [K101(100)]	Propionyl-CoA carboxylase beta chain, mitochondrial OS=Mus musculus OX=10090 GN=Pccb PE=1 SV=1	Pccb	propionyl Coenzyme A carboxylase, beta polypeptide	ENSMUSG00000032527
Q5FW57	Gm4952	0.29139	0.62266	0.238418	0.296662	[R].AQGLISHIIYAQTLAMDKR.[G]	1xTMT6plex [N-Term];1xAcetyl [K18(100)]	Q5FW57 1xAcetyl [K256(100)]	Glycine N-acyltransferase-like protein OS=Mus musculus OX=10090 GN=Gm4952 PE=1 SV=3	Gm4952	predicted gene 4952	ENSMUSG00000071633
Q9D023	Mpc2	0.291764	0.363164	0.433347	0.43654	[R].TVFFWAPIMK.[W]	1xTMT6plex [N-Term];1xAcetyl [K10(100)]	Q9D023 1xAcetyl [K49(100)]	Mitochondrial pyruvate carrier 2 OS=Mus musculus OX=10090 GN=Mpc2 PE=1 SV=1	Mpc2	mitochondrial pyruvate carrier 2	ENSMUSG00000026568
Q9DCL9	Paics	0.291798	0.774651	0.168015	0.237414	[K].RNPGVQEGYKFYPPK.[V]	1xTMT6plex [K15];1xTMT6plex [N-Term];1xAcetyl [K10(100)]	Q9DCL9 1xAcetyl [K120(100)]	Multifunctional protein ADE2 OS=Mus musculus OX=10090 GN=Paics PE=1 SV=4	Paics	phosphoribosylaminoimidazole carboxylase, phosphoribosylaminoribosylaminoimidazole, succinocarboxamide synthetase	ENSMUSG00000029247
P48962	Slc25a4	0.293257	2.7854	0.00163909	0.0200889	[R].YFPTQALNFAFKDK.[Y]	1xTMT6plex [K14];1xTMT6plex [N-Term];1xAcetyl [K12(100)]	P48962 1xAcetyl [K92(100)];P51881 1xAcetyl [K92(100)]	ADP/ATP translocase 1 OS=Mus musculus OX=10090 GN=Slc25a4 PE=1 SV=4;ADP/ATP translocase 2 OS=Mus musculus OX=10090 GN=Slc25a5 PE=1 SV=3	Slc25a4	solute carrier family 25 (mitochondrial carrier, adenine nucleotide translocator), member 4	ENSMUSG00000031633
Q9CZU6	Cs	0.293372	0.522105	0.300535	0.34174	[K].SMSTDGLMKFVDSK.[-]	1xTMT6plex [K14];1xTMT6plex [N-Term];1xAcetyl [K9(100)]	Q9CZU6 1xAcetyl [K459(100)]	Citrate synthase, mitochondrial OS=Mus musculus OX=10090 GN=Cs PE=1 SV=1	Cs	citrate synthase	ENSMUSG00000005683
P51881	Slc25a5	0.293518	3.00913	0.000979191	0.0169953	[K].QIFLGGVDKR.[T]	1xTMT6plex [N-Term];1xAcetyl [K9(100)]	P51881 1xAcetyl [K105(100)]	ADP/ATP translocase 2 OS=Mus musculus OX=10090 GN=Slc25a5 PE=1 SV=3	Slc25a5	solute carrier family 25 (mitochondrial carrier, adenine nucleotide translocator), member 5	ENSMUSG00000016319
Q8BIJ6	Iars2	0.293539	0.837282	0.145452	0.213649	[R].TVMVHGFTLGEKGEK.[M]	1xOxidation [M3];1xTMT6plex [K15];1xTMT6plex [N-Term];1xAcetyl [K12(100)]	Q8BIJ6 1xAcetyl [K661(100)]	Isoleucine--tRNA ligase, mitochondrial OS=Mus musculus OX=10090 GN=Iars2 PE=1 SV=1	Iars2	isoleucine-tRNA synthetase 2, mitochondrial	ENSMUSG00000026618
Q99KB8	Hagh	0.294066	1.20085	0.0629723	0.112362	[K].VYCGHEYTVNNLKFAR.[H]	1xCarbamidomethyl [C3];1xTMT6plex [N-Term];1xAcetyl [K13(100)]	Q99KB8 1xAcetyl [K230(100)]	Hydroxyacylglutathione hydrolase, mitochondrial OS=Mus musculus OX=10090 GN=Hagh PE=1 SV=2	Hagh	hydroxyacyl glutathione hydrolase	ENSMUSG00000024158
Q8C196	Cps1	0.294351	0.375743	0.420975	0.427876	[R].DGSIDLVINLPNNNTKFVHDNYVIR.[R]	1xTMT6plex [N-Term];1xAcetyl [K16(100)]	Q8C196 1xAcetyl [K1444(100)]	Carbamoyl-phosphate synthase [ammonia], mitochondrial OS=Mus musculus OX=10090 GN=Cps1 PE=1 SV=2	Cps1	carbamoyl-phosphate synthetase 1	ENSMUSG00000025991
Q64521	Gpd2	0.294464	1.34417	0.0452723	0.0878419	[K].RFHKFDEDEK.[G]	1xTMT6plex [K10];1xTMT6plex [N-Term];1xAcetyl [K4(100)]	Q64521 1xAcetyl [K634(100)]	Glycerol-3-phosphate dehydrogenase, mitochondrial OS=Mus musculus OX=10090 GN=Gpd2 PE=1 SV=2	Gpd2	glycerol phosphate dehydrogenase 2, mitochondrial	ENSMUSG00000026827
Q8R0Y6	Aldh1l1	0.29661	0.626121	0.236526	0.292752	[K].TDVAAPFGGFK.[Q]	1xTMT6plex [N-Term];1xAcetyl [K11(100)]	Q8R0Y6 1xAcetyl [K876(100)]	Cytosolic 10-formyltetrahydrofolate dehydrogenase OS=Mus musculus OX=10090 GN=Aldh1l1 PE=1 SV=1	Aldh1l1	aldehyde dehydrogenase 1 family, member L1	ENSMUSG00000030088
Q91XE0	Glyat	0.296823	1.11834	0.0761488	0.128007	[-].MIVPLQGAQMLQMLEKSLR.[K]	1xOxidation [M];1xTMT6plex [N-Term];1xAcetyl [K16(100)]	Q91XE0 1xAcetyl [K16(100)]	Glycine N-acyltransferase OS=Mus musculus OX=10090 GN=Glyat PE=1 SV=1	Glyat	glycine-N-acyltransferase	ENSMUSG00000063683
Q8C196	Cps1	0.297315	0.799778	0.15857	0.224566	[R].TVDSKSLFHYR.[Q]	1xTMT6plex [N-Term];1xAcetyl [K5(100)]	Q8C196 1xAcetyl [K1486(100)]	Carbamoyl-phosphate synthase [ammonia], mitochondrial OS=Mus musculus OX=10090 GN=Cps1 PE=1 SV=2	Cps1	carbamoyl-phosphate synthetase 1	ENSMUSG00000025991
Q99J39	Mlycd	0.300283	0.395409	0.402338	0.4136	[K].SEKLTQALQGPLMR.[L]	1xTMT6plex [N-Term];1xAcetyl [K3(100)]	Q99J39 1xAcetyl [K388(100)]	Malonyl-CoA decarboxylase, mitochondrial OS=Mus musculus OX=10090 GN=Mlycd PE=1 SV=1	Mlycd	malonyl-CoA decarboxylase	ENSMUSG00000074064
P70349	Hint1	0.302702	1.09738	0.0799138	0.128565	[K].CAADLGLKR.[G]	1xCarbamidomethyl [C1];1xTMT6plex [N-Term];1xAcetyl [K8(100)]	P70349 1xAcetyl [K91(100)]	Histidine triad nucleotide-binding protein 1 OS=Mus musculus OX=10090 GN=Hint1 PE=1 SV=3	Hint1	histidine triad nucleotide binding protein 1	ENSMUSG00000020267
E9PY45	Slc25a22	0.30363	0.330849	0.466822	0.45424	[K].LINGGIAGLIGVTCVFPIDLAKTR.[L]	1xCarbamidomethyl [C14];1xTMT6plex [N-Term];1xAcetyl [K22(100)]	E9PY45 1xAcetyl [K33(100)]	Mitochondrial glutamate carrier 1 (Fragment) OS=Mus musculus OX=10090 GN=Slc25a22 PE=1 SV=4	Slc25a22	solute carrier family 25 (mitochondrial carrier, glutamate), member 22	ENSMUSG00000019082
J3QMG3	Vdac3	0.304069	1.11363	0.0769786	0.124222	[K].YKVCNYGLTFTQK.[W]	1xCarbamidomethyl [C4];1xTMT6plex [K13];1xTMT6plex [N-Term];1xAcetyl [K2(100)]	J3QMG3 1xAcetyl [K64(100)]	Voltage-dependent anion-selective channel protein 3 OS=Mus musculus OX=10090 GN=Vdac3 PE=1 SV=1	Vdac3	voltage-dependent anion channel 3	ENSMUSG00000008892
Q8K411	Pitrm1	0.307104	0.925277	0.118774	0.173742	[R].TVPYADPDHASLKILAR.[L]	1xTMT6plex [N-Term];1xAcetyl [K13(100)]	Q8K411 1xAcetyl [K883(100)]	Presequence protease, mitochondrial OS=Mus musculus OX=10090 GN=Pitrm1 PE=1 SV=1	Pitrm1	pitrilysin metallepetidase 1	ENSMUSG00000021193
Q8BWT1	Acaa2	0.30733	0.349222	0.447485	0.440993	[K].AANEAGYFNEEMAPIEVKTK.[K]	1xTMT6plex [K20];1xTMT6plex [N-Term];1xAcetyl [K18(100)]	Q8BWT1 1xAcetyl [K209(100)]	3-ketoacyl-CoA thiolase, mitochondrial OS=Mus musculus OX=10090 GN=Acaa2 PE=1 SV=3	Acaa2	acetyl-Coenzyme A acyltransferase 2 (mitochondrial 3-oxoacyl-Coenzyme A thiolase)	ENSMUSG00000036880
P52825	Cpt2	0.307593	0.45148	0.353606	0.375543	[R].QYGQTVATYESCSTAAFK.[H]	1xCarbamidomethyl [C12];1xTMT6plex [N-Term];1xAcetyl [K18(100)]	P52825 1xAcetyl [K495(100)]	Carnitine O-palmitoyltransferase 2, mitochondrial OS=Mus musculus OX=10090 GN=Cpt2 PE=1 SV=2	Cpt2	carnitine palmitoyltransferase 2	ENSMUSG00000028607
P29758	Oat	0.308748	0.484344	0.327836	0.355873	[K].VLPMNTGVEAGETACKLAR.[R]	1xCarbamidomethyl [C15];1xTMT6plex [N-Term];1xAcetyl [K16(100)]	P29758 1xAcetyl [K151(100)]	Ornithine aminotransferase, mitochondrial OS=Mus musculus OX=10090 GN=Oat PE=1 SV=1	Oat	ornithine aminotransferase	ENSMUSG00000030934
Q9CQZ6	Ndufb3	0.308791	0.307192	0.492956	0.470251	[K].IEGTPLETVQKKLAAR.[G]	1xTMT6plex [N-Term];2xAcetyl [K11(100);K12(100)]	Q9CQZ6 2xAcetyl [K40(100);K41(100)]	NADH dehydrogenase [ubiquinone] 1 beta subcomplex subunit 3 OS=Mus musculus OX=10090 GN=Ndufb3 PE=1 SV=1	Ndufb3	NADH:ubiquinone oxidoreductase subunit B3	ENSMUSG00000026032
P11725	Otc	0.310136	0.555384	0.278366	0.318058	[K].TAKVAASDWTFLHCLPR.[K]	1xCarbamidomethyl [C14];1xTMT6plex [N-Term];1xAcetyl [K3(100)]	P11725 1xAcetyl [K292(100)]	Ornithine carbamoyltransferase, mitochondrial OS=Mus musculus OX=10090 GN=Otc PE=1 SV=1	Otc	ornithine transcarbamylase	ENSMUSG00000031173
Q8CAQ8	Immt	0.31146	0.677447	0.210162	0.264392	[K].TAMDNSEIAGEKK.[S]	1xTMT6plex [K13];1xTMT6plex [N-Term];1xAcetyl [K12(100)]	Q8CAQ8 1xAcetyl [K268(100)]	MICOS complex subunit Mic60 OS=Mus musculus OX=10090 GN=Immt PE=1 SV=1	Immt	inner membrane protein, mitochondrial	ENSMUSG00000052337
P11352	Gpx1	0.311843	2.34363	0.00453285	0.0239865	[R].DYTEMNDLQKR.[L]	1xOxidation [M5];1xTMT6plex [N-Term];1xAcetyl [K10(100)]	P11352 1xAcetyl [K62(100)]	Glutathione peroxidase 1 OS=Mus musculus OX=10090 GN=Gpx1 PE=1 SV=2	Gpx1	glutathione peroxidase 1	ENSMUSG00000063856
P12710	Fabp1	0.313257	1.12348	0.0752527	0.11566	[K].AVVKLEGDNK.[M]	1xTMT6plex [K10];1xTMT6plex [N-Term];1xAcetyl [K4(100)]	P12710 1xAcetyl [K84(100)]	Fatty acid-binding protein, liver OS=Mus musculus OX=10090 GN=Fabp1 PE=1 SV=2	Fabp1	fatty acid binding protein 1, liver	ENSMUSG00000054422
Q9Z2I8	Suclg2	0.313831	0.781348	0.165444	0.22141	[K].EAQVYEAFK.[L]	1xTMT6plex [N-Term];1xAcetyl [K9(100)]	Q9Z2I8 1xAcetyl [K348(100)]	Succinate--CoA ligase [GDP-forming] subunit beta, mitochondrial OS=Mus musculus OX=10090 GN=Suclg2 PE=1 SV=3	Suclg2	succinate-Coenzyme A ligase, GDP-forming, beta subunit	ENSMUSG00000061838
Q91XF0	Pnpo	0.315241	0.825522	0.149444	0.203359	[R].MLLLKGFGK.[D]	1xTMT6plex [K9];1xTMT6plex [N-Term];1xAcetyl [K5(100)]	Q91XF0 1xAcetyl [K100(100)]	Pyridoxine-5'-phosphate oxidase OS=Mus musculus OX=10090 GN=Pnpo PE=1 SV=1	Pnpo	pyridoxine 5'-phosphate oxidase	ENSMUSG00000018659
Q8R3Q6	Ccdc58	0.315296	1.25943	0.0550263	0.0884942	[K].NCIAQTSAVVKSLR.[E]	1xCarbamidomethyl [C2];1xTMT6plex [N-Term];1xAcetyl [K11(100)]	Q8R3Q6 1xAcetyl [K83(100)]	Coiled-coil domain-containing protein 58 OS=Mus musculus OX=10090 GN=Ccdc58 PE=1 SV=1	Ccdc58	coiled-coil domain containing 58	ENSMUSG00000075229
Q8BH59	Slc25a12	0.315561	0.434659	0.367571	0.383577	[R].FTLGSVAGAVGATAVYPIDLVKTR.[M]	1xTMT6plex [N-Term];1xAcetyl [K22(100)]	Q8BH59 1xAcetyl [K351(100)]	Calcium-binding mitochondrial carrier protein Aralar1 OS=Mus musculus OX=10090 GN=Slc25a12 PE=1 SV=1	Slc25a12	solute carrier family 25 (mitochondrial carrier, Aralar), member 12	ENSMUSG00000027010
A0A0R4J083	Acadl	0.316143	0.75445	0.176015	0.230301	[K].AFGKTVAHIQTVQHK.[L]	1xTMT6plex [K15];1xTMT6plex [N-Term];1xAcetyl [K4(100)]	A0A0R4J083 1xAcetyl [K322(100)]	Long-chain-specific acyl-CoA dehydrogenase, mitochondrial OS=Mus musculus OX=10090 GN=Acadl PE=1 SV=1	Acadl	acyl-Coenzyme A dehydrogenase, long-chain	ENSMUSG00000026003
P08228	Sod1	0.316726	0.401694	0.396557	0.404336	[R].TMVVHEKQDDLGKGGNEESTKTGNAGSR.[L]	2xTMT6plex [K13;K21];1xTMT6plex [N-Term];1xAcetyl [K7(100)]	P08228 1xAcetyl [K123(100)]	Superoxide dismutase [Cu-Zn] OS=Mus musculus OX=10090 GN=Sod1 PE=1 SV=2	Sod1	superoxide dismutase 1, soluble	ENSMUSG00000022982
Q9DCX2	Atp5h	0.318202	0.540521	0.288057	0.322329	[R].IQEYEKQLEKMR.[N]	1xOxidation [M11];1xTMT6plex [N-Term];2xAcetyl [K6(100);K10(100)]	Q9DCX2 2xAcetyl [K117(100);K121(100)]	ATP synthase subunit d, mitochondrial OS=Mus musculus OX=10090 GN=Atp5pd PE=1 SV=3	Atp5h	ATP synthase, H+ transporting, mitochondrial F0 complex, subunit D	ENSMUSG00000034566
Q6GT24	Prdx6	0.318988	2.02622	0.00941423	0.0307092	[K].LAPEFAKR.[N]	1xTMT6plex [N-Term];1xAcetyl [K7(100)]	Q6GT24 1xAcetyl [K63(100)]	Peroxiredoxin-6 OS=Mus musculus OX=10090 GN=Prdx6 PE=1 SV=1	Prdx6	peroxiredoxin 6	ENSMUSG00000026701
Q8BK72	Mrps27	0.320262	0.367933	0.428615	0.426372	[R].EDLDSAEYYLYKFR.[H]	1xTMT6plex [N-Term];1xAcetyl [K12(100)]	Q8BK72 1xAcetyl [K94(100)]	28S ribosomal protein S27, mitochondrial OS=Mus musculus OX=10090 GN=Mrps27 PE=1 SV=2	Mrps27	mitochondrial ribosomal protein S27	ENSMUSG00000041632
H7BX01	Opa1	0.320574	0.799151	0.1588	0.210128	[R].ELDRNELFEKAK.[N]	1xTMT6plex [K12];1xTMT6plex [N-Term];1xAcetyl [K10(100)]	H7BX01 1xAcetyl [K614(100)]	Dynamin-like 120 kDa protein, mitochondrial OS=Mus musculus OX=10090 GN=Opa1 PE=1 SV=1	Opa1	OPA1, mitochondrial dynamin like GTPase	ENSMUSG00000038084
Q91W43	Gldc	0.321147	1.06638	0.0858271	0.124253	[K].TFCIPHGGGGPGMGPIGVKK.[H]	1xCarbamidomethyl [C3];1xOxidation [M13];1xTMT6plex [K20];1xTMT6plex [N-Term];1xAcetyl [K19(100)]	Q91W43 1xAcetyl [K778(100)]	Glycine dehydrogenase (decarboxylating), mitochondrial OS=Mus musculus OX=10090 GN=Gldc PE=1 SV=1	Gldc	glycine decarboxylase	ENSMUSG00000024827
Q8R0Y6	Aldh1l1	0.323062	0.313158	0.48623	0.463548	[R].GEDGESECVINYVEKAVK.[K]	1xCarbamidomethyl [C8];1xTMT6plex [K18];1xTMT6plex [N-Term];1xAcetyl [K15(100)]	Q8R0Y6 1xAcetyl [K411(100)]	Cytosolic 10-formyltetrahydrofolate dehydrogenase OS=Mus musculus OX=10090 GN=Aldh1l1 PE=1 SV=1	Aldh1l1	aldehyde dehydrogenase 1 family, member L1	ENSMUSG00000030088
P34914	Ephx2	0.324293	1.27165	0.0534991	0.0820282	[K].AKPNEVVFLDDFGSNLKPAR.[D]	1xTMT6plex [K2];1xTMT6plex [N-Term];1xAcetyl [K17(100)]	P34914 1xAcetyl [K191(100)]	Bifunctional epoxide hydrolase 2 OS=Mus musculus OX=10090 GN=Ephx2 PE=1 SV=2	Ephx2	epoxide hydrolase 2, cytoplasmic	ENSMUSG00000022040
Q91ZA3	Pcca	0.32521	1.006	0.0986281	0.137295	[K].VKLVHCK.[A]	1xCarbamidomethyl [C6];1xTMT6plex [K7];1xTMT6plex [N-Term];1xAcetyl [K2(100)]	Q91ZA3 1xAcetyl [K704(100)]	Propionyl-CoA carboxylase alpha chain, mitochondrial OS=Mus musculus OX=10090 GN=Pcca PE=1 SV=2	Pcca	propionyl-Coenzyme A carboxylase, alpha polypeptide	ENSMUSG00000041650
Q791V5	Mtch2	0.326147	0.590712	0.256619	0.295259	[K].VLQYYQESEKPEELGSVTVQK.[E]	1xTMT6plex [K21];1xTMT6plex [N-Term];1xAcetyl [K10(100)]	Q791V5 1xAcetyl [K100(100)]	Mitochondrial carrier homolog 2 OS=Mus musculus OX=10090 GN=Mtch2 PE=1 SV=1	Mtch2	mitochondrial carrier 2	ENSMUSG00000027282
P50544	Acadvl	0.327383	0.960428	0.10954	0.149729	[K].IFCSEAAWK.[V]	1xCarbamidomethyl [C3];1xTMT6plex [N-Term];1xAcetyl [K9(100)]	P50544 1xAcetyl [K429(100)]	Very long-chain specific acyl-CoA dehydrogenase, mitochondrial OS=Mus musculus OX=10090 GN=Acadvl PE=1 SV=3	Acadvl	acyl-Coenzyme A dehydrogenase, very long chain	ENSMUSG00000018574
Q8BW75	Maob	0.327632	0.85279	0.140349	0.185911	[R].KFIGGSGQVSER.[I]	1xTMT6plex [N-Term];1xAcetyl [K1(100)]	Q8BW75 1xAcetyl [K209(100)]	Amine oxidase [flavin-containing] B OS=Mus musculus OX=10090 GN=Maob PE=1 SV=4	Maob	monoamine oxidase B	ENSMUSG00000040147
Q9Z2Y8	Plpbp	0.327672	0.509121	0.309655	0.335818	[R].LVAVSKTKPADMVIEAYGHGQR.[T]	1xTMT6plex [K6];1xTMT6plex [N-Term];1xAcetyl [K8(100)]	Q9Z2Y8 1xAcetyl [K49(100)]	Pyridoxal phosphate homeostasis protein OS=Mus musculus OX=10090 GN=Plpbp PE=1 SV=1	Plpbp	pyridoxal phosphate binding protein	ENSMUSG00000031485
Q9CZW5	Tomm70a	0.328138	2.12529	0.00749399	0.0258251	[R].LRPKFALAQAQK.[C]	1xTMT6plex [K12];1xTMT6plex [N-Term];1xAcetyl [K4(100)]	Q9CZW5 1xAcetyl [K436(100)]	Mitochondrial import receptor subunit TOM70 OS=Mus musculus OX=10090 GN=Tomm70 PE=1 SV=2	Tomm70a	translocase of outer mitochondrial membrane 70A	ENSMUSG00000022752
P50544	Acadvl	0.329176	0.966732	0.107961	0.146541	[K].IHNFGVIQEK.[L]	1xTMT6plex [N-Term];1xAcetyl [K10(100)]	P50544 1xAcetyl [K383(100)]	Very long-chain specific acyl-CoA dehydrogenase, mitochondrial OS=Mus musculus OX=10090 GN=Acadvl PE=1 SV=3	Acadvl	acyl-Coenzyme A dehydrogenase, very long chain	ENSMUSG00000018574
Q3UNZ8	Cryzl2	0.329448	0.605577	0.247984	0.287593	[K].LEKINDAFLHVMQR.[K]	1xTMT6plex [N-Term];1xAcetyl [K3(100)]	Q3UNZ8 1xAcetyl [K328(100)]	Quinone oxidoreductase-like protein 2 OS=Mus musculus OX=10090 GN=Cryzl2 PE=1 SV=1	Cryzl2	crystallin zeta like 2	ENSMUSG00000033488
F6RPJ9	Ide	0.330155	0.425436	0.37546	0.385181	[K].GYNDKQPILLK.[K]	1xTMT6plex [K11];1xTMT6plex [N-Term];1xAcetyl [K5(100)]	F6RPJ9 1xAcetyl [K605(100)]	Insulin-degrading enzyme (Fragment) OS=Mus musculus OX=10090 GN=Ide PE=1 SV=1	Ide	insulin degrading enzyme	ENSMUSG00000056999
Q8JZN5	Acad9	0.330411	0.698384	0.20027	0.246594	[K].NAPENLDEQIKK.[V]	1xTMT6plex [K12];1xTMT6plex [N-Term];1xAcetyl [K11(100)]	Q8JZN5 1xAcetyl [K603(100)]	Complex I assembly factor ACAD9, mitochondrial OS=Mus musculus OX=10090 GN=Acad9 PE=1 SV=2	Acad9	acyl-Coenzyme A dehydrogenase family, member 9	ENSMUSG00000027710
Q64521	Gpd2	0.330685	1.0036	0.0991751	0.134382	[R].FHKFDEDEK.[G]	1xTMT6plex [K9];1xTMT6plex [N-Term];1xAcetyl [K3(100)]	Q64521 1xAcetyl [K634(100)]	Glycerol-3-phosphate dehydrogenase, mitochondrial OS=Mus musculus OX=10090 GN=Gpd2 PE=1 SV=2	Gpd2	glycerol phosphate dehydrogenase 2, mitochondrial	ENSMUSG00000026827
P47802	Mtx1	0.332915	1.25544	0.0555341	0.0805712	[R].FTGAPLKIHK.[T]	1xTMT6plex [K10];1xTMT6plex [N-Term];1xAcetyl [K7(100)]	P47802 1xAcetyl [K38(100)]	Metaxin-1 OS=Mus musculus OX=10090 GN=Mtx1 PE=1 SV=1	Mtx1	metaxin 1	ENSMUSG00000064068
Q8QZS1	Hibch	0.334934	0.877166	0.132689	0.172525	[K].SLGSSDLKF.[-]	1xTMT6plex [N-Term];1xAcetyl [K8(100)]	Q8QZS1 1xAcetyl [K384(100)]	3-hydroxyisobutyryl-CoA hydrolase, mitochondrial OS=Mus musculus OX=10090 GN=Hibch PE=1 SV=1	Hibch	3-hydroxyisobutyryl-Coenzyme A hydrolase	ENSMUSG00000041426
Q9CZU6	Cs	0.335241	1.2013	0.0629078	0.0878527	[R].EFALKHLPK.[D]	1xTMT6plex [K9];1xTMT6plex [N-Term];1xAcetyl [K5(100)]	Q9CZU6 1xAcetyl [K366(100)]	Citrate synthase, mitochondrial OS=Mus musculus OX=10090 GN=Cs PE=1 SV=1	Cs	citrate synthase	ENSMUSG00000005683
P26443	Glud1	0.338072	0.982019	0.104227	0.136647	[R].RFTMELAKK.[G]	1xTMT6plex [K9];1xTMT6plex [N-Term];1xAcetyl [K8(100)]	P26443 1xAcetyl [K211(100)]	Glutamate dehydrogenase 1, mitochondrial OS=Mus musculus OX=10090 GN=Glud1 PE=1 SV=1	Glud1	glutamate dehydrogenase 1	ENSMUSG00000021794
Q9CQB4	Uqcrb	0.338302	0.487094	0.325766	0.343982	[K].FYLEPYLKEVIR.[E]	1xTMT6plex [N-Term];1xAcetyl [K8(100)]	Q9CQB4 1xAcetyl [K96(100)]	Cytochrome b-c1 complex subunit 7 OS=Mus musculus OX=10090 GN=Uqcrb PE=1 SV=1	Uqcrb	ubiquinol-cytochrome c reductase binding protein	ENSMUSG00000021520
Q8R0F8	Fahd1	0.338955	1.31373	0.0485586	0.0705527	[R].NLHHEVELGVLLGKR.[G]	1xTMT6plex [N-Term];1xAcetyl [K14(100)]	Q8R0F8 1xAcetyl [K83(100)]	Acylpyruvase FAHD1, mitochondrial OS=Mus musculus OX=10090 GN=Fahd1 PE=1 SV=2	Fahd1	fumarylacetoacetate hydrolase domain containing 1	ENSMUSG00000045316
P24270	Cat	0.339717	0.862036	0.137393	0.17509	[K].LVNADGEAVYCKFHYK.[T]	1xCarbamidomethyl [C11];1xTMT6plex [K16];1xTMT6plex [N-Term];1xAcetyl [K12(100)]	P24270 1xAcetyl [K233(100)]	Catalase OS=Mus musculus OX=10090 GN=Cat PE=1 SV=4	Cat	catalase	ENSMUSG00000027187
P31786	Dbi	0.339765	0.902245	0.125243	0.160686	[K].WDSWNKLK.[G]	1xTMT6plex [K8];1xTMT6plex [N-Term];1xAcetyl [K6(100)]	P31786 1xAcetyl [K61(100)]	Acyl-CoA-binding protein OS=Mus musculus OX=10090 GN=Dbi PE=1 SV=2	Dbi	diazepam binding inhibitor	ENSMUSG00000026385
D3Z041	Acsl1	0.340153	0.669278	0.214152	0.2548	[K].AELSVIFADKPEK.[A]	1xTMT6plex [K13];1xTMT6plex [N-Term];1xAcetyl [K10(100)]	D3Z041 1xAcetyl [K203(100)]	Long-chain-fatty-acid--CoA ligase 1 OS=Mus musculus OX=10090 GN=Acsl1 PE=1 SV=1	Acsl1	acyl-CoA synthetase long-chain family member 1	ENSMUSG00000018796
Q9ERS2	Ndufa13	0.341972	1.60089	0.0250672	0.0441524	[K].QDMPPPGGYGPIDYKR.[N]	1xTMT6plex [N-Term];1xAcetyl [K15(100)]	Q9ERS2 1xAcetyl [K22(100)]	NADH dehydrogenase [ubiquinone] 1 alpha subcomplex subunit 13 OS=Mus musculus OX=10090 GN=Ndufa13 PE=1 SV=3	Ndufa13	NADH:ubiquinone oxidoreductase subunit A13	ENSMUSG00000036199
Q9DCJ5	Ndufa8	0.342398	1.01682	0.0962004	0.124752	[R].ARPEPNPVIEGDLKPAK.[H]	1xTMT6plex [K17];1xTMT6plex [N-Term];1xAcetyl [K14(100)]	Q9DCJ5 1xAcetyl [K159(100)]	NADH dehydrogenase [ubiquinone] 1 alpha subcomplex subunit 8 OS=Mus musculus OX=10090 GN=Ndufa8 PE=1 SV=3	Ndufa8	NADH:ubiquinone oxidoreductase subunit A8	ENSMUSG00000026895
A0A1L1SSA8	Tmem205	0.342399	1.07996	0.0831845	0.108787	[R].ALQSIEKER.[G]	1xTMT6plex [N-Term];1xAcetyl [K7(100)]	A0A1L1SSA8 1xAcetyl [K122(100)]	Transmembrane protein 205 (Fragment) OS=Mus musculus OX=10090 GN=Tmem205 PE=1 SV=1	Tmem205	transmembrane protein 205	ENSMUSG00000040883
Q9WTP7	Ak3	0.34246	1.4706	0.0338374	0.0532787	[K].HFELKHLSSGDLLR.[Q]	1xTMT6plex [N-Term];1xAcetyl [K5(100)]	Q9WTP7 1xAcetyl [K34(100)]	GTP:AMP phosphotransferase AK3, mitochondrial OS=Mus musculus OX=10090 GN=Ak3 PE=1 SV=3	Ak3	adenylate kinase 3	ENSMUSG00000024782
Q9DCN2	Cyb5r3	0.343044	1.76363	0.0172335	0.0350971	[K].VYFKDTHPK.[F]	1xTMT6plex [K9];1xTMT6plex [N-Term];1xAcetyl [K4(100)]	Q9DCN2 1xAcetyl [K115(100)]	NADH-cytochrome b5 reductase 3 OS=Mus musculus OX=10090 GN=Cyb5r3 PE=1 SV=3	Cyb5r3	cytochrome b5 reductase 3	ENSMUSG00000018042
Q8C196	Cps1	0.343927	1.19579	0.0637101	0.0847863	[K].AKTAHIVLEDGTK.[M]	1xTMT6plex [K13];1xTMT6plex [N-Term];1xAcetyl [K2(100)]	Q8C196 1xAcetyl [K44(100)]	Carbamoyl-phosphate synthase [ammonia], mitochondrial OS=Mus musculus OX=10090 GN=Cps1 PE=1 SV=2	Cps1	carbamoyl-phosphate synthetase 1	ENSMUSG00000025991
Q91YP2	Nln	0.344473	1.261	0.0548276	0.0753421	[R].IVHLQETCDLEKIKPEAR.[R]	1xCarbamidomethyl [C8];1xTMT6plex [K12];1xTMT6plex [N-Term];1xAcetyl [K14(100)]	Q91YP2 1xAcetyl [K159(100)]	Neurolysin, mitochondrial OS=Mus musculus OX=10090 GN=Nln PE=1 SV=1	Nln	neurolysin (metallopeptidase M3 family)	ENSMUSG00000021710
E9PY45	Slc25a22	0.344487	1.86723	0.0135758	0.0306496	[R].GAAVNLTLVTPEKAIK.[L]	1xTMT6plex [K16];1xTMT6plex [N-Term];1xAcetyl [K13(100)]	E9PY45 1xAcetyl [K80(100)]	Mitochondrial glutamate carrier 1 (Fragment) OS=Mus musculus OX=10090 GN=Slc25a22 PE=1 SV=4	Slc25a22	solute carrier family 25 (mitochondrial carrier, glutamate), member 22	ENSMUSG00000019082
Q8K4F5	Abhd11	0.345346	1.13102	0.0739571	0.0956897	[K].TNFNSLAKAMVQR.[T]	1xTMT6plex [N-Term];1xAcetyl [K8(100)]	Q8K4F5 1xAcetyl [K79(100)]	Protein ABHD11 OS=Mus musculus OX=10090 GN=Abhd11 PE=1 SV=1	Abhd11	abhydrolase domain containing 11	ENSMUSG00000040532
Q8K1R3	Pnpt1	0.34547	0.499685	0.316457	0.335591	[K].IIMEAIQQASVAKK.[E]	1xTMT6plex [K14];1xTMT6plex [N-Term];1xAcetyl [K13(100)]	Q8K1R3 1xAcetyl [K582(100)]	Polyribonucleotide nucleotidyltransferase 1, mitochondrial OS=Mus musculus OX=10090 GN=Pnpt1 PE=1 SV=1	Pnpt1	polyribonucleotide nucleotidyltransferase 1	ENSMUSG00000020464
Q8K1R3	Pnpt1	0.345809	1.09484	0.0803828	0.1031	[K].TNPEKGEIEDYR.[L]	1xTMT6plex [N-Term];1xAcetyl [K5(100)]	Q8K1R3 1xAcetyl [K521(100)]	Polyribonucleotide nucleotidyltransferase 1, mitochondrial OS=Mus musculus OX=10090 GN=Pnpt1 PE=1 SV=1	Pnpt1	polyribonucleotide nucleotidyltransferase 1	ENSMUSG00000020464
P19096	Fasn	0.346305	1.59599	0.025352	0.0433674	[K].DLSKFDASFFGVHPK.[Q]	1xTMT6plex [K15];1xTMT6plex [N-Term];1xAcetyl [K4(100)]	P19096 1xAcetyl [K59(100)]	Fatty acid synthase OS=Mus musculus OX=10090 GN=Fasn PE=1 SV=2	Fasn	fatty acid synthase	ENSMUSG00000025153
Q9D7N3	Mrps9	0.346338	0.843953	0.143234	0.178336	[R].QESYTEDFIKK.[Q]	1xTMT6plex [K11];1xTMT6plex [N-Term];1xAcetyl [K10(100)]	Q9D7N3 1xAcetyl [K75(100)]	28S ribosomal protein S9, mitochondrial OS=Mus musculus OX=10090 GN=Mrps9 PE=1 SV=3	Mrps9	mitochondrial ribosomal protein S9	ENSMUSG00000060679
Q9CZS1	Aldh1b1	0.346516	1.00637	0.0985437	0.125364	[R].LGQKEGAKLLCGGER.[L]	1xCarbamidomethyl [C11];1xTMT6plex [N-Term];2xAcetyl [K4(100);K8(100)]	Q9CZS1 2xAcetyl [K381(100);K385(100)]	Aldehyde dehydrogenase X, mitochondrial OS=Mus musculus OX=10090 GN=Aldh1b1 PE=1 SV=1	Aldh1b1	aldehyde dehydrogenase 1 family, member B1	ENSMUSG00000035561
J3QMG3	Vdac3	0.346573	1.20988	0.0616772	0.0814906	[K].ASGNLETKYK.[V]	1xTMT6plex [K10];1xTMT6plex [N-Term];1xAcetyl [K8(100)]	J3QMG3 1xAcetyl [K62(100)]	Voltage-dependent anion-selective channel protein 3 OS=Mus musculus OX=10090 GN=Vdac3 PE=1 SV=1	Vdac3	voltage-dependent anion channel 3	ENSMUSG00000008892
A0A0R4J023	Auh	0.347496	2.09728	0.00799316	0.0230199	[K].MGLVETKLAIIPGGGGTQR.[L]	1xOxidation [M1];1xTMT6plex [N-Term];1xAcetyl [K7(100)]	A0A0R4J023 1xAcetyl [K186(100)]	Methylglutaconyl-CoA hydratase, mitochondrial OS=Mus musculus OX=10090 GN=Auh PE=1 SV=1	Auh	AU RNA binding protein/enoyl-coenzyme A hydratase	ENSMUSG00000021460
F6RPJ9	Ide	0.347576	1.62316	0.0238147	0.0412797	[K].MATFEIDKK.[R]	1xOxidation [M1];1xTMT6plex [K9];1xTMT6plex [N-Term];1xAcetyl [K8(100)]	F6RPJ9 1xAcetyl [K624(100)]	Insulin-degrading enzyme (Fragment) OS=Mus musculus OX=10090 GN=Ide PE=1 SV=1	Ide	insulin degrading enzyme	ENSMUSG00000056999
A0A0R4J0I6	Acad11	0.347885	1.30258	0.0498223	0.0685135	[K].QFMKQHVFPAEK.[E]	1xTMT6plex [K12];1xTMT6plex [N-Term];1xAcetyl [K4(100)]	A0A0R4J0I6 1xAcetyl [K390(100)]	Acyl-CoA dehydrogenase family member 11 OS=Mus musculus OX=10090 GN=Acad11 PE=1 SV=1	Acad11	acyl-Coenzyme A dehydrogenase family, member 11	ENSMUSG00000090150
Q8K2B3	Sdha	0.348055	1.08211	0.0827738	0.105049	[K].ANAGEESVMNLDKLR.[F]	1xOxidation [M9];1xTMT6plex [N-Term];1xAcetyl [K13(100)]	Q8K2B3 1xAcetyl [K498(100)]	Succinate dehydrogenase [ubiquinone] flavoprotein subunit, mitochondrial OS=Mus musculus OX=10090 GN=Sdha PE=1 SV=1	Sdha	succinate dehydrogenase complex, subunit A, flavoprotein (Fp)	ENSMUSG00000021577
H7BX88	Crat	0.348548	1.94561	0.0113341	0.0273095	[R].MAHYLEKALLDMR.[T]	1xOxidation [M];1xTMT6plex [N-Term];1xAcetyl [K7(100)]	H7BX88 1xAcetyl [K588(100)]	Carnitine O-acetyltransferase OS=Mus musculus OX=10090 GN=Crat PE=1 SV=1	Crat	carnitine acetyltransferase	ENSMUSG00000026853
Q8JZU0	Nudt13	0.349077	0.692914	0.202808	0.239871	[K].LAIAHHLIKK.[W]	1xTMT6plex [K10];1xTMT6plex [N-Term];1xAcetyl [K9(100)]	Q8JZU0 1xAcetyl [K339(100)]	Nucleoside diphosphate-linked moiety X motif 13 OS=Mus musculus OX=10090 GN=Nudt13 PE=1 SV=2	Nudt13	nudix (nucleoside diphosphate linked moiety X)-type motif 13	ENSMUSG00000021809
P31786	Dbi	0.350521	1.3494	0.0447305	0.0620098	[K].TYVEKVDELK.[K]	1xTMT6plex [K10];1xTMT6plex [N-Term];1xAcetyl [K5(100)]	P31786 1xAcetyl [K77(100)]	Acyl-CoA-binding protein OS=Mus musculus OX=10090 GN=Dbi PE=1 SV=2	Dbi	diazepam binding inhibitor	ENSMUSG00000026385
Q99MR8	Mccc1	0.351231	0.806063	0.156292	0.190953	[K].ESVCQAALGLILKEK.[E]	1xCarbamidomethyl [C4];1xTMT6plex [K15];1xTMT6plex [N-Term];1xAcetyl [K13(100)]	Q99MR8 1xAcetyl [K514(100)]	Methylcrotonoyl-CoA carboxylase subunit alpha, mitochondrial OS=Mus musculus OX=10090 GN=Mccc1 PE=1 SV=2	Mccc1	methylcrotonoyl-Coenzyme A carboxylase 1 (alpha)	ENSMUSG00000027709
Q60932	Vdac1	0.351423	1.84443	0.0143077	0.0302485	[K].GYGFGLIKLDLK.[T]	1xTMT6plex [K12];1xTMT6plex [N-Term];1xAcetyl [K8(100)]	Q60932 1xAcetyl [K41(100)]	Voltage-dependent anion-selective channel protein 1 OS=Mus musculus OX=10090 GN=Vdac1 PE=1 SV=3	Vdac1	voltage-dependent anion channel 1	ENSMUSG00000020402
E9QMK9	Dglucy	0.352592	0.435115	0.367185	0.372228	[R].QGVLKTPIPILTYQGR.[S]	1xTMT6plex [N-Term];1xAcetyl [K5(100)]	E9QMK9 1xAcetyl [K428(100)]	D-glutamate cyclase, mitochondrial OS=Mus musculus OX=10090 GN=Dglucy PE=1 SV=1	Dglucy	D-glutamate cyclase	ENSMUSG00000021185
Q7TMF3	Ndufa12	0.352722	1.14163	0.0721729	0.0903503	[K].YGNKYYEDNK.[Q]	1xTMT6plex [K10];1xTMT6plex [N-Term];1xAcetyl [K4(100)]	Q7TMF3 1xAcetyl [K47(100)]	NADH dehydrogenase [ubiquinone] 1 alpha subcomplex subunit 12 OS=Mus musculus OX=10090 GN=Ndufa12 PE=1 SV=2	Ndufa12	NADH:ubiquinone oxidoreductase subunit A12	ENSMUSG00000020022
A0A0R4J023	Auh	0.35299	0.393112	0.404471	0.400963	[R].VAASSAKMGLVETKLAIIPGGGGTQR.[L]	1xOxidation [M8];1xTMT6plex [N-Term];2xAcetyl [K7(100);K14(100)]	A0A0R4J023 2xAcetyl [K179(100);K186(100)]	Methylglutaconyl-CoA hydratase, mitochondrial OS=Mus musculus OX=10090 GN=Auh PE=1 SV=1	Auh	AU RNA binding protein/enoyl-coenzyme A hydratase	ENSMUSG00000021460
Q8BW75	Maob	0.353273	2.85464	0.00139752	0.0103891	[K].NVKYVDLGGSYVGPTQNR.[I]	1xTMT6plex [N-Term];1xAcetyl [K3(100)]	Q8BW75 1xAcetyl [K52(100)]	Amine oxidase [flavin-containing] B OS=Mus musculus OX=10090 GN=Maob PE=1 SV=4	Maob	monoamine oxidase B	ENSMUSG00000040147
P99028	Uqcrh	0.353608	1.31136	0.0488243	0.0653646	[R].EHCEQLEKCVK.[A]	2xCarbamidomethyl [C3;C9];1xTMT6plex [K11];1xTMT6plex [N-Term];1xAcetyl [K8(100)]	P99028 1xAcetyl [K40(100)]	Cytochrome b-c1 complex subunit 6, mitochondrial OS=Mus musculus OX=10090 GN=Uqcrh PE=1 SV=2	Uqcrh	ubiquinol-cytochrome c reductase hinge protein	ENSMUSG00000063882
P52825	Cpt2	0.353942	0.807621	0.155732	0.188699	[K].RYLSAQKPLLNDSQFR.[K]	1xTMT6plex [N-Term];1xAcetyl [K7(100)]	P52825 1xAcetyl [K69(100)]	Carnitine O-palmitoyltransferase 2, mitochondrial OS=Mus musculus OX=10090 GN=Cpt2 PE=1 SV=2	Cpt2	carnitine palmitoyltransferase 2	ENSMUSG00000028607
E9PV44	Atpif1	0.354678	0.796029	0.159945	0.193217	[K].IQQLKNNH.[-]	1xTMT6plex [N-Term];1xAcetyl [K5(100)]	E9PV44 1xAcetyl [K71(100)]	ATPase inhibitory factor 1 OS=Mus musculus OX=10090 GN=Atpif1 PE=1 SV=1	Atpif1	ATPase inhibitory factor 1	ENSMUSG00000054428
Q99MR8	Mccc1	0.355476	1.09039	0.0812106	0.0995635	[R].EHAGKIGYPVMIK.[A]	1xTMT6plex [K13];1xTMT6plex [N-Term];1xAcetyl [K5(100)]	Q99MR8 1xAcetyl [K193(100)]	Methylcrotonoyl-CoA carboxylase subunit alpha, mitochondrial OS=Mus musculus OX=10090 GN=Mccc1 PE=1 SV=2	Mccc1	methylcrotonoyl-Coenzyme A carboxylase 1 (alpha)	ENSMUSG00000027709
P08228	Sod1	0.357045	1.33702	0.0460232	0.0612551	[R].TMVVHEKQDDLGK.[G]	1xTMT6plex [K13];1xTMT6plex [N-Term];1xAcetyl [K7(100)]	P08228 1xAcetyl [K123(100)]	Superoxide dismutase [Cu-Zn] OS=Mus musculus OX=10090 GN=Sod1 PE=1 SV=2	Sod1	superoxide dismutase 1, soluble	ENSMUSG00000022982
Q9WVL0	Gstz1	0.357576	1.03355	0.0925648	0.11229	[K].VITSGFNALEKILQSTAGK.[Y]	1xTMT6plex [K19];1xTMT6plex [N-Term];1xAcetyl [K11(100)]	Q9WVL0 1xAcetyl [K144(100)]	Maleylacetoacetate isomerase OS=Mus musculus OX=10090 GN=Gstz1 PE=1 SV=1	Gstz1	glutathione transferase zeta 1 (maleylacetoacetate isomerase)	ENSMUSG00000021033
P12710	Fabp1	0.357987	0.813938	0.153484	0.184038	[K].SVTELNGDTITNTMTLGDIVYKR.[V]	1xTMT6plex [N-Term];1xAcetyl [K22(100)]	P12710 1xAcetyl [K121(100)]	Fatty acid-binding protein, liver OS=Mus musculus OX=10090 GN=Fabp1 PE=1 SV=2	Fabp1	fatty acid binding protein 1, liver	ENSMUSG00000054422
Q9DBT9	Dmgdh	0.35888	0.715775	0.192409	0.225653	[R].LVCLTVATDDVDPEGNESIWYKGK.[V]	1xCarbamidomethyl [C3];1xTMT6plex [K24];1xTMT6plex [N-Term];1xAcetyl [K22(100)]	Q9DBT9 1xAcetyl [K786(100)]	Dimethylglycine dehydrogenase, mitochondrial OS=Mus musculus OX=10090 GN=Dmgdh PE=1 SV=1	Dmgdh	dimethylglycine dehydrogenase precursor	ENSMUSG00000042102
Q7TNE1	Sugct	0.359092	0.536684	0.290614	0.310574	[K].FKMSEAKPPPLLGQHTR.[H]	1xTMT6plex [N-Term];2xAcetyl [K2(100);K7(100)]	Q7TNE1 2xAcetyl [K392(100);K397(100)]	Succinate--hydroxymethylglutarate CoA-transferase OS=Mus musculus OX=10090 GN=Sugct PE=1 SV=2	Sugct	succinyl-CoA glutarate-CoA transferase	ENSMUSG00000055137
P34914	Ephx2	0.359989	1.4301	0.0371452	0.0513766	[K].NMEKWIPFLK.[R]	1xTMT6plex [K10];1xTMT6plex [N-Term];1xAcetyl [K4(100)]	P34914 1xAcetyl [K508(100)]	Bifunctional epoxide hydrolase 2 OS=Mus musculus OX=10090 GN=Ephx2 PE=1 SV=2	Ephx2	epoxide hydrolase 2, cytoplasmic	ENSMUSG00000022040
Q9DBT9	Dmgdh	0.362496	1.4879	0.0325161	0.0464635	[R].DGLLFGPYESQEKMK.[L]	1xOxidation [M14];1xTMT6plex [K15];1xTMT6plex [N-Term];1xAcetyl [K13(100)]	Q9DBT9 1xAcetyl [K310(100)]	Dimethylglycine dehydrogenase, mitochondrial OS=Mus musculus OX=10090 GN=Dmgdh PE=1 SV=1	Dmgdh	dimethylglycine dehydrogenase precursor	ENSMUSG00000042102
P38647	Hspa9	0.363136	1.07312	0.0845053	0.0998845	[R].ETGVDLTKDNMALQR.[V]	1xTMT6plex [N-Term];1xAcetyl [K8(100)]	P38647 1xAcetyl [K300(100)]	Stress-70 protein, mitochondrial OS=Mus musculus OX=10090 GN=Hspa9 PE=1 SV=3	Hspa9	heat shock protein 9	ENSMUSG00000024359
P55096	Abcd3	0.364021	0.408274	0.390594	0.387651	[R].LSQILKIMVPR.[T]	1xOxidation [M8];1xTMT6plex [N-Term];1xAcetyl [K6(100)]	P55096 1xAcetyl [K72(100)]	ATP-binding cassette sub-family D member 3 OS=Mus musculus OX=10090 GN=Abcd3 PE=1 SV=2	Abcd3	ATP-binding cassette, sub-family D (ALD), member 3	ENSMUSG00000028127
Q91XE0	Glyat	0.366068	1.13423	0.0734133	0.0862633	[R].LQGLVSFVVHSQDQIMTKR.[G]	1xTMT6plex [N-Term];1xAcetyl [K18(100)]	Q91XE0 1xAcetyl [K256(100)]	Glycine N-acyltransferase OS=Mus musculus OX=10090 GN=Glyat PE=1 SV=1	Glyat	glycine-N-acyltransferase	ENSMUSG00000063683
Q99KI0	Aco2	0.366744	1.92684	0.0118346	0.0248192	[R].AIITKSFAR.[I]	1xTMT6plex [N-Term];1xAcetyl [K5(100)]	Q99KI0 1xAcetyl [K689(100)]	Aconitate hydratase, mitochondrial OS=Mus musculus OX=10090 GN=Aco2 PE=1 SV=1	Aco2	aconitase 2, mitochondrial	ENSMUSG00000022477
Q9Z0X1	Aifm1	0.367366	1.70239	0.0198429	0.0329317	[R].GNMVKLNDGSQITFEK.[C]	1xTMT6plex [K16];1xTMT6plex [N-Term];1xAcetyl [K5(100)]	Q9Z0X1 1xAcetyl [K243(100)]	Apoptosis-inducing factor 1, mitochondrial OS=Mus musculus OX=10090 GN=Aifm1 PE=1 SV=1	Aifm1	apoptosis-inducing factor, mitochondrion-associated 1	ENSMUSG00000036932
Q9Z2I8	Suclg2	0.368717	0.384679	0.412402	0.403482	[R].FFVANTAKEALEAAKR.[L]	1xTMT6plex [N-Term];2xAcetyl [K8(100);K15(100)]	Q9Z2I8 2xAcetyl [K67(100);K74(100)]	Succinate--CoA ligase [GDP-forming] subunit beta, mitochondrial OS=Mus musculus OX=10090 GN=Suclg2 PE=1 SV=3	Suclg2	succinate-Coenzyme A ligase, GDP-forming, beta subunit	ENSMUSG00000061838
Q91WK1	Spryd4	0.369156	2.36164	0.00434867	0.0149469	[R].KWHSMLANEK.[A]	1xOxidation [M5];1xTMT6plex [K10];1xTMT6plex [N-Term];1xAcetyl [K1(100)]	Q91WK1 1xAcetyl [K130(100)]	SPRY domain-containing protein 4 OS=Mus musculus OX=10090 GN=Spryd4 PE=1 SV=1	Spryd4	SPRY domain containing 4	ENSMUSG00000051346
P50544	Acadvl	0.372411	0.728512	0.186848	0.213738	[R].FGMAATLAGTMKSLIAK.[A]	1xTMT6plex [K17];1xTMT6plex [N-Term];1xAcetyl [K12(100)]	P50544 1xAcetyl [K354(100)]	Very long-chain specific acyl-CoA dehydrogenase, mitochondrial OS=Mus musculus OX=10090 GN=Acadvl PE=1 SV=3	Acadvl	acyl-Coenzyme A dehydrogenase, very long chain	ENSMUSG00000018574
Q9CX33	Tsfm	0.373802	0.425833	0.375117	0.37273	[R].NLKFQQLVQQVALGTMAHCQNLTDR.[L]	1xCarbamidomethyl [C19];1xTMT6plex [N-Term];1xAcetyl [K3(100)]	Q9CX33 1xAcetyl [K132(100)]	Elongation factor Ts, mitochondrial OS=Mus musculus OX=10090 GN=Tsfm PE=1 SV=1	Tsfm	Ts translation elongation factor, mitochondrial	ENSMUSG00000040521
Q9DBG1	Cyp27a1	0.37492	0.900084	0.125868	0.143464	[R].IITEKETEINGFLFPK.[N]	1xTMT6plex [K16];1xTMT6plex [N-Term];1xAcetyl [K5(100)]	Q9DBG1 1xAcetyl [K412(100)]	Sterol 26-hydroxylase, mitochondrial OS=Mus musculus OX=10090 GN=Cyp27a1 PE=1 SV=1	Cyp27a1	cytochrome P450, family 27, subfamily a, polypeptide 1	ENSMUSG00000026170
Q9JHW2	Nit2	0.375059	0.852455	0.140457	0.160427	[K].ITFQESKTLSPGDSFSTFDTPYCK.[V]	1xCarbamidomethyl [C23];1xTMT6plex [K24];1xTMT6plex [N-Term];1xAcetyl [K7(100)]	Q9JHW2 1xAcetyl [K130(100)]	Omega-amidase NIT2 OS=Mus musculus OX=10090 GN=Nit2 PE=1 SV=1	Nit2	nitrilase family, member 2	ENSMUSG00000022751
Q8BGV0	Nars2	0.375699	0.776392	0.167343	0.191375	[K].WGVDLQTEHEKYLVR.[H]	1xTMT6plex [N-Term];1xAcetyl [K11(100)]	Q8BGV0 1xAcetyl [K353(100)]	Probable asparagine--tRNA ligase, mitochondrial OS=Mus musculus OX=10090 GN=Nars2 PE=1 SV=1	Nars2	asparaginyl-tRNA synthetase 2 (mitochondrial)(putative)	ENSMUSG00000018995
P54869	Hmgcs2	0.376851	0.519878	0.30208	0.314072	[K].QAGNNQPFTLDDVQYMIFHTPFCKMVQKSLAR.[L]	1xCarbamidomethyl [C23];1xOxidation [M16];1xTMT6plex [N-Term];2xAcetyl [K24(100);K28(100)]	P54869 2xAcetyl [K306(100);K310(100)]	Hydroxymethylglutaryl-CoA synthase, mitochondrial OS=Mus musculus OX=10090 GN=Hmgcs2 PE=1 SV=2	Hmgcs2	3-hydroxy-3-methylglutaryl-Coenzyme A synthase 2	ENSMUSG00000027875
Q99LB2	Dhrs4	0.377044	1.47667	0.0333682	0.0437633	[R].EKLITTALKR.[H]	1xTMT6plex [N-Term];2xAcetyl [K2(100);K9(100)]	Q99LB2 2xAcetyl [K99(100);K106(100)]	Dehydrogenase/reductase SDR family member 4 OS=Mus musculus OX=10090 GN=Dhrs4 PE=1 SV=3	Dhrs4	dehydrogenase/reductase (SDR family) member 4	ENSMUSG00000022210
Q8CAK1	Iba57	0.37711	1.08826	0.0816095	0.0907324	[K].LEGPLPASGVSPGAIVTVTATGQAAGKFR.[A]	1xTMT6plex [N-Term];1xAcetyl [K27(100)]	Q8CAK1 1xAcetyl [K311(100)]	Putative transferase CAF17 homolog, mitochondrial OS=Mus musculus OX=10090 GN=Iba57 PE=1 SV=1	Iba57	IBA57 homolog, iron-sulfur cluster assembly	ENSMUSG00000049287
A0A0R4J1R7	Pcbd2	0.377315	0.704333	0.197545	0.22292	[K].RDVKLAQFIEKAAASL.[-]	1xTMT6plex [N-Term];2xAcetyl [K4(100);K11(100)]	A0A0R4J1R7 2xAcetyl [K91(100);K98(100)]	Pterin-4-alpha-carbinolamine dehydratase 2 OS=Mus musculus OX=10090 GN=Pcbd2 PE=1 SV=1	Pcbd2	pterin 4 alpha carbinolamine dehydratase/dimerization cofactor of hepatocyte nuclear factor 1 alpha (TCF1) 2	ENSMUSG00000021496
Q6GT24	Prdx6	0.378351	0.904726	0.12453	0.140428	[K].DINAYNGETPTEKLPFPIIDDK.[G]	1xTMT6plex [K22];1xTMT6plex [N-Term];1xAcetyl [K13(100)]	Q6GT24 1xAcetyl [K97(100)]	Peroxiredoxin-6 OS=Mus musculus OX=10090 GN=Prdx6 PE=1 SV=1	Prdx6	peroxiredoxin 6	ENSMUSG00000026701
Q8BIJ6	Iars2	0.37939	0.682098	0.207923	0.2324	[R].VFYQMYEKGLVYR.[S]	1xTMT6plex [N-Term];1xAcetyl [K8(100)]	Q8BIJ6 1xAcetyl [K233(100)]	Isoleucine--tRNA ligase, mitochondrial OS=Mus musculus OX=10090 GN=Iars2 PE=1 SV=1	Iars2	isoleucine-tRNA synthetase 2, mitochondrial	ENSMUSG00000026618
Q8VDC0	Lars2	0.380705	3.56099	0.000274793	0.00428342	[K].WWHQQIKEQASR.[V]	1xTMT6plex [N-Term];1xAcetyl [K7(100)]	Q8VDC0 1xAcetyl [K67(100)]	Probable leucine--tRNA ligase, mitochondrial OS=Mus musculus OX=10090 GN=Lars2 PE=1 SV=1	Lars2	leucyl-tRNA synthetase, mitochondrial	ENSMUSG00000035202
Q9Z2I8	Suclg2	0.381141	1.44044	0.0362711	0.0455249	[K].SSGLPITSAVDLEDAAKK.[A]	1xTMT6plex [K18];1xTMT6plex [N-Term];1xAcetyl [K17(100)]	Q9Z2I8 1xAcetyl [K424(100)]	Succinate--CoA ligase [GDP-forming] subunit beta, mitochondrial OS=Mus musculus OX=10090 GN=Suclg2 PE=1 SV=3	Suclg2	succinate-Coenzyme A ligase, GDP-forming, beta subunit	ENSMUSG00000061838
P51881	Slc25a5	0.381215	0.680107	0.208878	0.232611	[K].DFLAGGVAAAISKTAVAPIER.[V]	1xTMT6plex [N-Term];1xAcetyl [K13(100)]	P51881 1xAcetyl [K23(100)]	ADP/ATP translocase 2 OS=Mus musculus OX=10090 GN=Slc25a5 PE=1 SV=3	Slc25a5	solute carrier family 25 (mitochondrial carrier, adenine nucleotide translocator), member 5	ENSMUSG00000016319
Q921G7	Etfdh	0.381219	1.89052	0.0128671	0.0238185	[K].GSDSDQLKPAK.[D]	1xTMT6plex [K11];1xTMT6plex [N-Term];1xAcetyl [K8(100)]	Q921G7 1xAcetyl [K496(100)]	Electron transfer flavoprotein-ubiquinone oxidoreductase, mitochondrial OS=Mus musculus OX=10090 GN=Etfdh PE=1 SV=1	Etfdh	electron transferring flavoprotein, dehydrogenase	ENSMUSG00000027809
P52825	Cpt2	0.382542	0.816352	0.152633	0.171143	[K].FDATMKTLTIDAIQFQR.[G]	1xOxidation [M5];1xTMT6plex [N-Term];1xAcetyl [K6(100)]	P52825 1xAcetyl [K439(100)]	Carnitine O-palmitoyltransferase 2, mitochondrial OS=Mus musculus OX=10090 GN=Cpt2 PE=1 SV=2	Cpt2	carnitine palmitoyltransferase 2	ENSMUSG00000028607
Q8K411	Pitrm1	0.382553	0.821154	0.150955	0.168882	[K].YYEKQTQMETEK.[L]	1xTMT6plex [K12];1xTMT6plex [N-Term];1xAcetyl [K4(100)]	Q8K411 1xAcetyl [K513(100)]	Presequence protease, mitochondrial OS=Mus musculus OX=10090 GN=Pitrm1 PE=1 SV=1	Pitrm1	pitrilysin metallepetidase 1	ENSMUSG00000021193
J3QMG3	Vdac3	0.383721	2.10531	0.00784668	0.0180269	[K].SKLSQNNFALGYK.[A]	1xTMT6plex [K13];1xTMT6plex [N-Term];1xAcetyl [K2(100)]	J3QMG3 1xAcetyl [K164(100)]	Voltage-dependent anion-selective channel protein 3 OS=Mus musculus OX=10090 GN=Vdac3 PE=1 SV=1	Vdac3	voltage-dependent anion channel 3	ENSMUSG00000008892
O35129	Phb2	0.385891	1.61261	0.0244003	0.0338211	[K].SVVAKFNASQLITQR.[A]	1xTMT6plex [N-Term];1xAcetyl [K5(100)]	O35129 1xAcetyl [K147(100)]	Prohibitin-2 OS=Mus musculus OX=10090 GN=Phb2 PE=1 SV=1	Phb2	prohibitin 2	ENSMUSG00000004264
Q9D273	Mmab	0.386134	0.653342	0.222156	0.243685	[R].VVPLVQMGETDANVAKFLNR.[L]	1xOxidation [M7];1xTMT6plex [N-Term];1xAcetyl [K16(100)]	Q9D273 1xAcetyl [K205(100)]	Corrinoid adenosyltransferase OS=Mus musculus OX=10090 GN=Mmab PE=1 SV=1	Mmab	methylmalonic aciduria (cobalamin deficiency) cblB type homolog (human)	ENSMUSG00000029575
Q9DCN2	Cyb5r3	0.387692	2.09804	0.0079793	0.0176923	[K].DTHPKFPAGGK.[M]	1xTMT6plex [K11];1xTMT6plex [N-Term];1xAcetyl [K5(100)]	Q9DCN2 1xAcetyl [K120(100)]	NADH-cytochrome b5 reductase 3 OS=Mus musculus OX=10090 GN=Cyb5r3 PE=1 SV=3	Cyb5r3	cytochrome b5 reductase 3	ENSMUSG00000018042
P16332	Mmut	0.387756	0.414655	0.384897	0.377361	[R].QYAGFSTVEESNKFYK.[D]	1xTMT6plex [K16];1xTMT6plex [N-Term];1xAcetyl [K13(100)]	P16332 1xAcetyl [K119(100)]	Methylmalonyl-CoA mutase, mitochondrial OS=Mus musculus OX=10090 GN=Mmut PE=1 SV=2	Mmut	methylmalonyl-Coenzyme A mutase	ENSMUSG00000023921
Q6P8N8	Clpx	0.388025	2.2338	0.00583712	0.0150502	[K].NEKYLGFGTPSNLGK.[G]	1xTMT6plex [K15];1xTMT6plex [N-Term];1xAcetyl [K3(100)]	Q6P8N8 1xAcetyl [K424(100)]	ATP-dependent Clp protease ATP-binding subunit clpX-like, mitochondrial OS=Mus musculus OX=10090 GN=Clpx PE=1 SV=1	Clpx	caseinolytic mitochondrial matrix peptidase chaperone subunit	ENSMUSG00000015357
P19536	Cox5b	0.389042	1.3268	0.0471191	0.0534861	[K].EDPNLVPSISNKR.[I]	1xTMT6plex [N-Term];1xAcetyl [K12(100)]	P19536 1xAcetyl [K85(100)]	Cytochrome c oxidase subunit 5B, mitochondrial OS=Mus musculus OX=10090 GN=Cox5b PE=1 SV=1	Cox5b	cytochrome c oxidase subunit 5B	ENSMUSG00000061518
Q8C196	Cps1	0.392217	0.438379	0.364436	0.359351	[R].FLGVAEQLHNEGFK.[L]	1xTMT6plex [N-Term];1xAcetyl [K14(100)]	Q8C196 1xAcetyl [K1387(100)]	Carbamoyl-phosphate synthase [ammonia], mitochondrial OS=Mus musculus OX=10090 GN=Cps1 PE=1 SV=2	Cps1	carbamoyl-phosphate synthetase 1	ENSMUSG00000025991
Q99N96	Mrpl1	0.393626	1.25376	0.0557494	0.0601112	[R].IYEVEKAIHLLK.[K]	1xTMT6plex [K12];1xTMT6plex [N-Term];1xAcetyl [K6(100)]	Q99N96 1xAcetyl [K106(100)]	39S ribosomal protein L1, mitochondrial OS=Mus musculus OX=10090 GN=Mrpl1 PE=1 SV=2	Mrpl1	mitochondrial ribosomal protein L1	ENSMUSG00000029486
Q91WD5	Ndufs2	0.393657	1.80354	0.0157202	0.0248663	[K].EKAVTNMTLNFGPQHPAAHGVLR.[L]	1xOxidation [M7];1xTMT6plex [N-Term];1xAcetyl [K2(100)]	Q91WD5 1xAcetyl [K75(100)]	NADH dehydrogenase [ubiquinone] iron-sulfur protein 2, mitochondrial OS=Mus musculus OX=10090 GN=Ndufs2 PE=1 SV=1	Ndufs2	NADH:ubiquinone oxidoreductase core subunit S2	ENSMUSG00000013593
Q06185	Atp5k	0.39384	2.21727	0.00606352	0.0148522	[R].IAAEEKK.[R]	1xTMT6plex [K7];1xTMT6plex [N-Term];1xAcetyl [K6(100)]	Q06185 1xAcetyl [K48(100)]	ATP synthase subunit e, mitochondrial OS=Mus musculus OX=10090 GN=Atp5me PE=1 SV=2	Atp5k	ATP synthase, H+ transporting, mitochondrial F1F0 complex, subunit E	ENSMUSG00000050856
Q9DBL7	Coasy	0.39483	1.29582	0.0506036	0.0550878	[K].AWNLLQKR.[L]	1xTMT6plex [N-Term];1xAcetyl [K7(100)]	Q9DBL7 1xAcetyl [K553(100)]	Bifunctional coenzyme A synthase OS=Mus musculus OX=10090 GN=Coasy PE=1 SV=2	Coasy	Coenzyme A synthase	ENSMUSG00000001755
Q60932	Vdac1	0.397406	0.653115	0.222272	0.239851	[R].GLKLTFDSSFSPNTGK.[K]	1xTMT6plex [K16];1xTMT6plex [N-Term];1xAcetyl [K3(100)]	Q60932 1xAcetyl [K109(100)]	Voltage-dependent anion-selective channel protein 1 OS=Mus musculus OX=10090 GN=Vdac1 PE=1 SV=3	Vdac1	voltage-dependent anion channel 1	ENSMUSG00000020402
P63038	Hspd1	0.400252	0.699915	0.199565	0.216053	[K].TLNDELEIIEGMKFDR.[G]	1xTMT6plex [N-Term];1xAcetyl [K13(100)]	P63038 1xAcetyl [K218(100)]	60 kDa heat shock protein, mitochondrial OS=Mus musculus OX=10090 GN=Hspd1 PE=1 SV=1	Hspd1	heat shock protein 1 (chaperonin)	ENSMUSG00000025980
P99028	Uqcrh	0.400452	1.43609	0.0366358	0.0417939	[R].DHCVAHKLFK.[N]	1xCarbamidomethyl [C3];1xTMT6plex [K10];1xTMT6plex [N-Term];1xAcetyl [K7(100)]	P99028 1xAcetyl [K83(100)]	Cytochrome b-c1 complex subunit 6, mitochondrial OS=Mus musculus OX=10090 GN=Uqcrh PE=1 SV=2	Uqcrh	ubiquinol-cytochrome c reductase hinge protein	ENSMUSG00000063882
D3Z041	Acsl1	0.400609	2.04595	0.00899593	0.0174564	[K].GANVFKGYLK.[D]	1xTMT6plex [K10];1xTMT6plex [N-Term];1xAcetyl [K6(100)]	D3Z041 1xAcetyl [K518(100)]	Long-chain-fatty-acid--CoA ligase 1 OS=Mus musculus OX=10090 GN=Acsl1 PE=1 SV=1	Acsl1	acyl-CoA synthetase long-chain family member 1	ENSMUSG00000018796
P05202	Got2	0.401248	1.7633	0.0172463	0.0251983	[R].LTKEFSVYMTKDGR.[I]	1xTMT6plex [N-Term];2xAcetyl [K3(100);K11(100)]	P05202 2xAcetyl [K396(100);K404(100)]	Aspartate aminotransferase, mitochondrial OS=Mus musculus OX=10090 GN=Got2 PE=1 SV=1	Got2	glutamatic-oxaloacetic transaminase 2, mitochondrial	ENSMUSG00000031672
P53395	Dbt	0.402225	1.53061	0.0294707	0.0354006	[K].DRTEPVTGFQKAMVK.[T]	1xTMT6plex [K15];1xTMT6plex [N-Term];1xAcetyl [K11(100)]	P53395 1xAcetyl [K261(100)]	Lipoamide acyltransferase component of branched-chain alpha-keto acid dehydrogenase complex, mitochondrial OS=Mus musculus OX=10090 GN=Dbt PE=1 SV=2	Dbt	dihydrolipoamide branched chain transacylase E2	ENSMUSG00000000340
Q9CQN1	Trap1	0.402805	0.738338	0.182668	0.196762	[R].LSEKETEDLMAWMR.[N]	1xTMT6plex [N-Term];1xAcetyl [K4(100)]	Q9CQN1 1xAcetyl [K579(100)]	Heat shock protein 75 kDa, mitochondrial OS=Mus musculus OX=10090 GN=Trap1 PE=1 SV=1	Trap1	TNF receptor-associated protein 1	ENSMUSG00000005981
G3UX26	Vdac2	0.403085	0.894851	0.127394	0.132937	[K].LTFDTTFSPNTGKK.[S]	1xTMT6plex [K14];1xTMT6plex [N-Term];1xAcetyl [K13(100)]	G3UX26 1xAcetyl [K109(100)]	Voltage-dependent anion-selective channel protein 2 OS=Mus musculus OX=10090 GN=Vdac2 PE=1 SV=1	Vdac2	voltage-dependent anion channel 2	ENSMUSG00000021771
Q9EP89	Lactb	0.403204	1.43036	0.0371224	0.0416825	[R].ASGYKYLDYMQK.[I]	1xOxidation [M10];1xTMT6plex [K12];1xTMT6plex [N-Term];1xAcetyl [K5(100)]	Q9EP89 1xAcetyl [K346(100)]	Serine beta-lactamase-like protein LACTB, mitochondrial OS=Mus musculus OX=10090 GN=Lactb PE=1 SV=1	Lactb	lactamase, beta	ENSMUSG00000032370
Q91XE0	Glyat	0.403939	1.46682	0.0341338	0.0390921	[-].MIVPLQGAQMLQMLEKSLR.[K]	2xOxidation [M10;M];1xTMT6plex [N-Term];1xAcetyl [K16(100)]	Q91XE0 1xAcetyl [K16(100)]	Glycine N-acyltransferase OS=Mus musculus OX=10090 GN=Glyat PE=1 SV=1	Glyat	glycine-N-acyltransferase	ENSMUSG00000063683
Q9CQQ7	Atp5pb	0.404264	1.32922	0.0468578	0.0495866	[K].ETIAKCIEDLKLLAK.[K]	1xCarbamidomethyl [C6];1xTMT6plex [K15];1xTMT6plex [N-Term];2xAcetyl [K5(100);K11(100)]	Q9CQQ7 2xAcetyl [K238(100);K244(100)]	ATP synthase F(0) complex subunit B1, mitochondrial OS=Mus musculus OX=10090 GN=Atp5pb PE=1 SV=1	Atp5pb	ATP synthase peripheral stalk-membrane subunit b	ENSMUSG00000000563
Q9WUM5	Suclg1	0.405046	1.72057	0.0190298	0.0262898	[K].IGIMPGHIHKK.[G]	1xTMT6plex [K11];1xTMT6plex [N-Term];1xAcetyl [K10(100)]	Q9WUM5 1xAcetyl [K192(100)]	Succinate--CoA ligase [ADP/GDP-forming] subunit alpha, mitochondrial OS=Mus musculus OX=10090 GN=Suclg1 PE=1 SV=4	Suclg1	succinate-CoA ligase, GDP-forming, alpha subunit	ENSMUSG00000052738
Q9Z0X1	Aifm1	0.405295	1.9164	0.0121228	0.0202524	[R].ALEKISR.[E]	1xTMT6plex [N-Term];1xAcetyl [K4(100)]	Q9Z0X1 1xAcetyl [K294(100)]	Apoptosis-inducing factor 1, mitochondrial OS=Mus musculus OX=10090 GN=Aifm1 PE=1 SV=1	Aifm1	apoptosis-inducing factor, mitochondrion-associated 1	ENSMUSG00000036932
Q3UNX5	Acsm3	0.406402	0.63031	0.234255	0.248653	[K].SHDQEQLKK.[E]	1xTMT6plex [K9];1xTMT6plex [N-Term];1xAcetyl [K8(100)]	Q3UNX5 1xAcetyl [K533(100)]	Acyl-coenzyme A synthetase ACSM3, mitochondrial OS=Mus musculus OX=10090 GN=Acsm3 PE=1 SV=2	Acsm3	acyl-CoA synthetase medium-chain family member 3	ENSMUSG00000030935
P36552	Cpox	0.407666	2.06643	0.0085816	0.0164315	[R].GTKFGLFTPGSR.[I]	1xTMT6plex [N-Term];1xAcetyl [K3(100)]	P36552 1xAcetyl [K393(100)]	Oxygen-dependent coproporphyrinogen-III oxidase, mitochondrial OS=Mus musculus OX=10090 GN=Cpox PE=1 SV=2	Cpox	coproporphyrinogen oxidase	ENSMUSG00000022742
E9QMK9	Dglucy	0.408164	0.714962	0.192769	0.205722	[K].DPLHYSIVSAPAAQKVR.[E]	1xTMT6plex [N-Term];1xAcetyl [K15(100)]	E9QMK9 1xAcetyl [K325(100)]	D-glutamate cyclase, mitochondrial OS=Mus musculus OX=10090 GN=Dglucy PE=1 SV=1	Dglucy	D-glutamate cyclase	ENSMUSG00000021185
O35129	Phb2	0.409883	0.382085	0.414873	0.397216	[R].EYTAAVEAKQVAQQEAQR.[A]	1xTMT6plex [N-Term];1xAcetyl [K9(100)]	O35129 1xAcetyl [K200(100)]	Prohibitin-2 OS=Mus musculus OX=10090 GN=Phb2 PE=1 SV=1	Phb2	prohibitin 2	ENSMUSG00000004264
Q8QZT1	Acat1	0.412002	1.71341	0.0193461	0.0256506	[K].RVDFSKVPK.[L]	1xTMT6plex [K9];1xTMT6plex [N-Term];1xAcetyl [K6(100)]	Q8QZT1 1xAcetyl [K260(100)]	Acetyl-CoA acetyltransferase, mitochondrial OS=Mus musculus OX=10090 GN=Acat1 PE=1 SV=1	Acat1	acetyl-Coenzyme A acetyltransferase 1	ENSMUSG00000032047
Q8VCF0	Mavs	0.412073	2.1826	0.0065675	0.0138152	[-].MTFAEDKTYK.[Y]	1xTMT6plex [K10];1xTMT6plex [N-Term];1xMet-loss [N-Term];1xAcetyl [K7(100)]	Q8VCF0 1xMet-loss [N-Term];1xAcetyl [K7(100)]	Mitochondrial antiviral-signaling protein OS=Mus musculus OX=10090 GN=Mavs PE=1 SV=1	Mavs	mitochondrial antiviral signaling protein	ENSMUSG00000037523
Q8C196	Cps1	0.414497	0.546006	0.284442	0.290048	[R].TFEESFQKALR.[M]	1xTMT6plex [N-Term];1xAcetyl [K8(100)]	Q8C196 1xAcetyl [K811(100)]	Carbamoyl-phosphate synthase [ammonia], mitochondrial OS=Mus musculus OX=10090 GN=Cps1 PE=1 SV=2	Cps1	carbamoyl-phosphate synthetase 1	ENSMUSG00000025991
A0A0R4J023	Auh	0.417354	1.30121	0.0499798	0.0495521	[K].NALSKNLLKMLSK.[A]	1xOxidation [M10];1xTMT6plex [K13];1xTMT6plex [N-Term];2xAcetyl [K5(100);K9(100)]	A0A0R4J023 2xAcetyl [K80(100);K84(100)]	Methylglutaconyl-CoA hydratase, mitochondrial OS=Mus musculus OX=10090 GN=Auh PE=1 SV=1	Auh	AU RNA binding protein/enoyl-coenzyme A hydratase	ENSMUSG00000021460
P47738	Aldh2	0.417957	0.719883	0.190597	0.200067	[R].TEQGPQVDETQFK.[K]	1xTMT6plex [N-Term];1xAcetyl [K13(100)]	P47738 1xAcetyl [K370(100)]	Aldehyde dehydrogenase, mitochondrial OS=Mus musculus OX=10090 GN=Aldh2 PE=1 SV=1	Aldh2	aldehyde dehydrogenase 2, mitochondrial	ENSMUSG00000029455
O08749	Dld	0.418648	2.5094	0.00309457	0.00875031	[K].VVHVNGFGKITGK.[N]	1xTMT6plex [K13];1xTMT6plex [N-Term];1xAcetyl [K9(100)]	O08749 1xAcetyl [K155(100)]	Dihydrolipoyl dehydrogenase, mitochondrial OS=Mus musculus OX=10090 GN=Dld PE=1 SV=2	Dld	dihydrolipoamide dehydrogenase	ENSMUSG00000020664
Q6P8N8	Clpx	0.41973	0.550476	0.281529	0.286858	[K].LLEGTIVNVPEKNSR.[K]	1xTMT6plex [N-Term];1xAcetyl [K12(100)]	Q6P8N8 1xAcetyl [K385(100)]	ATP-dependent Clp protease ATP-binding subunit clpX-like, mitochondrial OS=Mus musculus OX=10090 GN=Clpx PE=1 SV=1	Clpx	caseinolytic mitochondrial matrix peptidase chaperone subunit	ENSMUSG00000015357
A0A338P776	Atp5o	0.421393	1.34824	0.0448493	0.044801	[R].EKFSPLTAN.[-]	1xTMT6plex [N-Term];1xAcetyl [K2(100)]	A0A338P776 1xAcetyl [K102(100)]	ATP synthase, H+-transporting, mitochondrial F1 complex, O subunit (Fragment) OS=Mus musculus OX=10090 GN=Atp5o PE=1 SV=1	Atp5o	ATP synthase, H+ transporting, mitochondrial F1 complex, O subunit	ENSMUSG00000022956
Q71RI9	Kyat3	0.422383	0.845835	0.142615	0.143425	[R].ELESKFSSK.[T]	1xTMT6plex [K9];1xTMT6plex [N-Term];1xAcetyl [K5(100)]	Q71RI9 1xAcetyl [K204(100)]	Kynurenine--oxoglutarate transaminase 3 OS=Mus musculus OX=10090 GN=Kyat3 PE=1 SV=1	Kyat3	kynurenine aminotransferase 3	ENSMUSG00000040213
D3Z041	Acsl1	0.422594	2.04321	0.00905301	0.0154225	[K].WLPNGTLKIIDR.[K]	1xTMT6plex [N-Term];1xAcetyl [K8(100)]	D3Z041 1xAcetyl [K552(100)]	Long-chain-fatty-acid--CoA ligase 1 OS=Mus musculus OX=10090 GN=Acsl1 PE=1 SV=1	Acsl1	acyl-CoA synthetase long-chain family member 1	ENSMUSG00000018796
P09671	Sod2	0.423311	1.7727	0.0168774	0.0222823	[K].GGGEPKGELLEAIKR.[D]	1xTMT6plex [N-Term];2xAcetyl [K6(100);K14(100)]	P09671 2xAcetyl [K114(100);K122(100)]	Superoxide dismutase [Mn], mitochondrial OS=Mus musculus OX=10090 GN=Sod2 PE=1 SV=3	Sod2	superoxide dismutase 2, mitochondrial	ENSMUSG00000006818
Q8R0Y6	Aldh1l1	0.423563	0.764387	0.172033	0.176972	[R].KEGHEVVGVFTIPDKDGK.[A]	2xTMT6plex [K1;K15];1xTMT6plex [N-Term];1xAcetyl [K18(100)]	Q8R0Y6 1xAcetyl [K38(100)]	Cytosolic 10-formyltetrahydrofolate dehydrogenase OS=Mus musculus OX=10090 GN=Aldh1l1 PE=1 SV=1	Aldh1l1	aldehyde dehydrogenase 1 family, member L1	ENSMUSG00000030088
P67778	Phb	0.42362	1.41121	0.0387965	0.0394428	[R].FVVEKAEQQKK.[A]	2xTMT6plex [K10;K11];1xTMT6plex [N-Term];1xAcetyl [K5(100)]	P67778 1xAcetyl [K202(100)]	Prohibitin OS=Mus musculus OX=10090 GN=Phb PE=1 SV=1	Phb	prohibitin	ENSMUSG00000038845
Q9Z0X1	Aifm1	0.42399	1.62799	0.0235513	0.0277371	[R].GNMVKLNDGSQITFEK.[C]	1xOxidation [M3];1xTMT6plex [K16];1xTMT6plex [N-Term];1xAcetyl [K5(100)]	Q9Z0X1 1xAcetyl [K243(100)]	Apoptosis-inducing factor 1, mitochondrial OS=Mus musculus OX=10090 GN=Aifm1 PE=1 SV=1	Aifm1	apoptosis-inducing factor, mitochondrion-associated 1	ENSMUSG00000036932
Q9CYH2	Prxl2a	0.424602	1.15869	0.0693928	0.0649147	[K].GEIFLDEKK.[K]	1xTMT6plex [K9];1xTMT6plex [N-Term];1xAcetyl [K8(100)]	Q9CYH2 1xAcetyl [K126(100)]	Peroxiredoxin-like 2A OS=Mus musculus OX=10090 GN=Prxl2a PE=1 SV=2	Prxl2a	peroxiredoxin like 2A	ENSMUSG00000021792
Q8R0Y6	Aldh1l1	0.426026	0.868683	0.135306	0.133335	[K].MMPASQFFK.[G]	1xTMT6plex [N-Term];1xAcetyl [K9(100)]	Q8R0Y6 1xAcetyl [K307(100)]	Cytosolic 10-formyltetrahydrofolate dehydrogenase OS=Mus musculus OX=10090 GN=Aldh1l1 PE=1 SV=1	Aldh1l1	aldehyde dehydrogenase 1 family, member L1	ENSMUSG00000030088
Q9CZN7	Shmt2	0.426495	2.25849	0.00551451	0.0113446	[R].NAQAMADALLKR.[G]	1xTMT6plex [N-Term];1xAcetyl [K11(100)]	Q9CZN7 1xAcetyl [K367(100)]	Serine hydroxymethyltransferase, mitochondrial OS=Mus musculus OX=10090 GN=Shmt2 PE=1 SV=1	Shmt2	serine hydroxymethyltransferase 2 (mitochondrial)	ENSMUSG00000025403
G3X9U9	Fis1	0.427799	2.15302	0.00703041	0.0130575	[K].EYEKALK.[Y]	1xTMT6plex [K7];1xTMT6plex [N-Term];1xAcetyl [K4(100)]	G3X9U9 1xAcetyl [K82(100)]	Mitochondrial fission 1 protein OS=Mus musculus OX=10090 GN=Fis1 PE=1 SV=1	Fis1	fission, mitochondrial 1	ENSMUSG00000019054
Q9JKF7	Mrpl39	0.427948	1.82165	0.0150782	0.0205484	[R].VALEIFQHNKYK.[V]	1xTMT6plex [K12];1xTMT6plex [N-Term];1xAcetyl [K10(100)]	Q9JKF7 1xAcetyl [K231(100)]	39S ribosomal protein L39, mitochondrial OS=Mus musculus OX=10090 GN=Mrpl39 PE=1 SV=4	Mrpl39	mitochondrial ribosomal protein L39	ENSMUSG00000022889
Q7TNE1	Sugct	0.428041	1.58229	0.0261643	0.0293321	[K].FKMSEAKPPPLLGQHTR.[H]	1xOxidation [M3];1xTMT6plex [K7];1xTMT6plex [N-Term];1xAcetyl [K2(100)]	Q7TNE1 1xAcetyl [K392(100)]	Succinate--hydroxymethylglutarate CoA-transferase OS=Mus musculus OX=10090 GN=Sugct PE=1 SV=2	Sugct	succinyl-CoA glutarate-CoA transferase	ENSMUSG00000055137
P63038	Hspd1	0.428087	1.92372	0.0119201	0.0176171	[K].RALKIPAMTIAK.[N]	1xTMT6plex [K12];1xTMT6plex [N-Term];1xAcetyl [K4(100)]	P63038 1xAcetyl [K473(100)]	60 kDa heat shock protein, mitochondrial OS=Mus musculus OX=10090 GN=Hspd1 PE=1 SV=1	Hspd1	heat shock protein 1 (chaperonin)	ENSMUSG00000025980
P52825	Cpt2	0.428119	0.522435	0.300307	0.29989	[K].LSSALKAGVTAAKEK.[F]	1xTMT6plex [K15];1xTMT6plex [N-Term];2xAcetyl [K6(100);K13(100)]	P52825 2xAcetyl [K424(100);K431(100)]	Carnitine O-palmitoyltransferase 2, mitochondrial OS=Mus musculus OX=10090 GN=Cpt2 PE=1 SV=2	Cpt2	carnitine palmitoyltransferase 2	ENSMUSG00000028607
Q99M87	Dnaja3	0.430518	1.27071	0.0536159	0.0499499	[K].AYYQLAKK.[Y]	1xTMT6plex [K8];1xTMT6plex [N-Term];1xAcetyl [K7(100)]	Q99M87 1xAcetyl [K118(100)]	DnaJ homolog subfamily A member 3, mitochondrial OS=Mus musculus OX=10090 GN=Dnaja3 PE=1 SV=1	Dnaja3	DnaJ heat shock protein family (Hsp40) member A3	ENSMUSG00000004069
O09174	Amacr	0.434004	1.29222	0.051025	0.0475116	[R].CGVMEKLQLGPETLLQDNPK.[L]	1xCarbamidomethyl [C1];1xTMT6plex [K20];1xTMT6plex [N-Term];1xAcetyl [K6(100)]	O09174 1xAcetyl [K86(100)]	Alpha-methylacyl-CoA racemase OS=Mus musculus OX=10090 GN=Amacr PE=1 SV=4	Amacr	alpha-methylacyl-CoA racemase	ENSMUSG00000022244
P26443	Glud1	0.435497	1.58433	0.0260418	0.0283577	[R].TAAYVNAIEK.[V]	1xTMT6plex [N-Term];1xAcetyl [K10(100)]	P26443 1xAcetyl [K545(100)]	Glutamate dehydrogenase 1, mitochondrial OS=Mus musculus OX=10090 GN=Glud1 PE=1 SV=1	Glud1	glutamate dehydrogenase 1	ENSMUSG00000021794
Q9DCM0	Ethe1	0.435823	1.02432	0.0945532	0.0853214	[R].TDFQQGCAKTLYHSVHEK.[I]	1xCarbamidomethyl [C7];1xTMT6plex [K18];1xTMT6plex [N-Term];1xAcetyl [K9(100)]	Q9DCM0 1xAcetyl [K172(100)]	Persulfide dioxygenase ETHE1, mitochondrial OS=Mus musculus OX=10090 GN=Ethe1 PE=1 SV=2	Ethe1	ethylmalonic encephalopathy 1	ENSMUSG00000064254
Q9EQ20	Aldh6a1	0.435984	2.3051	0.00495342	0.0099845	[R].CMALSTAILVGEAKK.[W]	1xCarbamidomethyl [C1];1xOxidation [M2];1xTMT6plex [K15];1xTMT6plex [N-Term];1xAcetyl [K14(100)]	Q9EQ20 1xAcetyl [K330(100)]	Methylmalonate-semialdehyde dehydrogenase [acylating], mitochondrial OS=Mus musculus OX=10090 GN=Aldh6a1 PE=1 SV=1	Aldh6a1	aldehyde dehydrogenase family 6, subfamily A1	ENSMUSG00000021238
P19096	Fasn	0.436654	2.16229	0.00688189	0.0122309	[K].SSCTIIPLMKR.[D]	1xCarbamidomethyl [C3];1xOxidation [M9];1xTMT6plex [N-Term];1xAcetyl [K10(100)]	P19096 1xAcetyl [K786(100)]	Fatty acid synthase OS=Mus musculus OX=10090 GN=Fasn PE=1 SV=2	Fasn	fatty acid synthase	ENSMUSG00000025153
Q99LB2	Dhrs4	0.436982	1.99934	0.0100153	0.0151372	[R].FSSVLWEEKAR.[E]	1xTMT6plex [N-Term];1xAcetyl [K9(100)]	Q99LB2 1xAcetyl [K228(100)]	Dehydrogenase/reductase SDR family member 4 OS=Mus musculus OX=10090 GN=Dhrs4 PE=1 SV=3	Dhrs4	dehydrogenase/reductase (SDR family) member 4	ENSMUSG00000022210
Q9WTP6	Ak2	0.437721	0.748481	0.178451	0.179285	[K].LVSDEMVVELIEKNLETPSCK.[N]	1xCarbamidomethyl [C20];1xTMT6plex [K21];1xTMT6plex [N-Term];1xAcetyl [K13(100)]	Q9WTP6 1xAcetyl [K85(100)]	Adenylate kinase 2, mitochondrial OS=Mus musculus OX=10090 GN=Ak2 PE=1 SV=5	Ak2	adenylate kinase 2	ENSMUSG00000028792
Q99LC3	Ndufa10	0.437902	0.985182	0.103471	0.0935887	[K].QCVDHYNEIKR.[L]	1xCarbamidomethyl [C2];1xTMT6plex [N-Term];1xAcetyl [K10(100)]	Q99LC3 1xAcetyl [K191(100)]	NADH dehydrogenase [ubiquinone] 1 alpha subcomplex subunit 10, mitochondrial OS=Mus musculus OX=10090 GN=Ndufa10 PE=1 SV=1	Ndufa10	NADH:ubiquinone oxidoreductase subunit A10	ENSMUSG00000026260
Q8K411	Pitrm1	0.439006	1.51591	0.030485	0.0309336	[K].VEQYFKNNQHK.[L]	1xTMT6plex [K11];1xTMT6plex [N-Term];1xAcetyl [K6(100)]	Q8K411 1xAcetyl [K494(100)]	Presequence protease, mitochondrial OS=Mus musculus OX=10090 GN=Pitrm1 PE=1 SV=1	Pitrm1	pitrilysin metallepetidase 1	ENSMUSG00000021193
Q8QZT1	Acat1	0.439208	1.18701	0.0650117	0.0577708	[R].QATLGAGLPISTPCTTVNKVCASGMK.[A]	2xCarbamidomethyl [C14;C21];1xTMT6plex [K26];1xTMT6plex [N-Term];1xAcetyl [K19(100)]	Q8QZT1 1xAcetyl [K121(100)]	Acetyl-CoA acetyltransferase, mitochondrial OS=Mus musculus OX=10090 GN=Acat1 PE=1 SV=1	Acat1	acetyl-Coenzyme A acetyltransferase 1	ENSMUSG00000032047
Q9CZU6	Cs	0.439307	1.7837	0.0164551	0.0205395	[K].TFKQQHGK.[T]	1xTMT6plex [K8];1xTMT6plex [N-Term];1xAcetyl [K3(100)]	Q9CZU6 1xAcetyl [K52(100)]	Citrate synthase, mitochondrial OS=Mus musculus OX=10090 GN=Cs PE=1 SV=1	Cs	citrate synthase	ENSMUSG00000005683
Q9DCX2	Atp5h	0.439794	0.314736	0.484467	0.444107	[R].IQEYEKQLEKMR.[N]	1xTMT6plex [N-Term];2xAcetyl [K6(100);K10(100)]	Q9DCX2 2xAcetyl [K117(100);K121(100)]	ATP synthase subunit d, mitochondrial OS=Mus musculus OX=10090 GN=Atp5pd PE=1 SV=3	Atp5h	ATP synthase, H+ transporting, mitochondrial F0 complex, subunit D	ENSMUSG00000034566
P19096	Fasn	0.440124	2.34638	0.00450427	0.00927582	[R].VFTTVGSAEKR.[A]	1xTMT6plex [N-Term];1xAcetyl [K10(100)]	P19096 1xAcetyl [K1697(100)]	Fatty acid synthase OS=Mus musculus OX=10090 GN=Fasn PE=1 SV=2	Fasn	fatty acid synthase	ENSMUSG00000025153
P20108	Prdx3	0.441517	0.868606	0.13533	0.128285	[K].ELSLDDFK.[G]	1xTMT6plex [N-Term];1xAcetyl [K8(100)]	P20108 1xAcetyl [K92(100)]	Thioredoxin-dependent peroxide reductase, mitochondrial OS=Mus musculus OX=10090 GN=Prdx3 PE=1 SV=1	Prdx3	peroxiredoxin 3	ENSMUSG00000024997
P09671	Sod2	0.44225	2.0582	0.00874582	0.0137393	[K].RDFGSFEKFKEK.[L]	1xTMT6plex [K12];1xTMT6plex [N-Term];2xAcetyl [K8(100);K10(100)]	P09671 2xAcetyl [K130(100);K132(100)]	Superoxide dismutase [Mn], mitochondrial OS=Mus musculus OX=10090 GN=Sod2 PE=1 SV=3	Sod2	superoxide dismutase 2, mitochondrial	ENSMUSG00000006818
Q9CQN1	Trap1	0.442984	0.39932	0.398731	0.377724	[R].ELISNASDALEKLR.[H]	1xTMT6plex [N-Term];1xAcetyl [K12(100)]	Q9CQN1 1xAcetyl [K128(100)]	Heat shock protein 75 kDa, mitochondrial OS=Mus musculus OX=10090 GN=Trap1 PE=1 SV=1	Trap1	TNF receptor-associated protein 1	ENSMUSG00000005981
P16332	Mmut	0.443203	0.880955	0.131536	0.12371	[R].LWAHLIEKMFQPK.[N]	1xTMT6plex [K13];1xTMT6plex [N-Term];1xAcetyl [K8(100)]	P16332 1xAcetyl [K333(100)]	Methylmalonyl-CoA mutase, mitochondrial OS=Mus musculus OX=10090 GN=Mmut PE=1 SV=2	Mmut	methylmalonyl-Coenzyme A mutase	ENSMUSG00000023921
Q9JHI5	Ivd	0.443274	0.89559	0.127177	0.118612	[R].HTISKFLQENLAPKAQEIDQTNDFK.[N]	1xTMT6plex [K25];1xTMT6plex [N-Term];2xAcetyl [K5(100);K14(100)]	Q9JHI5 2xAcetyl [K56(100);K65(100)]	Isovaleryl-CoA dehydrogenase, mitochondrial OS=Mus musculus OX=10090 GN=Ivd PE=1 SV=1	Ivd	isovaleryl coenzyme A dehydrogenase	ENSMUSG00000027332
P61922	Abat	0.443736	1.79213	0.0161386	0.0199007	[K].KMMTGGFFHK.[E]	1xOxidation [M];1xTMT6plex [K10];1xTMT6plex [N-Term];1xAcetyl [K1(100)]	P61922 1xAcetyl [K358(100)]	4-aminobutyrate aminotransferase, mitochondrial OS=Mus musculus OX=10090 GN=Abat PE=1 SV=1	Abat	4-aminobutyrate aminotransferase	ENSMUSG00000057880
Z4YKM2	Cisd3	0.444726	0.761122	0.173332	0.170993	[K].SEQVQKAEVGSPL.[-]	1xTMT6plex [N-Term];1xAcetyl [K6(100)]	Z4YKM2 1xAcetyl [K108(100)]	CDGSH iron-sulfur domain-containing protein 3, mitochondrial OS=Mus musculus OX=10090 GN=Cisd3 PE=1 SV=1	Cisd3	CDGSH iron sulfur domain 3	ENSMUSG00000078695
Q9DBT9	Dmgdh	0.444851	1.27193	0.0534648	0.0475389	[K].KIHYDSIKLYER.[L]	1xTMT6plex [K1];1xTMT6plex [N-Term];1xAcetyl [K8(100)]	Q9DBT9 1xAcetyl [K107(100)]	Dimethylglycine dehydrogenase, mitochondrial OS=Mus musculus OX=10090 GN=Dmgdh PE=1 SV=1	Dmgdh	dimethylglycine dehydrogenase precursor	ENSMUSG00000042102
Q91WS0	Cisd1	0.445559	1.99393	0.0101408	0.0146441	[K].KFPFCDGAHIK.[H]	1xCarbamidomethyl [C5];1xTMT6plex [K11];1xTMT6plex [N-Term];1xAcetyl [K1(100)]	Q91WS0 1xAcetyl [K79(100)]	CDGSH iron-sulfur domain-containing protein 1 OS=Mus musculus OX=10090 GN=Cisd1 PE=1 SV=1	Cisd1	CDGSH iron sulfur domain 1	ENSMUSG00000037710
Q9CQQ7	Atp5pb	0.446217	0.749074	0.178208	0.17616	[K].IAQLEEVKQSSMK.[Q]	1xTMT6plex [K13];1xTMT6plex [N-Term];1xAcetyl [K8(100)]	Q9CQQ7 1xAcetyl [K139(100)]	ATP synthase F(0) complex subunit B1, mitochondrial OS=Mus musculus OX=10090 GN=Atp5pb PE=1 SV=1	Atp5pb	ATP synthase peripheral stalk-membrane subunit b	ENSMUSG00000000563
Q9ERS2	Ndufa13	0.446415	0.77426	0.168167	0.164307	[K].QDMPPPGGYGPIDYKR.[N]	1xOxidation [M3];1xTMT6plex [N-Term];1xAcetyl [K15(100)]	Q9ERS2 1xAcetyl [K22(100)]	NADH dehydrogenase [ubiquinone] 1 alpha subcomplex subunit 13 OS=Mus musculus OX=10090 GN=Ndufa13 PE=1 SV=3	Ndufa13	NADH:ubiquinone oxidoreductase subunit A13	ENSMUSG00000036199
Q8C196	Cps1	0.446775	1.98552	0.010339	0.0147248	[K].EPLFGISTGNIITGLAAGAKSYK.[M]	1xTMT6plex [K23];1xTMT6plex [N-Term];1xAcetyl [K20(100)]	Q8C196 1xAcetyl [K307(100)]	Carbamoyl-phosphate synthase [ammonia], mitochondrial OS=Mus musculus OX=10090 GN=Cps1 PE=1 SV=2	Cps1	carbamoyl-phosphate synthetase 1	ENSMUSG00000025991
Q9Z0X1	Aifm1	0.447722	1.08067	0.0830475	0.0720785	[K].SQASGIEVIQLFPEKGNMGK.[I]	1xOxidation [M18];1xTMT6plex [K];1xTMT6plex [N-Term];1xAcetyl [K15(100)]	Q9Z0X1 1xAcetyl [K336(100)]	Apoptosis-inducing factor 1, mitochondrial OS=Mus musculus OX=10090 GN=Aifm1 PE=1 SV=1	Aifm1	apoptosis-inducing factor, mitochondrion-associated 1	ENSMUSG00000036932
Q3UMR5	Mcu	0.447988	2.6729	0.00212372	0.00587826	[K].DAIAQAEMDLKR.[L]	1xOxidation [M8];1xTMT6plex [N-Term];1xAcetyl [K11(100)]	Q3UMR5 1xAcetyl [K331(100)]	Calcium uniporter protein, mitochondrial OS=Mus musculus OX=10090 GN=Mcu PE=1 SV=2	Mcu	mitochondrial calcium uniporter	ENSMUSG00000009647
D3Z041	Acsl1	0.448204	2.33352	0.00463964	0.00898104	[K].LIFHKIQSSLGGK.[V]	1xTMT6plex [K13];1xTMT6plex [N-Term];1xAcetyl [K5(100)]	D3Z041 1xAcetyl [K420(100)]	Long-chain-fatty-acid--CoA ligase 1 OS=Mus musculus OX=10090 GN=Acsl1 PE=1 SV=1	Acsl1	acyl-CoA synthetase long-chain family member 1	ENSMUSG00000018796
Q9WUM5	Suclg1	0.448273	0.64212	0.227971	0.22981	[R].LIGPNCPGVINPGECKIGIMPGHIHK.[K]	2xCarbamidomethyl [C6;C15];1xTMT6plex [K26];1xTMT6plex [N-Term];1xAcetyl [K16(100)]	Q9WUM5 1xAcetyl [K182(100)]	Succinate--CoA ligase [ADP/GDP-forming] subunit alpha, mitochondrial OS=Mus musculus OX=10090 GN=Suclg1 PE=1 SV=4	Suclg1	succinate-CoA ligase, GDP-forming, alpha subunit	ENSMUSG00000052738
Q9DBG1	Cyp27a1	0.448471	0.922701	0.119481	0.108367	[K].DFAHMPLLKAVIK.[E]	1xTMT6plex [K13];1xTMT6plex [N-Term];1xAcetyl [K9(100)]	Q9DBG1 1xAcetyl [K389(100)]	Sterol 26-hydroxylase, mitochondrial OS=Mus musculus OX=10090 GN=Cyp27a1 PE=1 SV=1	Cyp27a1	cytochrome P450, family 27, subfamily a, polypeptide 1	ENSMUSG00000026170
H7BX01	Opa1	0.448796	0.778265	0.166623	0.161511	[K].EVLEDFAEDGEKK.[V]	1xTMT6plex [K13];1xTMT6plex [N-Term];1xAcetyl [K12(100)]	H7BX01 1xAcetyl [K941(100)]	Dynamin-like 120 kDa protein, mitochondrial OS=Mus musculus OX=10090 GN=Opa1 PE=1 SV=1	Opa1	OPA1, mitochondrial dynamin like GTPase	ENSMUSG00000038084
Q9CPQ8	Atp5l	0.450044	1.35972	0.0436802	0.0392084	[K].APSMVAAAVTYSKPR.[L]	1xOxidation [M4];1xTMT6plex [N-Term];1xAcetyl [K13(100)]	Q9CPQ8 1xAcetyl [K24(100)]	ATP synthase subunit g, mitochondrial OS=Mus musculus OX=10090 GN=Atp5mg PE=1 SV=1	Atp5l	ATP synthase, H+ transporting, mitochondrial F0 complex, subunit G	ENSMUSG00000038717
Q9JHI5	Ivd	0.453503	2.03084	0.00931456	0.0134085	[R].GITAFIVEKGMPGFSTSK.[K]	1xOxidation [M11];1xTMT6plex [K18];1xTMT6plex [N-Term];1xAcetyl [K9(100)]	Q9JHI5 1xAcetyl [K230(100)]	Isovaleryl-CoA dehydrogenase, mitochondrial OS=Mus musculus OX=10090 GN=Ivd PE=1 SV=1	Ivd	isovaleryl coenzyme A dehydrogenase	ENSMUSG00000027332
Q99KB8	Hagh	0.454052	3.70201	0.000198606	0.00182359	[K].LTTVLTTHHHWDHAGGNEKLVK.[L]	1xTMT6plex [K22];1xTMT6plex [N-Term];1xAcetyl [K19(100)]	Q99KB8 1xAcetyl [K114(100)]	Hydroxyacylglutathione hydrolase, mitochondrial OS=Mus musculus OX=10090 GN=Hagh PE=1 SV=2	Hagh	hydroxyacyl glutathione hydrolase	ENSMUSG00000024158
D3Z7X0	Acad12	0.455629	1.94863	0.0112557	0.0148876	[R].LGDDQLKVAKMELK.[N]	1xOxidation [M11];1xTMT6plex [K14];1xTMT6plex [N-Term];2xAcetyl [K7(100);K10(100)]	D3Z7X0 2xAcetyl [K535(100);K538(100)]	Acyl-Coenzyme A dehydrogenase family, member 12 OS=Mus musculus OX=10090 GN=Acad12 PE=1 SV=1	Acad12	acyl-Coenzyme A dehydrogenase family, member 12	ENSMUSG00000042647
Q91VA7	Idh3b	0.455813	1.23257	0.0585372	0.0494904	[K].EVFKAAAVPVEFK.[E]	1xTMT6plex [K13];1xTMT6plex [N-Term];1xAcetyl [K4(100)]	Q91VA7 1xAcetyl [K71(100)]	Isocitrate dehydrogenase [NAD] subunit, mitochondrial OS=Mus musculus OX=10090 GN=Idh3b PE=1 SV=1	Idh3b	isocitrate dehydrogenase 3 (NAD+) beta	ENSMUSG00000027406
P53395	Dbt	0.456235	0.532877	0.293172	0.288125	[R].GIKLSFMPFFLK.[A]	1xTMT6plex [K12];1xTMT6plex [N-Term];1xAcetyl [K3(100)]	P53395 1xAcetyl [K304(100)]	Lipoamide acyltransferase component of branched-chain alpha-keto acid dehydrogenase complex, mitochondrial OS=Mus musculus OX=10090 GN=Dbt PE=1 SV=2	Dbt	dihydrolipoamide branched chain transacylase E2	ENSMUSG00000000340
Q8BMF4	Dlat	0.457016	2.6238	0.00237791	0.00588346	[K].YLEKPITMLL.[-]	1xOxidation [M8];1xTMT6plex [N-Term];1xAcetyl [K4(100)]	Q8BMF4 1xAcetyl [K636(100)]	Dihydrolipoyllysine-residue acetyltransferase component of pyruvate dehydrogenase complex, mitochondrial OS=Mus musculus OX=10090 GN=Dlat PE=1 SV=2	Dlat	dihydrolipoamide S-acetyltransferase (E2 component of pyruvate dehydrogenase complex)	ENSMUSG00000000168
Q9CZU6	Cs	0.457341	1.47966	0.0331389	0.0306904	[K].SMSTDGLMKFVDSK.[-]	1xOxidation [M2];1xTMT6plex [K14];1xTMT6plex [N-Term];1xAcetyl [K9(100)]	Q9CZU6 1xAcetyl [K459(100)]	Citrate synthase, mitochondrial OS=Mus musculus OX=10090 GN=Cs PE=1 SV=1	Cs	citrate synthase	ENSMUSG00000005683
Q8BMS1	Hadha	0.458992	0.492885	0.321451	0.311334	[R].DSIFSNLIGQLDYK.[G]	1xTMT6plex [N-Term];1xAcetyl [K14(100)]	Q8BMS1 1xAcetyl [K436(100)]	Trifunctional enzyme subunit alpha, mitochondrial OS=Mus musculus OX=10090 GN=Hadha PE=1 SV=1	Hadha	hydroxyacyl-CoA dehydrogenase trifunctional multienzyme complex subunit alpha	ENSMUSG00000025745
E9PY45	Slc25a22	0.460001	1.42939	0.0372057	0.0331475	[K].AIKLAANDFFR.[H]	1xTMT6plex [N-Term];1xAcetyl [K3(100)]	E9PY45 1xAcetyl [K83(100)]	Mitochondrial glutamate carrier 1 (Fragment) OS=Mus musculus OX=10090 GN=Slc25a22 PE=1 SV=4	Slc25a22	solute carrier family 25 (mitochondrial carrier, glutamate), member 22	ENSMUSG00000019082
O55125	Nipsnap1	0.460736	1.21022	0.0616285	0.05107	[R].TYKLKPGTMIEWGNNWAR.[A]	1xOxidation [M9];1xTMT6plex [K5];1xTMT6plex [N-Term];1xAcetyl [K3(100)]	O55125 1xAcetyl [K191(100)]	Protein NipSnap homolog 1 OS=Mus musculus OX=10090 GN=Nipsnap1 PE=1 SV=1	Nipsnap1	nipsnap homolog 1	ENSMUSG00000034285
Q8BWT1	Acaa2	0.460926	1.26938	0.0537802	0.0453123	[R].FGTKFGLDLK.[L]	1xTMT6plex [N-Term];1xAcetyl [K4(100)]	Q8BWT1 1xAcetyl [K137(100)]	3-ketoacyl-CoA thiolase, mitochondrial OS=Mus musculus OX=10090 GN=Acaa2 PE=1 SV=3	Acaa2	acetyl-Coenzyme A acyltransferase 2 (mitochondrial 3-oxoacyl-Coenzyme A thiolase)	ENSMUSG00000036880
Q9DBC0	Selenoo	0.461356	2.03629	0.00919835	0.0127442	[R].YTYSKQPQVCK.[W]	1xCarbamidomethyl [C10];1xTMT6plex [K11];1xTMT6plex [N-Term];1xAcetyl [K5(100)]	Q9DBC0 1xAcetyl [K380(100)]	Protein adenylyltransferase SelO, mitochondrial OS=Mus musculus OX=10090 GN=Selenoo PE=1 SV=4	Selenoo	selenoprotein O	ENSMUSG00000035757
Q8R164	Bphl	0.461875	1.3095	0.0490339	0.0414629	[K].DAVDLMKALQFK.[Q]	1xOxidation [M6];1xTMT6plex [K12];1xTMT6plex [N-Term];1xAcetyl [K7(100)]	Q8R164 1xAcetyl [K126(100)]	Valacyclovir hydrolase OS=Mus musculus OX=10090 GN=Bphl PE=1 SV=1	Bphl	biphenyl hydrolase-like (serine hydrolase, breast epithelial mucin-associated antigen)	ENSMUSG00000038286
Q9CQE1	Nipsnap3b	0.462258	1.3091	0.0490793	0.0414549	[R].VFHIWKYDNFAHR.[T]	1xTMT6plex [N-Term];1xAcetyl [K6(100)]	Q9CQE1 1xAcetyl [K89(100)]	Protein NipSnap homolog 3B OS=Mus musculus OX=10090 GN=Nipsnap3b PE=1 SV=1	Nipsnap3b	nipsnap homolog 3B	ENSMUSG00000015247
Q07417	Acads	0.46596	2.12116	0.00756548	0.0109419	[R].AAMLKDNK.[K]	1xOxidation [M3];1xTMT6plex [K8];1xTMT6plex [N-Term];1xAcetyl [K5(100)]	Q07417 1xAcetyl [K335(100)]	Short-chain specific acyl-CoA dehydrogenase, mitochondrial OS=Mus musculus OX=10090 GN=Acads PE=1 SV=2	Acads	acyl-Coenzyme A dehydrogenase, short chain	ENSMUSG00000029545
Q8R0Y6	Aldh1l1	0.466616	0.336445	0.460845	0.424586	[K].EAFENGLWGKINAR.[D]	1xTMT6plex [N-Term];1xAcetyl [K10(100)]	Q8R0Y6 1xAcetyl [K479(100)]	Cytosolic 10-formyltetrahydrofolate dehydrogenase OS=Mus musculus OX=10090 GN=Aldh1l1 PE=1 SV=1	Aldh1l1	aldehyde dehydrogenase 1 family, member L1	ENSMUSG00000030088
D3YZN4	Spg7	0.466625	1.62345	0.0237986	0.0231685	[R].HTEKVLLDNLDK.[L]	1xTMT6plex [K12];1xTMT6plex [N-Term];1xAcetyl [K4(100)]	D3YZN4 1xAcetyl [K611(100)]	Paraplegin OS=Mus musculus OX=10090 GN=Spg7 PE=1 SV=1	Spg7	SPG7, paraplegin matrix AAA peptidase subunit	ENSMUSG00000000738
Q6XPS7	Tha1	0.466848	1.47274	0.0336711	0.0302187	[R].DVSAQDTELALKK.[W]	1xTMT6plex [K13];1xTMT6plex [N-Term];1xAcetyl [K12(100)]	Q6XPS7 1xAcetyl [K389(100)]	L-threonine aldolase OS=Mus musculus OX=10090 GN=Tha1 PE=1 SV=1	Tha1	threonine aldolase 1	ENSMUSG00000017713
Q8JZU2	Slc25a1	0.468649	1.64845	0.0224671	0.0222014	[K].GTYQGLTATVLKQGSNQAIR.[F]	1xTMT6plex [N-Term];1xAcetyl [K12(100)]	Q8JZU2 1xAcetyl [K190(100)]	Tricarboxylate transport protein, mitochondrial OS=Mus musculus OX=10090 GN=Slc25a1 PE=1 SV=1	Slc25a1	solute carrier family 25 (mitochondrial carrier, citrate transporter), member 1	ENSMUSG00000003528
Q8CHT0	Aldh4a1	0.469905	1.90565	0.0124265	0.0148603	[R].LYVPKSLWPQIKGR.[L]	1xTMT6plex [N-Term];2xAcetyl [K5(100);K12(100)]	Q8CHT0 2xAcetyl [K357(100);K364(100)]	Delta-1-pyrroline-5-carboxylate dehydrogenase, mitochondrial OS=Mus musculus OX=10090 GN=Aldh4a1 PE=1 SV=3	Aldh4a1	aldehyde dehydrogenase 4 family, member A1	ENSMUSG00000028737
Q99LX0	Park7	0.470154	1.70853	0.0195646	0.0201495	[R].VEKDGLILTSR.[G]	1xTMT6plex [N-Term];1xAcetyl [K3(100)]	Q99LX0 1xAcetyl [K148(100)]	Protein/nucleic acid deglycase DJ-1 OS=Mus musculus OX=10090 GN=Park7 PE=1 SV=1	Park7	Parkinson disease (autosomal recessive, early onset) 7	ENSMUSG00000028964
Q9DB15	Mrpl12	0.470218	1.223	0.0598418	0.0483912	[K].NYVQGINLVQAKK.[L]	1xTMT6plex [K13];1xTMT6plex [N-Term];1xAcetyl [K12(100)]	Q9DB15 1xAcetyl [K165(100)]	39S ribosomal protein L12, mitochondrial OS=Mus musculus OX=10090 GN=Mrpl12 PE=1 SV=2	Mrpl12	mitochondrial ribosomal protein L12	ENSMUSG00000039640
Q9EQ20	Aldh6a1	0.470938	1.59279	0.0255395	0.0241464	[K].AEMDAAVESCKR.[A]	1xCarbamidomethyl [C10];1xTMT6plex [N-Term];1xAcetyl [K11(100)]	Q9EQ20 1xAcetyl [K87(100)]	Methylmalonate-semialdehyde dehydrogenase [acylating], mitochondrial OS=Mus musculus OX=10090 GN=Aldh6a1 PE=1 SV=1	Aldh6a1	aldehyde dehydrogenase family 6, subfamily A1	ENSMUSG00000021238
Q91XF0	Pnpo	0.471079	0.444067	0.359694	0.340756	[R].MLLLKGFGK.[D]	1xOxidation [M1];1xTMT6plex [K9];1xTMT6plex [N-Term];1xAcetyl [K5(100)]	Q91XF0 1xAcetyl [K100(100)]	Pyridoxine-5'-phosphate oxidase OS=Mus musculus OX=10090 GN=Pnpo PE=1 SV=1	Pnpo	pyridoxine 5'-phosphate oxidase	ENSMUSG00000018659
Q8CC88	Vwa8	0.471556	1.7516	0.0177172	0.0187229	[K].HLQKFPTEGLSSVVR.[N]	1xTMT6plex [N-Term];1xAcetyl [K4(100)]	Q8CC88 1xAcetyl [K988(100)]	von Willebrand factor A domain-containing protein 8 OS=Mus musculus OX=10090 GN=Vwa8 PE=1 SV=2	Vwa8	von Willebrand factor A domain containing 8	ENSMUSG00000058997
Q9WTP6	Ak2	0.472199	0.469819	0.338986	0.32334	[K].GTQAPKLAENFCVCHLATGDMLR.[A]	2xCarbamidomethyl [C12;C14];1xOxidation [M21];1xTMT6plex [N-Term];1xAcetyl [K6(100)]	Q9WTP6 1xAcetyl [K34(100)]	Adenylate kinase 2, mitochondrial OS=Mus musculus OX=10090 GN=Ak2 PE=1 SV=5	Ak2	adenylate kinase 2	ENSMUSG00000028792
Q924L1	Letmd1	0.472386	1.91564	0.0121439	0.0145027	[R].ASTFVSHEKLR.[R]	1xTMT6plex [N-Term];1xAcetyl [K9(100)]	Q924L1 1xAcetyl [K209(100)]	LETM1 domain-containing protein 1 OS=Mus musculus OX=10090 GN=Letmd1 PE=1 SV=1	Letmd1	LETM1 domain containing 1	ENSMUSG00000037353
P35486	Pdha1	0.473109	1.13521	0.0732467	0.0581732	[R].MVNSNLASVEELKEIDVEVR.[K]	1xOxidation [M1];1xTMT6plex [N-Term];1xAcetyl [K13(100)]	P35486 1xAcetyl [K336(100)]	Pyruvate dehydrogenase E1 component subunit alpha, somatic form, mitochondrial OS=Mus musculus OX=10090 GN=Pdha1 PE=1 SV=1	Pdha1	pyruvate dehydrogenase E1 alpha 1	ENSMUSG00000031299
Q8R2R6	Mtg1	0.473243	1.9598	0.0109698	0.0134588	[R].LEEKGLSNVLFTNCVK.[D]	1xCarbamidomethyl [C14];1xTMT6plex [K16];1xTMT6plex [N-Term];1xAcetyl [K4(100)]	Q8R2R6 1xAcetyl [K102(100)]	Mitochondrial ribosome-associated GTPase 1 OS=Mus musculus OX=10090 GN=Mtg1 PE=1 SV=2	Mtg1	mitochondrial ribosome-associated GTPase 1	ENSMUSG00000039018
Q9CZN7	Shmt2	0.473441	0.878418	0.132307	0.115299	[K].LQDFKSFLLKDPETSQR.[L]	1xTMT6plex [N-Term];2xAcetyl [K5(100);K10(100)]	Q9CZN7 2xAcetyl [K469(100);K474(100)]	Serine hydroxymethyltransferase, mitochondrial OS=Mus musculus OX=10090 GN=Shmt2 PE=1 SV=1	Shmt2	serine hydroxymethyltransferase 2 (mitochondrial)	ENSMUSG00000025403
Q921G7	Etfdh	0.474234	0.68568	0.206215	0.199528	[K].GIATNDVGIQKDGAPK.[T]	1xTMT6plex [K16];1xTMT6plex [N-Term];1xAcetyl [K11(100)]	Q921G7 1xAcetyl [K222(100)]	Electron transfer flavoprotein-ubiquinone oxidoreductase, mitochondrial OS=Mus musculus OX=10090 GN=Etfdh PE=1 SV=1	Etfdh	electron transferring flavoprotein, dehydrogenase	ENSMUSG00000027809
P46656	Fdx1	0.474258	1.57475	0.0266223	0.0245168	[K].ITVHFKNR.[D]	1xTMT6plex [N-Term];1xAcetyl [K6(100)]	P46656 1xAcetyl [K76(100)]	Adrenodoxin, mitochondrial OS=Mus musculus OX=10090 GN=Fdx1 PE=1 SV=1	Fdx1	ferredoxin 1	ENSMUSG00000032051
Q91XE0	Glyat	0.47488	0.767523	0.170796	0.158587	[K].RGYPVYSHTEKSNIAMQK.[M]	1xOxidation [M16];1xTMT6plex [K18];1xTMT6plex [N-Term];1xAcetyl [K11(100)]	Q91XE0 1xAcetyl [K267(100)]	Glycine N-acyltransferase OS=Mus musculus OX=10090 GN=Glyat PE=1 SV=1	Glyat	glycine-N-acyltransferase	ENSMUSG00000063683
Q9Z2I0	Letm1	0.475225	2.36974	0.00426839	0.00728736	[K].VAEVEGEKVDNK.[A]	1xTMT6plex [K12];1xTMT6plex [N-Term];1xAcetyl [K8(100)]	Q9Z2I0 1xAcetyl [K458(100)]	Mitochondrial proton/calcium exchanger protein OS=Mus musculus OX=10090 GN=Letm1 PE=1 SV=1	Letm1	leucine zipper-EF-hand containing transmembrane protein 1	ENSMUSG00000005299
Q8K411	Pitrm1	0.476141	1.07211	0.0847019	0.0673395	[R].EAYFSVGLQGIAEKDVK.[T]	1xTMT6plex [K17];1xTMT6plex [N-Term];1xAcetyl [K14(100)]	Q8K411 1xAcetyl [K399(100)]	Presequence protease, mitochondrial OS=Mus musculus OX=10090 GN=Pitrm1 PE=1 SV=1	Pitrm1	pitrilysin metallepetidase 1	ENSMUSG00000021193
P38060	Hmgcl	0.477265	0.81123	0.154444	0.139172	[R].GYVSCALGCPYEGKVSPAK.[V]	2xCarbamidomethyl [C5;C9];1xTMT6plex [K19];1xTMT6plex [N-Term];1xAcetyl [K14(100)]	P38060 1xAcetyl [K179(100)]	Hydroxymethylglutaryl-CoA lyase, mitochondrial OS=Mus musculus OX=10090 GN=Hmgcl PE=1 SV=2	Hmgcl	3-hydroxy-3-methylglutaryl-Coenzyme A lyase	ENSMUSG00000028672
Q8BGC4	Zadh2	0.478139	1.26315	0.0545574	0.0433832	[K].AAFLKSIGCDRPINYR.[T]	1xCarbamidomethyl [C9];1xTMT6plex [N-Term];1xAcetyl [K5(100)]	Q8BGC4 1xAcetyl [K214(100)]	Prostaglandin reductase-3 OS=Mus musculus OX=10090 GN=Zadh2 PE=1 SV=1	Zadh2	zinc binding alcohol dehydrogenase, domain containing 2	ENSMUSG00000049090
Q9D125	Mrps25	0.478875	1.26034	0.0549117	0.0435363	[R].KFVFFNIPQIQYK.[N]	1xTMT6plex [K13];1xTMT6plex [N-Term];1xAcetyl [K1(100)]	Q9D125 1xAcetyl [K46(100)]	28S ribosomal protein S25, mitochondrial OS=Mus musculus OX=10090 GN=Mrps25 PE=1 SV=1	Mrps25	mitochondrial ribosomal protein S25	ENSMUSG00000014551
Q9D7N3	Mrps9	0.479872	1.03685	0.0918657	0.0730367	[K].VMQLEKHR.[G]	1xOxidation [M2];1xTMT6plex [N-Term];1xAcetyl [K6(100)]	Q9D7N3 1xAcetyl [K174(100)]	28S ribosomal protein S9, mitochondrial OS=Mus musculus OX=10090 GN=Mrps9 PE=1 SV=3	Mrps9	mitochondrial ribosomal protein S9	ENSMUSG00000060679
Q61941	Nnt	0.479945	1.48266	0.0329108	0.0283891	[K].EVDILISTALIPGKK.[A]	1xTMT6plex [K15];1xTMT6plex [N-Term];1xAcetyl [K14(100)]	Q61941 1xAcetyl [K323(100)]	NAD(P) transhydrogenase, mitochondrial OS=Mus musculus OX=10090 GN=Nnt PE=1 SV=2	Nnt	nicotinamide nucleotide transhydrogenase	ENSMUSG00000025453
Q80XN0	Bdh1	0.481291	1.20472	0.0624141	0.0485875	[K].GFLVFAGCLMKDK.[G]	1xCarbamidomethyl [C8];1xTMT6plex [K13];1xTMT6plex [N-Term];1xAcetyl [K11(100)]	Q80XN0 1xAcetyl [K89(100)]	D-beta-hydroxybutyrate dehydrogenase, mitochondrial OS=Mus musculus OX=10090 GN=Bdh1 PE=1 SV=2	Bdh1	3-hydroxybutyrate dehydrogenase, type 1	ENSMUSG00000046598
Q9WUR2	Eci2	0.481377	2.00841	0.00980827	0.0120689	[K].KDPGNEVKLR.[L]	1xTMT6plex [K1];1xTMT6plex [N-Term];1xAcetyl [K8(100)]	Q9WUR2 1xAcetyl [K60(100)]	Enoyl-CoA delta isomerase 2, mitochondrial OS=Mus musculus OX=10090 GN=Eci2 PE=1 SV=2	Eci2	enoyl-Coenzyme A delta isomerase 2	ENSMUSG00000021417
A0A0R4J1R7	Pcbd2	0.481391	0.63769	0.230308	0.223646	[K].EFSFKNFNQAFGFMSR.[V]	1xTMT6plex [N-Term];1xAcetyl [K5(100)]	A0A0R4J1R7 1xAcetyl [K41(100)]	Pterin-4-alpha-carbinolamine dehydratase 2 OS=Mus musculus OX=10090 GN=Pcbd2 PE=1 SV=1	Pcbd2	pterin 4 alpha carbinolamine dehydratase/dimerization cofactor of hepatocyte nuclear factor 1 alpha (TCF1) 2	ENSMUSG00000021496
Q9R112	Sqor	0.481907	1.32149	0.0476994	0.0377536	[R].TMCLIMKNQRPIK.[K]	1xCarbamidomethyl [C3];1xOxidation [M];1xTMT6plex [K13];1xTMT6plex [N-Term];1xAcetyl [K7(100)]	Q9R112 1xAcetyl [K365(100)]	Sulfide:quinone oxidoreductase, mitochondrial OS=Mus musculus OX=10090 GN=Sqor PE=1 SV=3	Sqor	sulfide quinone oxidoreductase	ENSMUSG00000005803
Q9EP89	Lactb	0.481921	2.19058	0.00644787	0.00907805	[R].FYVYNKK.[K]	1xTMT6plex [K7];1xTMT6plex [N-Term];1xAcetyl [K6(100)]	Q9EP89 1xAcetyl [K383(100)]	Serine beta-lactamase-like protein LACTB, mitochondrial OS=Mus musculus OX=10090 GN=Lactb PE=1 SV=1	Lactb	lactamase, beta	ENSMUSG00000032370
Q9DBT9	Dmgdh	0.482137	2.24923	0.00563345	0.00828092	[K].IHYDSIKLYER.[L]	1xTMT6plex [N-Term];1xAcetyl [K7(100)]	Q9DBT9 1xAcetyl [K107(100)]	Dimethylglycine dehydrogenase, mitochondrial OS=Mus musculus OX=10090 GN=Dmgdh PE=1 SV=1	Dmgdh	dimethylglycine dehydrogenase precursor	ENSMUSG00000042102
P19096	Fasn	0.482775	1.30641	0.0493839	0.0390524	[K].ACVDTALENLSTLKMK.[V]	1xCarbamidomethyl [C2];1xTMT6plex [K16];1xTMT6plex [N-Term];1xAcetyl [K14(100)]	P19096 1xAcetyl [K1234(100)]	Fatty acid synthase OS=Mus musculus OX=10090 GN=Fasn PE=1 SV=2	Fasn	fatty acid synthase	ENSMUSG00000025153
Q8BW75	Maob	0.483153	1.8176	0.0152195	0.0161023	[R].KLCELYAK.[V]	1xCarbamidomethyl [C3];1xTMT6plex [K8];1xTMT6plex [N-Term];1xAcetyl [K1(100)]	Q8BW75 1xAcetyl [K363(100)]	Amine oxidase [flavin-containing] B OS=Mus musculus OX=10090 GN=Maob PE=1 SV=4	Maob	monoamine oxidase B	ENSMUSG00000040147
Q99LC5	Etfa	0.483675	2.06117	0.00868619	0.0109225	[K].VAGVAKVLVAQHDAYK.[G]	1xTMT6plex [K16];1xTMT6plex [N-Term];1xAcetyl [K6(100)]	Q99LC5 1xAcetyl [K75(100)]	Electron transfer flavoprotein subunit alpha, mitochondrial OS=Mus musculus OX=10090 GN=Etfa PE=1 SV=2	Etfa	electron transferring flavoprotein, alpha polypeptide	ENSMUSG00000032314
P24270	Cat	0.487283	1.96809	0.0107625	0.0125091	[K].VFEHIGKR.[T]	1xTMT6plex [N-Term];1xAcetyl [K7(100)]	P24270 1xAcetyl [K105(100)]	Catalase OS=Mus musculus OX=10090 GN=Cat PE=1 SV=4	Cat	catalase	ENSMUSG00000027187
P47199	Cryz	0.487841	1.8585	0.0138514	0.0147125	[K].KLVLQNGAHEVFNHK.[E]	1xTMT6plex [K15];1xTMT6plex [N-Term];1xAcetyl [K1(100)]	P47199 1xAcetyl [K187(100)]	Quinone oxidoreductase OS=Mus musculus OX=10090 GN=Cryz PE=1 SV=1	Cryz	crystallin, zeta	ENSMUSG00000028199
Q9Z2Y8	Plpbp	0.488503	2.88279	0.00130982	0.0035387	[K].LADKVNSSWQK.[K]	1xTMT6plex [K11];1xTMT6plex [N-Term];1xAcetyl [K4(100)]	Q9Z2Y8 1xAcetyl [K125(100)]	Pyridoxal phosphate homeostasis protein OS=Mus musculus OX=10090 GN=Plpbp PE=1 SV=1	Plpbp	pyridoxal phosphate binding protein	ENSMUSG00000031485
Q8CAK1	Iba57	0.48898	1.49966	0.0316477	0.0265279	[R].GQLGDLQDYHKYR.[Y]	1xTMT6plex [N-Term];1xAcetyl [K11(100)]	Q8CAK1 1xAcetyl [K222(100)]	Putative transferase CAF17 homolog, mitochondrial OS=Mus musculus OX=10090 GN=Iba57 PE=1 SV=1	Iba57	IBA57 homolog, iron-sulfur cluster assembly	ENSMUSG00000049287
P50544	Acadvl	0.489537	2.35264	0.00443974	0.00688917	[R].SFGGVTHGLPEKK.[M]	1xTMT6plex [K13];1xTMT6plex [N-Term];1xAcetyl [K12(100)]	P50544 1xAcetyl [K299(100)]	Very long-chain specific acyl-CoA dehydrogenase, mitochondrial OS=Mus musculus OX=10090 GN=Acadvl PE=1 SV=3	Acadvl	acyl-Coenzyme A dehydrogenase, very long chain	ENSMUSG00000018574
P16332	Mmut	0.491035	1.84083	0.0144269	0.0149442	[K].CLAEKQQSV.[-]	1xCarbamidomethyl [C1];1xTMT6plex [N-Term];1xAcetyl [K5(100)]	P16332 1xAcetyl [K744(100)]	Methylmalonyl-CoA mutase, mitochondrial OS=Mus musculus OX=10090 GN=Mmut PE=1 SV=2	Mmut	methylmalonyl-Coenzyme A mutase	ENSMUSG00000023921
P38647	Hspa9	0.491173	1.57368	0.0266882	0.0229942	[R].NTTIPTKK.[S]	1xTMT6plex [K8];1xTMT6plex [N-Term];1xAcetyl [K7(100)]	P38647 1xAcetyl [K467(100)]	Stress-70 protein, mitochondrial OS=Mus musculus OX=10090 GN=Hspa9 PE=1 SV=3	Hspa9	heat shock protein 9	ENSMUSG00000024359
H7BX88	Crat	0.491376	0.872919	0.133993	0.112308	[R].MAHYLEKALLDMR.[T]	2xOxidation [M1;M12];1xTMT6plex [N-Term];1xAcetyl [K7(100)]	H7BX88 1xAcetyl [K588(100)]	Carnitine O-acetyltransferase OS=Mus musculus OX=10090 GN=Crat PE=1 SV=1	Crat	carnitine acetyltransferase	ENSMUSG00000026853
Q8BVI4	Qdpr	0.492642	1.10656	0.0782416	0.059002	[K].SLFKNCDMMWK.[Q]	1xCarbamidomethyl [C6];1xOxidation [M];1xTMT6plex [K11];1xTMT6plex [N-Term];1xAcetyl [K4(100)]	Q8BVI4 1xAcetyl [K99(100)]	Dihydropteridine reductase OS=Mus musculus OX=10090 GN=Qdpr PE=1 SV=2	Qdpr	quinoid dihydropteridine reductase	ENSMUSG00000015806
A0A0R4J023	Auh	0.492935	2.04288	0.00905978	0.0106863	[R].VAASSAKMGLVETK.[L]	1xOxidation [M8];1xTMT6plex [K14];1xTMT6plex [N-Term];1xAcetyl [K7(100)]	A0A0R4J023 1xAcetyl [K179(100)]	Methylglutaconyl-CoA hydratase, mitochondrial OS=Mus musculus OX=10090 GN=Auh PE=1 SV=1	Auh	AU RNA binding protein/enoyl-coenzyme A hydratase	ENSMUSG00000021460
P52503	Ndufs6	0.494173	2.82118	0.00150946	0.00365749	[K].TGTCGYCGLQFKQHHH.[-]	2xCarbamidomethyl [C4;C7];1xTMT6plex [N-Term];1xAcetyl [K12(100)]	P52503 1xAcetyl [K112(100)]	NADH dehydrogenase [ubiquinone] iron-sulfur protein 6, mitochondrial OS=Mus musculus OX=10090 GN=Ndufs6 PE=1 SV=2	Ndufs6	NADH:ubiquinone oxidoreductase core subunit S6	ENSMUSG00000021606
P42125	Eci1	0.495687	2.07469	0.00841986	0.00997613	[R].SVMTKWLAIPDHSR.[Q]	1xOxidation [M3];1xTMT6plex [N-Term];1xAcetyl [K5(100)]	P42125 1xAcetyl [K229(100)]	Enoyl-CoA delta isomerase 1, mitochondrial OS=Mus musculus OX=10090 GN=Eci1 PE=1 SV=2	Eci1	enoyl-Coenzyme A delta isomerase 1	ENSMUSG00000024132
Q3TL44	Nlrx1	0.496612	1.34755	0.0449214	0.0343439	[K].NLDALENAQAIKK.[K]	1xTMT6plex [K13];1xTMT6plex [N-Term];1xAcetyl [K12(100)]	Q3TL44 1xAcetyl [K659(100)]	NLR family member X1 OS=Mus musculus OX=10090 GN=Nlrx1 PE=1 SV=1	Nlrx1	NLR family member X1	ENSMUSG00000032109
Q07417	Acads	0.496962	0.879667	0.131927	0.108772	[K].ENLLGEPGMGFK.[I]	1xOxidation [M9];1xTMT6plex [N-Term];1xAcetyl [K12(100)]	Q07417 1xAcetyl [K262(100)]	Short-chain specific acyl-CoA dehydrogenase, mitochondrial OS=Mus musculus OX=10090 GN=Acads PE=1 SV=2	Acads	acyl-Coenzyme A dehydrogenase, short chain	ENSMUSG00000029545
Q99N15	Hsd17b10	0.497417	3.00583	0.000986658	0.00289917	[K].RLVGQGATAVLLDVPDSEGEAQAKK.[L]	1xTMT6plex [K25];1xTMT6plex [N-Term];1xAcetyl [K24(100)]	Q99N15 1xAcetyl [K52(100)]	17beta-hydroxysteroid dehydrogenase type 10/short chain L-3-hydroxyacyl-CoA dehydrogenase OS=Mus musculus OX=10090 GN=Hsd17b10 PE=1 SV=1	Hsd17b10	hydroxysteroid (17-beta) dehydrogenase 10	ENSMUSG00000025260
Q8K2B3	Sdha	0.499595	2.26939	0.00537784	0.0073703	[R].GCGPEKDHVYLQLHHLPPEQLATR.[L]	1xCarbamidomethyl [C2];1xTMT6plex [N-Term];1xAcetyl [K6(100)]	Q8K2B3 1xAcetyl [K361(100)]	Succinate dehydrogenase [ubiquinone] flavoprotein subunit, mitochondrial OS=Mus musculus OX=10090 GN=Sdha PE=1 SV=1	Sdha	succinate dehydrogenase complex, subunit A, flavoprotein (Fp)	ENSMUSG00000021577
O88986	Gcat	0.500933	2.04393	0.00903785	0.0102816	[R].LSSQMADDMLKK.[G]	2xOxidation [M5;M9];1xTMT6plex [K12];1xTMT6plex [N-Term];1xAcetyl [K11(100)]	O88986 1xAcetyl [K365(100)]	2-amino-3-ketobutyrate coenzyme A ligase, mitochondrial OS=Mus musculus OX=10090 GN=Gcat PE=1 SV=2	Gcat	glycine C-acetyltransferase (2-amino-3-ketobutyrate-coenzyme A ligase)	ENSMUSG00000006378
Q9CPP6	Ndufa5	0.50399	0.93295	0.116695	0.090622	[K].TLDILKHFPKHAAYR.[K]	1xTMT6plex [N-Term];2xAcetyl [K6(100);K10(100)]	Q9CPP6 2xAcetyl [K36(100);K40(100)]	NADH dehydrogenase [ubiquinone] 1 alpha subcomplex subunit 5 OS=Mus musculus OX=10090 GN=Ndufa5 PE=1 SV=3	Ndufa5	NADH:ubiquinone oxidoreductase subunit A5	ENSMUSG00000023089
Q8BGV0	Nars2	0.504315	1.06181	0.086735	0.0641638	[R].KFGSVPHGGFGMGFER.[Y]	1xOxidation [M12];1xTMT6plex [N-Term];1xAcetyl [K1(100)]	Q8BGV0 1xAcetyl [K436(100)]	Probable asparagine--tRNA ligase, mitochondrial OS=Mus musculus OX=10090 GN=Nars2 PE=1 SV=1	Nars2	asparaginyl-tRNA synthetase 2 (mitochondrial)(putative)	ENSMUSG00000018995
O55125	Nipsnap1	0.504866	1.59044	0.0256782	0.0214876	[R].TYKLKPGTMIEWGNNWAR.[A]	1xTMT6plex [K5];1xTMT6plex [N-Term];1xAcetyl [K3(100)]	O55125 1xAcetyl [K191(100)]	Protein NipSnap homolog 1 OS=Mus musculus OX=10090 GN=Nipsnap1 PE=1 SV=1	Nipsnap1	nipsnap homolog 1	ENSMUSG00000034285
P70404	Idh3g	0.504918	1.7327	0.0185056	0.0168722	[R].IAEYAFK.[L]	1xTMT6plex [N-Term];1xAcetyl [K7(100)]	P70404 1xAcetyl [K206(100)]	Isocitrate dehydrogenase [NAD] subunit gamma 1, mitochondrial OS=Mus musculus OX=10090 GN=Idh3g PE=1 SV=1	Idh3g	isocitrate dehydrogenase 3 (NAD+), gamma	ENSMUSG00000002010
P05202	Got2	0.505609	0.516547	0.304406	0.288593	[R].KQWLQEVKGMADR.[I]	1xTMT6plex [N-Term];2xAcetyl [K1(100);K8(100)]	P05202 2xAcetyl [K338(100);K345(100)]	Aspartate aminotransferase, mitochondrial OS=Mus musculus OX=10090 GN=Got2 PE=1 SV=1	Got2	glutamatic-oxaloacetic transaminase 2, mitochondrial	ENSMUSG00000031672
Q9WUM5	Suclg1	0.505689	1.99452	0.0101269	0.0109289	[K].IGIMPGHIHKK.[G]	1xOxidation [M4];1xTMT6plex [K11];1xTMT6plex [N-Term];1xAcetyl [K10(100)]	Q9WUM5 1xAcetyl [K192(100)]	Succinate--CoA ligase [ADP/GDP-forming] subunit alpha, mitochondrial OS=Mus musculus OX=10090 GN=Suclg1 PE=1 SV=4	Suclg1	succinate-CoA ligase, GDP-forming, alpha subunit	ENSMUSG00000052738
Q9CZN7	Shmt2	0.506018	1.79891	0.0158886	0.0149887	[R].NAQAMADALLKR.[G]	1xOxidation [M5];1xTMT6plex [N-Term];1xAcetyl [K11(100)]	Q9CZN7 1xAcetyl [K367(100)]	Serine hydroxymethyltransferase, mitochondrial OS=Mus musculus OX=10090 GN=Shmt2 PE=1 SV=1	Shmt2	serine hydroxymethyltransferase 2 (mitochondrial)	ENSMUSG00000025403
Q7TMG8	Nipsnap2	0.506994	1.5454	0.0284841	0.0229415	[K].LQFHNVKPECLDAYNK.[I]	1xCarbamidomethyl [C10];1xTMT6plex [K16];1xTMT6plex [N-Term];1xAcetyl [K7(100)]	Q7TMG8 1xAcetyl [K77(100)]	Glioblastoma amplified sequence OS=Mus musculus OX=10090 GN=Nipsnap2 PE=1 SV=1	Nipsnap2	nipsnap homolog 2	ENSMUSG00000029432
Q99K67	Aass	0.507028	1.07293	0.0845418	0.0617243	[K].KYNINPVSLTVGK.[Q]	1xTMT6plex [K13];1xTMT6plex [N-Term];1xAcetyl [K1(100)]	Q99K67 1xAcetyl [K523(100)]	Alpha-aminoadipic semialdehyde synthase, mitochondrial OS=Mus musculus OX=10090 GN=Aass PE=1 SV=1	Aass	aminoadipate-semialdehyde synthase	ENSMUSG00000029695
P34914	Ephx2	0.507063	1.82326	0.0150225	0.0144756	[R].NWKWSCK.[G]	1xCarbamidomethyl [C6];1xTMT6plex [K7];1xTMT6plex [N-Term];1xAcetyl [K3(100)]	P34914 1xAcetyl [K473(100)]	Bifunctional epoxide hydrolase 2 OS=Mus musculus OX=10090 GN=Ephx2 PE=1 SV=2	Ephx2	epoxide hydrolase 2, cytoplasmic	ENSMUSG00000022040
P52503	Ndufs6	0.507691	0.850854	0.140976	0.115966	[K].TGTCGYCGLQFK.[Q]	2xCarbamidomethyl [C4;C7];1xTMT6plex [N-Term];1xAcetyl [K12(100)]	P52503 1xAcetyl [K112(100)]	NADH dehydrogenase [ubiquinone] iron-sulfur protein 6, mitochondrial OS=Mus musculus OX=10090 GN=Ndufs6 PE=1 SV=2	Ndufs6	NADH:ubiquinone oxidoreductase core subunit S6	ENSMUSG00000021606
P26443	Glud1	0.507901	0.673219	0.212217	0.197247	[K].ALASLMTYKCAVVDVPFGGAK.[A]	1xCarbamidomethyl [C10];1xTMT6plex [K21];1xTMT6plex [N-Term];1xAcetyl [K9(100)]	P26443 1xAcetyl [K171(100)]	Glutamate dehydrogenase 1, mitochondrial OS=Mus musculus OX=10090 GN=Glud1 PE=1 SV=1	Glud1	glutamate dehydrogenase 1	ENSMUSG00000021794
P54869	Hmgcs2	0.508321	1.92513	0.0118816	0.0121811	[K].DASPGSPLEKLVSSVSDLPK.[R]	1xTMT6plex [K20];1xTMT6plex [N-Term];1xAcetyl [K10(100)]	P54869 1xAcetyl [K437(100)]	Hydroxymethylglutaryl-CoA synthase, mitochondrial OS=Mus musculus OX=10090 GN=Hmgcs2 PE=1 SV=2	Hmgcs2	3-hydroxy-3-methylglutaryl-Coenzyme A synthase 2	ENSMUSG00000027875
Q8C2Q8	Atp5c1	0.508329	1.59906	0.0251734	0.021032	[R].GLCGAIHSSVAKQMK.[N]	1xCarbamidomethyl [C3];1xTMT6plex [K15];1xTMT6plex [N-Term];1xAcetyl [K12(100)]	Q8C2Q8 1xAcetyl [K88(100)]	ATP synthase subunit gamma OS=Mus musculus OX=10090 GN=Atp5c1 PE=1 SV=1	Atp5c1	ATP synthase, H+ transporting, mitochondrial F1 complex, gamma polypeptide 1	ENSMUSG00000025781
P52825	Cpt2	0.509603	1.29208	0.0510411	0.0369242	[K].FDATMKTLTIDAIQFQR.[G]	1xTMT6plex [N-Term];1xAcetyl [K6(100)]	P52825 1xAcetyl [K439(100)]	Carnitine O-palmitoyltransferase 2, mitochondrial OS=Mus musculus OX=10090 GN=Cpt2 PE=1 SV=2	Cpt2	carnitine palmitoyltransferase 2	ENSMUSG00000028607
P42125	Eci1	0.510249	1.16339	0.0686455	0.0490495	[R].VLVETEGPAGVAVMKLR.[N]	1xOxidation [M14];1xTMT6plex [N-Term];1xAcetyl [K15(100)]	P42125 1xAcetyl [K48(100)]	Enoyl-CoA delta isomerase 1, mitochondrial OS=Mus musculus OX=10090 GN=Eci1 PE=1 SV=2	Eci1	enoyl-Coenzyme A delta isomerase 1	ENSMUSG00000024132
Q9Z2I0	Letm1	0.510386	1.42986	0.0371658	0.0283672	[R].VKLELAK.[F]	1xTMT6plex [K7];1xTMT6plex [N-Term];1xAcetyl [K2(100)]	Q9Z2I0 1xAcetyl [K256(100)]	Mitochondrial proton/calcium exchanger protein OS=Mus musculus OX=10090 GN=Letm1 PE=1 SV=1	Letm1	leucine zipper-EF-hand containing transmembrane protein 1	ENSMUSG00000005299
Q91VA0	Acsm1	0.510739	1.11805	0.0761989	0.0546028	[K].AFIVLNPEFLSHDQEQLIKELQHHVK.[S]	1xTMT6plex [K26];1xTMT6plex [N-Term];1xAcetyl [K19(100)]	Q91VA0 1xAcetyl [K527(100)]	Acyl-coenzyme A synthetase ACSM1, mitochondrial OS=Mus musculus OX=10090 GN=Acsm1 PE=1 SV=1	Acsm1	acyl-CoA synthetase medium-chain family member 1	ENSMUSG00000033533
Q920A7	Afg3l1	0.511047	2.0362	0.00920026	0.00986364	[R].SSIFKVHLRPLK.[L]	1xTMT6plex [K12];1xTMT6plex [N-Term];1xAcetyl [K5(100)]	Q920A7 1xAcetyl [K480(100)]	AFG3-like protein 1 OS=Mus musculus OX=10090 GN=Afg3l1 PE=1 SV=2	Afg3l1	AFG3-like AAA ATPase 1	ENSMUSG00000031967
Q3U186	Rars2	0.5119	2.22237	0.00599277	0.00744968	[R].LHLFKAVR.[S]	1xTMT6plex [N-Term];1xAcetyl [K5(100)]	Q3U186 1xAcetyl [K557(100)]	Probable arginine--tRNA ligase, mitochondrial OS=Mus musculus OX=10090 GN=Rars2 PE=1 SV=1	Rars2	arginyl-tRNA synthetase 2, mitochondrial	ENSMUSG00000028292
Q2TPA8	Hsdl2	0.513319	1.2871	0.0516298	0.0369369	[K].AIALKAAK.[D]	1xTMT6plex [K8];1xTMT6plex [N-Term];1xAcetyl [K5(100)]	Q2TPA8 1xAcetyl [K29(100)]	Hydroxysteroid dehydrogenase-like protein 2 OS=Mus musculus OX=10090 GN=Hsdl2 PE=1 SV=1	Hsdl2	hydroxysteroid dehydrogenase like 2	ENSMUSG00000028383
Q9D273	Mmab	0.513762	0.637244	0.230545	0.216183	[R].VVPLVQMGETDANVAKFLNR.[L]	1xTMT6plex [N-Term];1xAcetyl [K16(100)]	Q9D273 1xAcetyl [K205(100)]	Corrinoid adenosyltransferase OS=Mus musculus OX=10090 GN=Mmab PE=1 SV=1	Mmab	methylmalonic aciduria (cobalamin deficiency) cblB type homolog (human)	ENSMUSG00000029575
Q99J39	Mlycd	0.51411	0.417604	0.382292	0.353248	[R].ADLLEAQALKLVEGPHVR.[E]	1xTMT6plex [N-Term];1xAcetyl [K10(100)]	Q99J39 1xAcetyl [K167(100)]	Malonyl-CoA decarboxylase, mitochondrial OS=Mus musculus OX=10090 GN=Mlycd PE=1 SV=1	Mlycd	malonyl-CoA decarboxylase	ENSMUSG00000074064
P34914	Ephx2	0.516115	1.5449	0.0285169	0.0222604	[K].NMEKWIPFLK.[R]	1xOxidation [M2];1xTMT6plex [K10];1xTMT6plex [N-Term];1xAcetyl [K4(100)]	P34914 1xAcetyl [K508(100)]	Bifunctional epoxide hydrolase 2 OS=Mus musculus OX=10090 GN=Ephx2 PE=1 SV=2	Ephx2	epoxide hydrolase 2, cytoplasmic	ENSMUSG00000022040
Q9DCN2	Cyb5r3	0.516296	1.69046	0.0203957	0.0172517	[R].STPAITLENPDIKYPLR.[L]	1xTMT6plex [N-Term];1xAcetyl [K13(100)]	Q9DCN2 1xAcetyl [K42(100)]	NADH-cytochrome b5 reductase 3 OS=Mus musculus OX=10090 GN=Cyb5r3 PE=1 SV=3	Cyb5r3	cytochrome b5 reductase 3	ENSMUSG00000018042
Q07417	Acads	0.516829	0.894785	0.127413	0.098813	[K].ENLLGEPGMGFKIAMQTLDMGR.[I]	1xTMT6plex [N-Term];1xAcetyl [K12(100)]	Q07417 1xAcetyl [K262(100)]	Short-chain specific acyl-CoA dehydrogenase, mitochondrial OS=Mus musculus OX=10090 GN=Acads PE=1 SV=2	Acads	acyl-Coenzyme A dehydrogenase, short chain	ENSMUSG00000029545
P54869	Hmgcs2	0.516983	1.20202	0.0628026	0.0442086	[K].DASPGSPLEK.[L]	1xTMT6plex [N-Term];1xAcetyl [K10(100)]	P54869 1xAcetyl [K437(100)]	Hydroxymethylglutaryl-CoA synthase, mitochondrial OS=Mus musculus OX=10090 GN=Hmgcs2 PE=1 SV=2	Hmgcs2	3-hydroxy-3-methylglutaryl-Coenzyme A synthase 2	ENSMUSG00000027875
P19536	Cox5b	0.517339	1.64272	0.0227655	0.0187918	[K].AASGTKEDPNLVPSISNKR.[I]	1xTMT6plex [N-Term];2xAcetyl [K6(100);K18(100)]	P19536 2xAcetyl [K73(100);K85(100)]	Cytochrome c oxidase subunit 5B, mitochondrial OS=Mus musculus OX=10090 GN=Cox5b PE=1 SV=1	Cox5b	cytochrome c oxidase subunit 5B	ENSMUSG00000061518
G3UX26	Vdac2	0.518449	1.08706	0.0818353	0.0577685	[K].YKWCEYGLTFTEK.[W]	1xCarbamidomethyl [C4];1xTMT6plex [K13];1xTMT6plex [N-Term];1xAcetyl [K2(100)]	G3UX26 1xAcetyl [K63(100)]	Voltage-dependent anion-selective channel protein 2 OS=Mus musculus OX=10090 GN=Vdac2 PE=1 SV=1	Vdac2	voltage-dependent anion channel 2	ENSMUSG00000021771
Q99K67	Aass	0.518605	2.07946	0.00832803	0.00894492	[R].LIDYEKMVDHR.[G]	1xOxidation [M7];1xTMT6plex [N-Term];1xAcetyl [K6(100)]	Q99K67 1xAcetyl [K138(100)]	Alpha-aminoadipic semialdehyde synthase, mitochondrial OS=Mus musculus OX=10090 GN=Aass PE=1 SV=1	Aass	aminoadipate-semialdehyde synthase	ENSMUSG00000029695
Q9DBG1	Cyp27a1	0.519602	1.52486	0.0298636	0.022822	[R].YLNGWDNIFSFGKK.[L]	1xTMT6plex [K14];1xTMT6plex [N-Term];1xAcetyl [K13(100)]	Q9DBG1 1xAcetyl [K285(100)]	Sterol 26-hydroxylase, mitochondrial OS=Mus musculus OX=10090 GN=Cyp27a1 PE=1 SV=1	Cyp27a1	cytochrome P450, family 27, subfamily a, polypeptide 1	ENSMUSG00000026170
Q8CHT0	Aldh4a1	0.520607	0.743155	0.180653	0.158063	[R].NAAGNFYINDKSTGSVVGQQPFGGAR.[A]	1xTMT6plex [N-Term];1xAcetyl [K11(100)]	Q8CHT0 1xAcetyl [K508(100)]	Delta-1-pyrroline-5-carboxylate dehydrogenase, mitochondrial OS=Mus musculus OX=10090 GN=Aldh4a1 PE=1 SV=3	Aldh4a1	aldehyde dehydrogenase 4 family, member A1	ENSMUSG00000028737
Q9CPY7	Lap3	0.522816	1.97393	0.0106186	0.0104369	[R].EMLNISGPPLKAGK.[T]	1xOxidation [M2];1xTMT6plex [K14];1xTMT6plex [N-Term];1xAcetyl [K11(100)]	Q9CPY7 1xAcetyl [K79(100)]	Cytosol aminopeptidase OS=Mus musculus OX=10090 GN=Lap3 PE=1 SV=3	Lap3	leucine aminopeptidase 3	ENSMUSG00000039682
Q99N15	Hsd17b10	0.523096	1.00726	0.098343	0.0708661	[R].VVTIAPGLFATPLLTTLPEKVR.[N]	1xTMT6plex [N-Term];1xAcetyl [K20(100)]	Q99N15 1xAcetyl [K212(100)]	17beta-hydroxysteroid dehydrogenase type 10/short chain L-3-hydroxyacyl-CoA dehydrogenase OS=Mus musculus OX=10090 GN=Hsd17b10 PE=1 SV=1	Hsd17b10	hydroxysteroid (17-beta) dehydrogenase 10	ENSMUSG00000025260
Q9WVM8	Aadat	0.523096	1.99021	0.010228	0.0101155	[R].ADTFSKTVSSGLR.[V]	1xTMT6plex [N-Term];1xAcetyl [K6(100)]	Q9WVM8 1xAcetyl [K263(100)]	Kynurenine/alpha-aminoadipate aminotransferase, mitochondrial OS=Mus musculus OX=10090 GN=Aadat PE=1 SV=1	Aadat	aminoadipate aminotransferase	ENSMUSG00000057228
Q6P3A8	Bckdhb	0.523582	0.462057	0.345099	0.32006	[R].EVASMAQEKLGVSCEVIDLR.[T]	1xCarbamidomethyl [C14];1xTMT6plex [N-Term];1xAcetyl [K9(100)]	Q6P3A8 1xAcetyl [K292(100)]	2-oxoisovalerate dehydrogenase subunit beta, mitochondrial OS=Mus musculus OX=10090 GN=Bckdhb PE=1 SV=2	Bckdhb	branched chain ketoacid dehydrogenase E1, beta polypeptide	ENSMUSG00000032263
A2ATU0	Dhtkd1	0.523957	2.0223	0.00949957	0.0096087	[R].FEKQLACR.[L]	1xCarbamidomethyl [C7];1xTMT6plex [N-Term];1xAcetyl [K3(100)]	A2ATU0 1xAcetyl [K882(100)]	Probable 2-oxoglutarate dehydrogenase E1 component DHKTD1, mitochondrial OS=Mus musculus OX=10090 GN=Dhtkd1 PE=1 SV=1	Dhtkd1	dehydrogenase E1 and transketolase domain containing 1	ENSMUSG00000025815
Q91XE0	Glyat	0.5258	1.7397	0.0182096	0.0153573	[R].LQGLVSFVVHSQDQIMTKR.[G]	1xOxidation [M16];1xTMT6plex [N-Term];1xAcetyl [K18(100)]	Q91XE0 1xAcetyl [K256(100)]	Glycine N-acyltransferase OS=Mus musculus OX=10090 GN=Glyat PE=1 SV=1	Glyat	glycine-N-acyltransferase	ENSMUSG00000063683
A0A0R4J083	Acadl	0.526957	1.58361	0.0260847	0.0202664	[K].KLTDIGIRR.[I]	1xTMT6plex [N-Term];1xAcetyl [K1(100)]	A0A0R4J083 1xAcetyl [K43(100)]	Long-chain-specific acyl-CoA dehydrogenase, mitochondrial OS=Mus musculus OX=10090 GN=Acadl PE=1 SV=1	Acadl	acyl-Coenzyme A dehydrogenase, long-chain	ENSMUSG00000026003
Q3V117	Acly	0.527586	1.12549	0.0749045	0.0513414	[K].NMADAMKK.[H]	1xTMT6plex [K8];1xTMT6plex [N-Term];1xAcetyl [K7(100)]	Q3V117 1xAcetyl [K561(100)]	ATP-citrate synthase OS=Mus musculus OX=10090 GN=Acly PE=1 SV=1	Acly	ATP citrate lyase	ENSMUSG00000020917
Q8CGK3	Lonp1	0.528091	3.22813	0.000591388	0.00171662	[R].MEMINVSGYVAQEKLAIAER.[Y]	2xOxidation [M1;M3];1xTMT6plex [N-Term];1xAcetyl [K14(100)]	Q8CGK3 1xAcetyl [K655(100)]	Lon protease homolog, mitochondrial OS=Mus musculus OX=10090 GN=Lonp1 PE=1 SV=2	Lonp1	lon peptidase 1, mitochondrial	ENSMUSG00000041168
P05202	Got2	0.528681	1.78345	0.0164644	0.0141762	[K].ASAELALGENNEVLKSGR.[F]	1xTMT6plex [N-Term];1xAcetyl [K15(100)]	P05202 1xAcetyl [K122(100)]	Aspartate aminotransferase, mitochondrial OS=Mus musculus OX=10090 GN=Got2 PE=1 SV=1	Got2	glutamatic-oxaloacetic transaminase 2, mitochondrial	ENSMUSG00000031672
Q6P3A8	Bckdhb	0.52899	2.04853	0.0089428	0.00897007	[R].EVASMAQEKLGVSCEVIDLR.[T]	1xCarbamidomethyl [C14];1xOxidation [M5];1xTMT6plex [N-Term];1xAcetyl [K9(100)]	Q6P3A8 1xAcetyl [K292(100)]	2-oxoisovalerate dehydrogenase subunit beta, mitochondrial OS=Mus musculus OX=10090 GN=Bckdhb PE=1 SV=2	Bckdhb	branched chain ketoacid dehydrogenase E1, beta polypeptide	ENSMUSG00000032263
H7BWY3	Agxt2	0.529452	2.15558	0.00698904	0.00756989	[R].VLAIHKQHLSPVDTAYFR.[K]	1xTMT6plex [N-Term];1xAcetyl [K6(100)]	H7BWY3 1xAcetyl [K70(100)]	Alanine--glyoxylate aminotransferase 2, mitochondrial OS=Mus musculus OX=10090 GN=Agxt2 PE=1 SV=1	Agxt2	alanine-glyoxylate aminotransferase 2	ENSMUSG00000089678
P22315	Fech	0.529747	1.60409	0.0248833	0.0193606	[K].VMEKLGYPNPYR.[L]	1xTMT6plex [N-Term];1xAcetyl [K4(100)]	P22315 1xAcetyl [K287(100)]	Ferrochelatase, mitochondrial OS=Mus musculus OX=10090 GN=Fech PE=1 SV=2	Fech	ferrochelatase	ENSMUSG00000024588
Q8BIJ6	Iars2	0.52993	1.84869	0.0141679	0.0126045	[K].ITDSYKQYDFGK.[V]	1xTMT6plex [K12];1xTMT6plex [N-Term];1xAcetyl [K6(100)]	Q8BIJ6 1xAcetyl [K775(100)]	Isoleucine--tRNA ligase, mitochondrial OS=Mus musculus OX=10090 GN=Iars2 PE=1 SV=1	Iars2	isoleucine-tRNA synthetase 2, mitochondrial	ENSMUSG00000026618
P08249	Mdh2	0.530356	1.05109	0.0889013	0.061668	[R].IQEAGTEVVKAK.[A]	1xTMT6plex [K12];1xTMT6plex [N-Term];1xAcetyl [K10(100)]	P08249 1xAcetyl [K239(100)]	Malate dehydrogenase, mitochondrial OS=Mus musculus OX=10090 GN=Mdh2 PE=1 SV=3	Mdh2	malate dehydrogenase 2, NAD (mitochondrial)	ENSMUSG00000019179
Q8C196	Cps1	0.531296	2.85097	0.00140937	0.00287907	[R].KEPLFGISTGNIITGLAAGAKSYK.[M]	1xTMT6plex [K24];1xTMT6plex [N-Term];2xAcetyl [K1(100);K21(100)]	Q8C196 2xAcetyl [K287(100);K307(100)]	Carbamoyl-phosphate synthase [ammonia], mitochondrial OS=Mus musculus OX=10090 GN=Cps1 PE=1 SV=2	Cps1	carbamoyl-phosphate synthetase 1	ENSMUSG00000025991
P50544	Acadvl	0.531826	1.61556	0.0242347	0.018783	[K].GILLYGTKAQR.[E]	1xTMT6plex [N-Term];1xAcetyl [K8(100)]	P50544 1xAcetyl [K196(100)]	Very long-chain specific acyl-CoA dehydrogenase, mitochondrial OS=Mus musculus OX=10090 GN=Acadvl PE=1 SV=3	Acadvl	acyl-Coenzyme A dehydrogenase, very long chain	ENSMUSG00000018574
Q8BIJ6	Iars2	0.532323	1.18659	0.0650748	0.0440857	[K].TVKFIPGAALNSMTDMLDR.[R]	2xOxidation [M13;M16];1xTMT6plex [N-Term];1xAcetyl [K3(100)]	Q8BIJ6 1xAcetyl [K500(100)]	Isoleucine--tRNA ligase, mitochondrial OS=Mus musculus OX=10090 GN=Iars2 PE=1 SV=1	Iars2	isoleucine-tRNA synthetase 2, mitochondrial	ENSMUSG00000026618
Q60936	Coq8a	0.532555	0.787932	0.162955	0.134387	[K].IHNLIPVMLKHR.[L]	1xTMT6plex [N-Term];1xAcetyl [K10(100)]	Q60936 1xAcetyl [K593(100)]	Atypical kinase COQ8A, mitochondrial OS=Mus musculus OX=10090 GN=Coq8a PE=1 SV=2	Coq8a	coenzyme Q8A	ENSMUSG00000026489
P38647	Hspa9	0.532563	1.66556	0.0215992	0.0170672	[R].QAASSLQQASLKLFEMAYK.[K]	1xTMT6plex [K19];1xTMT6plex [N-Term];1xAcetyl [K12(100)]	P38647 1xAcetyl [K646(100)]	Stress-70 protein, mitochondrial OS=Mus musculus OX=10090 GN=Hspa9 PE=1 SV=3	Hspa9	heat shock protein 9	ENSMUSG00000024359
Q99K67	Aass	0.533035	1.78985	0.0162238	0.013823	[K].RPPEEKLMSK.[K]	1xTMT6plex [K10];1xTMT6plex [N-Term];1xAcetyl [K6(100)]	Q99K67 1xAcetyl [K99(100)]	Alpha-aminoadipic semialdehyde synthase, mitochondrial OS=Mus musculus OX=10090 GN=Aass PE=1 SV=1	Aass	aminoadipate-semialdehyde synthase	ENSMUSG00000029695
Q9WTP7	Ak3	0.533257	3.4385	0.000364337	0.00142266	[R].ITKHFELKHLSSGDLLR.[Q]	1xTMT6plex [N-Term];2xAcetyl [K3(100);K8(100)]	Q9WTP7 2xAcetyl [K29(100);K34(100)]	GTP:AMP phosphotransferase AK3, mitochondrial OS=Mus musculus OX=10090 GN=Ak3 PE=1 SV=3	Ak3	adenylate kinase 3	ENSMUSG00000024782
Q8BIJ6	Iars2	0.533455	1.36222	0.0434287	0.0302273	[R].VFYQMYEKGLVYR.[S]	1xOxidation [M5];1xTMT6plex [N-Term];1xAcetyl [K8(100)]	Q8BIJ6 1xAcetyl [K233(100)]	Isoleucine--tRNA ligase, mitochondrial OS=Mus musculus OX=10090 GN=Iars2 PE=1 SV=1	Iars2	isoleucine-tRNA synthetase 2, mitochondrial	ENSMUSG00000026618
O09174	Amacr	0.534062	2.51192	0.00307666	0.00439621	[R].IVESDKLK.[A]	1xTMT6plex [K8];1xTMT6plex [N-Term];1xAcetyl [K6(100)]	O09174 1xAcetyl [K376(100)]	Alpha-methylacyl-CoA racemase OS=Mus musculus OX=10090 GN=Amacr PE=1 SV=4	Amacr	alpha-methylacyl-CoA racemase	ENSMUSG00000022244
Q07417	Acads	0.534352	0.89338	0.127826	0.0955138	[K].ELVPIAAQLDREHLFPTAQVKK.[M]	1xTMT6plex [K21];1xTMT6plex [N-Term];1xAcetyl [K22(100)]	Q07417 1xAcetyl [K73(100)]	Short-chain specific acyl-CoA dehydrogenase, mitochondrial OS=Mus musculus OX=10090 GN=Acads PE=1 SV=2	Acads	acyl-Coenzyme A dehydrogenase, short chain	ENSMUSG00000029545
Q7TMG8	Nipsnap2	0.535158	2.8663	0.00136051	0.0027708	[K].DAHSNLLAKK.[E]	1xTMT6plex [K10];1xTMT6plex [N-Term];1xAcetyl [K9(100)]	Q7TMG8 1xAcetyl [K62(100)]	Glioblastoma amplified sequence OS=Mus musculus OX=10090 GN=Nipsnap2 PE=1 SV=1	Nipsnap2	nipsnap homolog 2	ENSMUSG00000029432
Q9DB20	Atp5o	0.536834	1.07563	0.0840182	0.0569728	[K].SLNDITKR.[E]	1xTMT6plex [N-Term];1xAcetyl [K7(100)]	Q9DB20 1xAcetyl [K97(100)];A0A338P776 1xAcetyl [K99(100)]	ATP synthase subunit O, mitochondrial OS=Mus musculus OX=10090 GN=Atp5po PE=1 SV=1;ATP synthase, H+-transporting, mitochondrial F1 complex, O subunit (Fragment) OS=Mus musculus OX=10090 GN=Atp5o PE=1 SV=1	Atp5o	ATP synthase, H+ transporting, mitochondrial F1 complex, O subunit	ENSMUSG00000022956
Q8BFR5	Tufm	0.537675	2.32365	0.00474622	0.00563895	[R].DLDKPFLLPVESVYSIPGR.[G]	1xTMT6plex [N-Term];1xAcetyl [K4(100)]	Q8BFR5 1xAcetyl [K256(100)]	Elongation factor Tu, mitochondrial OS=Mus musculus OX=10090 GN=Tufm PE=1 SV=1	Tufm	Tu translation elongation factor, mitochondrial	ENSMUSG00000073838
Q8R0Y6	Aldh1l1	0.538061	0.984078	0.103734	0.0730515	[K].NIQLEDGK.[M]	1xTMT6plex [N-Term];1xAcetyl [K8(100)]	Q8R0Y6 1xAcetyl [K298(100)]	Cytosolic 10-formyltetrahydrofolate dehydrogenase OS=Mus musculus OX=10090 GN=Aldh1l1 PE=1 SV=1	Aldh1l1	aldehyde dehydrogenase 1 family, member L1	ENSMUSG00000030088
Q8BH95	Echs1	0.53866	1.3204	0.0478193	0.0322385	[K].LVEEAIQCAEK.[I]	1xCarbamidomethyl [C8];1xTMT6plex [N-Term];1xAcetyl [K11(100)]	Q8BH95 1xAcetyl [K228(100)]	Enoyl-CoA hydratase, mitochondrial OS=Mus musculus OX=10090 GN=Echs1 PE=1 SV=1	Echs1	enoyl Coenzyme A hydratase, short chain, 1, mitochondrial	ENSMUSG00000025465
Q6PB66	Lrpprc	0.538811	2.61692	0.00241588	0.0036654	[K].TLLSNCKLK.[K]	1xCarbamidomethyl [C6];1xTMT6plex [K9];1xTMT6plex [N-Term];1xAcetyl [K7(100)]	Q6PB66 1xAcetyl [K1043(100)]	Leucine-rich PPR motif-containing protein, mitochondrial OS=Mus musculus OX=10090 GN=Lrpprc PE=1 SV=2	Lrpprc	leucine-rich PPR-motif containing	ENSMUSG00000024120
Q9DB77	Uqcrc2	0.540182	1.76746	0.0170822	0.0140033	[R].GGLGLAGAKAKYR.[G]	1xTMT6plex [N-Term];2xAcetyl [K9(100);K11(100)]	Q9DB77 2xAcetyl [K250(100);K252(100)]	Cytochrome b-c1 complex subunit 2, mitochondrial OS=Mus musculus OX=10090 GN=Uqcrc2 PE=1 SV=1	Uqcrc2	ubiquinol cytochrome c reductase core protein 2	ENSMUSG00000030884
Q9CYH2	Prxl2a	0.540635	1.50495	0.0312646	0.022255	[K].IKLQTPASGR.[S]	1xTMT6plex [N-Term];1xAcetyl [K2(100)]	Q9CYH2 1xAcetyl [K209(100)]	Peroxiredoxin-like 2A OS=Mus musculus OX=10090 GN=Prxl2a PE=1 SV=2	Prxl2a	peroxiredoxin like 2A	ENSMUSG00000021792
P54071	Idh2	0.541225	2.08581	0.00820704	0.00794753	[K].KMWKSPNGTIR.[N]	1xOxidation [M2];1xTMT6plex [N-Term];2xAcetyl [K1(100);K4(100)]	A0A0U1RP68 2xAcetyl [K52(100);K55(100)];P54071 2xAcetyl [K130(100);K133(100)]	Isocitrate dehydrogenase [NADP], mitochondrial (Fragment) OS=Mus musculus OX=10090 GN=Idh2 PE=1 SV=1;Isocitrate dehydrogenase [NADP], mitochondrial OS=Mus musculus OX=10090 GN=Idh2 PE=1 SV=3	Idh2	isocitrate dehydrogenase 2 (NADP+), mitochondrial	ENSMUSG00000030541
Q8C2Q8	Atp5c1	0.544521	1.86848	0.0135368	0.0114226	[R].THSDQFLVSFK.[D]	1xTMT6plex [N-Term];1xAcetyl [K11(100)]	Q8C2Q8 1xAcetyl [K130(100)]	ATP synthase subunit gamma OS=Mus musculus OX=10090 GN=Atp5c1 PE=1 SV=1	Atp5c1	ATP synthase, H+ transporting, mitochondrial F1 complex, gamma polypeptide 1	ENSMUSG00000025781
P19096	Fasn	0.545057	2.33676	0.00460514	0.00531148	[K].SSCTIIPLMKR.[D]	1xCarbamidomethyl [C3];1xTMT6plex [N-Term];1xAcetyl [K10(100)]	P19096 1xAcetyl [K786(100)]	Fatty acid synthase OS=Mus musculus OX=10090 GN=Fasn PE=1 SV=2	Fasn	fatty acid synthase	ENSMUSG00000025153
D3Z7X0	Acad12	0.546962	0.577811	0.264356	0.244677	[R].LGDDQLKVAKMELKNQSR.[L]	1xTMT6plex [N-Term];3xAcetyl [K7(100);K10(100);K14(100)]	D3Z7X0 3xAcetyl [K535(100);K538(100);K542(100)]	Acyl-Coenzyme A dehydrogenase family, member 12 OS=Mus musculus OX=10090 GN=Acad12 PE=1 SV=1	Acad12	acyl-Coenzyme A dehydrogenase family, member 12	ENSMUSG00000042647
B7ZMP1	Xpnpep3	0.547077	1.78356	0.0164604	0.0132721	[R].HKLMALVHK.[E]	1xOxidation [M4];1xTMT6plex [K9];1xTMT6plex [N-Term];1xAcetyl [K2(100)]	B7ZMP1 1xAcetyl [K78(100)]	Xaa-Pro aminopeptidase 3 OS=Mus musculus OX=10090 GN=Xpnpep3 PE=1 SV=1	Xpnpep3	X-prolyl aminopeptidase 3, mitochondrial	ENSMUSG00000022401
Q925I1	Atad3a	0.547256	1.02148	0.0951739	0.0645022	[K].RATEKISEDLR.[A]	1xTMT6plex [N-Term];1xAcetyl [K5(100)]	Q925I1 1xAcetyl [K423(100)]	ATPase family AAA domain-containing protein 3 OS=Mus musculus OX=10090 GN=Atad3 PE=1 SV=1	Atad3a	ATPase family, AAA domain containing 3A	ENSMUSG00000029036
Q8VCW8	Acsf2	0.549545	1.48538	0.0327051	0.0224462	[K].QVCPELEKAQPGALKSER.[L]	1xCarbamidomethyl [C3];1xTMT6plex [N-Term];2xAcetyl [K8(100);K15(100)]	Q8VCW8 2xAcetyl [K199(100);K206(100)]	Medium-chain acyl-CoA ligase ACSF2, mitochondrial OS=Mus musculus OX=10090 GN=Acsf2 PE=1 SV=1	Acsf2	acyl-CoA synthetase family member 2	ENSMUSG00000076435
P26443	Glud1	0.549558	0.782336	0.165068	0.133208	[K].AKIIAEGANGPTTPEADKIFLER.[N]	1xTMT6plex [N-Term];2xAcetyl [K2(100);K18(100)]	P26443 2xAcetyl [K399(100);K415(100)]	Glutamate dehydrogenase 1, mitochondrial OS=Mus musculus OX=10090 GN=Glud1 PE=1 SV=1	Glud1	glutamate dehydrogenase 1	ENSMUSG00000021794
Q3ULD5	Mccc2	0.549574	1.8602	0.0137973	0.0113685	[K].MVAAVACAKVPK.[I]	1xCarbamidomethyl [C7];1xOxidation [M1];1xTMT6plex [K12];1xTMT6plex [N-Term];1xAcetyl [K9(100)]	Q3ULD5 1xAcetyl [K433(100)]	Methylcrotonoyl-CoA carboxylase beta chain, mitochondrial OS=Mus musculus OX=10090 GN=Mccc2 PE=1 SV=1	Mccc2	methylcrotonoyl-Coenzyme A carboxylase 2 (beta)	ENSMUSG00000021646
Q8JZQ2	Afg3l2	0.550231	1.30516	0.0495269	0.0322708	[K].VHLRPLKLDSALEK.[D]	1xTMT6plex [K14];1xTMT6plex [N-Term];1xAcetyl [K7(100)]	Q8JZQ2 1xAcetyl [K494(100)]	AFG3-like protein 2 OS=Mus musculus OX=10090 GN=Afg3l2 PE=1 SV=1	Afg3l2	AFG3-like AAA ATPase 2	ENSMUSG00000024527
Q9CYW4	Hdhd3	0.550783	2.47092	0.00338127	0.0042692	[K].RGLKLAVVSNFDR.[R]	1xTMT6plex [N-Term];1xAcetyl [K4(100)]	Q9CYW4 1xAcetyl [K130(100)]	Haloacid dehalogenase-like hydrolase domain-containing protein 3 OS=Mus musculus OX=10090 GN=Hdhd3 PE=1 SV=1	Hdhd3	haloacid dehalogenase-like hydrolase domain containing 3	ENSMUSG00000038422
A0A0R4J023	Auh	0.550938	1.23454	0.0582714	0.0375033	[R].VAASSAKMGLVETKLAIIPGGGGTQR.[L]	1xTMT6plex [N-Term];2xAcetyl [K7(100);K14(100)]	A0A0R4J023 2xAcetyl [K179(100);K186(100)]	Methylglutaconyl-CoA hydratase, mitochondrial OS=Mus musculus OX=10090 GN=Auh PE=1 SV=1	Auh	AU RNA binding protein/enoyl-coenzyme A hydratase	ENSMUSG00000021460
P35486	Pdha1	0.551015	1.46237	0.034485	0.0233943	[R].MVNSNLASVEELKEIDVEVR.[K]	1xTMT6plex [N-Term];1xAcetyl [K13(100)]	P35486 1xAcetyl [K336(100)]	Pyruvate dehydrogenase E1 component subunit alpha, somatic form, mitochondrial OS=Mus musculus OX=10090 GN=Pdha1 PE=1 SV=1	Pdha1	pyruvate dehydrogenase E1 alpha 1	ENSMUSG00000031299
P19096	Fasn	0.551295	2.85475	0.00139719	0.00258019	[R].EVAALLKAGIR.[D]	1xTMT6plex [N-Term];1xAcetyl [K7(100)]	P19096 1xAcetyl [K1808(100)]	Fatty acid synthase OS=Mus musculus OX=10090 GN=Fasn PE=1 SV=2	Fasn	fatty acid synthase	ENSMUSG00000025153
P47199	Cryz	0.551694	1.60109	0.0250562	0.0180558	[K].VLGTAGSEEGKK.[L]	1xTMT6plex [K12];1xTMT6plex [N-Term];1xAcetyl [K11(100)]	P47199 1xAcetyl [K186(100)]	Quinone oxidoreductase OS=Mus musculus OX=10090 GN=Cryz PE=1 SV=1	Cryz	crystallin, zeta	ENSMUSG00000028199
Q8BIJ6	Iars2	0.551982	2.36604	0.0043049	0.00496348	[R].YRDTVLLPQTSFPMKLLGR.[Q]	1xOxidation [M14];1xTMT6plex [N-Term];1xAcetyl [K15(100)]	Q8BIJ6 1xAcetyl [K74(100)]	Isoleucine--tRNA ligase, mitochondrial OS=Mus musculus OX=10090 GN=Iars2 PE=1 SV=1	Iars2	isoleucine-tRNA synthetase 2, mitochondrial	ENSMUSG00000026618
Q3UNX5	Acsm3	0.552104	0.464727	0.342983	0.314572	[K].DVLDQWTNMEKAGK.[R]	1xTMT6plex [K14];1xTMT6plex [N-Term];1xAcetyl [K11(100)]	Q3UNX5 1xAcetyl [K67(100)]	Acyl-coenzyme A synthetase ACSM3, mitochondrial OS=Mus musculus OX=10090 GN=Acsm3 PE=1 SV=2	Acsm3	acyl-CoA synthetase medium-chain family member 3	ENSMUSG00000030935
Q91WK1	Spryd4	0.553765	1.76898	0.0170225	0.0133296	[K].GIGQPEKVGLLLDYEAK.[K]	1xTMT6plex [K17];1xTMT6plex [N-Term];1xAcetyl [K7(100)]	Q91WK1 1xAcetyl [K150(100)]	SPRY domain-containing protein 4 OS=Mus musculus OX=10090 GN=Spryd4 PE=1 SV=1	Spryd4	SPRY domain containing 4	ENSMUSG00000051346
F6SQH7	Poldip2	0.554184	1.55667	0.0277544	0.0196134	[R].AWQEKNHPWLELSDVHR.[E]	1xTMT6plex [N-Term];1xAcetyl [K5(100)]	F6SQH7 1xAcetyl [K189(100)]	Polymerase delta-interacting protein 2 (Fragment) OS=Mus musculus OX=10090 GN=Poldip2 PE=1 SV=1	Poldip2	polymerase (DNA-directed), delta interacting protein 2	ENSMUSG00000001100
P47738	Aldh2	0.556446	2.34128	0.00455745	0.00499441	[R].YYAGWADKYHGK.[T]	1xTMT6plex [K12];1xTMT6plex [N-Term];1xAcetyl [K8(100)]	P47738 1xAcetyl [K157(100)]	Aldehyde dehydrogenase, mitochondrial OS=Mus musculus OX=10090 GN=Aldh2 PE=1 SV=1	Aldh2	aldehyde dehydrogenase 2, mitochondrial	ENSMUSG00000029455
Q7TNE1	Sugct	0.556458	1.94508	0.0113481	0.00955354	[R].YDEGAIEKLLCSGVIEQHETK.[-]	1xCarbamidomethyl [C11];1xTMT6plex [K21];1xTMT6plex [N-Term];1xAcetyl [K8(100)]	Q7TNE1 1xAcetyl [K423(100)]	Succinate--hydroxymethylglutarate CoA-transferase OS=Mus musculus OX=10090 GN=Sugct PE=1 SV=2	Sugct	succinyl-CoA glutarate-CoA transferase	ENSMUSG00000055137
Q9CZS1	Aldh1b1	0.557422	1.73353	0.01847	0.0140044	[K].TVTIKVPEK.[N]	1xTMT6plex [K9];1xTMT6plex [N-Term];1xAcetyl [K5(100)]	Q9CZS1 1xAcetyl [K513(100)]	Aldehyde dehydrogenase X, mitochondrial OS=Mus musculus OX=10090 GN=Aldh1b1 PE=1 SV=1	Aldh1b1	aldehyde dehydrogenase 1 family, member B1	ENSMUSG00000035561
P36552	Cpox	0.557996	1.57784	0.0264338	0.0185644	[K].TCAEAVVPSYVPIVKK.[H]	1xCarbamidomethyl [C2];1xTMT6plex [K16];1xTMT6plex [N-Term];1xAcetyl [K15(100)]	P36552 1xAcetyl [K359(100)]	Oxygen-dependent coproporphyrinogen-III oxidase, mitochondrial OS=Mus musculus OX=10090 GN=Cpox PE=1 SV=2	Cpox	coproporphyrinogen oxidase	ENSMUSG00000022742
O08749	Dld	0.558067	2.48681	0.00325983	0.00393477	[K].HSAVKALTGGIAHLFK.[Q]	1xTMT6plex [K16];1xTMT6plex [N-Term];1xAcetyl [K5(100)]	O08749 1xAcetyl [K132(100)]	Dihydrolipoyl dehydrogenase, mitochondrial OS=Mus musculus OX=10090 GN=Dld PE=1 SV=2	Dld	dihydrolipoamide dehydrogenase	ENSMUSG00000020664
P26443	Glud1	0.558436	1.42334	0.0377276	0.0248399	[K].IIAEGANGPTTPEADKIFLER.[N]	1xTMT6plex [N-Term];1xAcetyl [K16(100)]	P26443 1xAcetyl [K415(100)]	Glutamate dehydrogenase 1, mitochondrial OS=Mus musculus OX=10090 GN=Glud1 PE=1 SV=1	Glud1	glutamate dehydrogenase 1	ENSMUSG00000021794
P52196	Tst	0.558465	0.512506	0.307252	0.283245	[K].EGHPVTSEPSRPEPAVFK.[A]	1xTMT6plex [N-Term];1xAcetyl [K18(100)]	P52196 1xAcetyl [K154(100)]	Thiosulfate sulfurtransferase OS=Mus musculus OX=10090 GN=Tst PE=1 SV=3	Tst	thiosulfate sulfurtransferase, mitochondrial	ENSMUSG00000044986
Q99N15	Hsd17b10	0.558791	0.616779	0.241669	0.218814	[R].VVTIAPGLFATPLLTTLPEK.[V]	1xTMT6plex [N-Term];1xAcetyl [K20(100)]	Q99N15 1xAcetyl [K212(100)]	17beta-hydroxysteroid dehydrogenase type 10/short chain L-3-hydroxyacyl-CoA dehydrogenase OS=Mus musculus OX=10090 GN=Hsd17b10 PE=1 SV=1	Hsd17b10	hydroxysteroid (17-beta) dehydrogenase 10	ENSMUSG00000025260
Q8BMS1	Hadha	0.560311	1.09532	0.0802934	0.0513025	[K].GLKTLLK.[D]	1xTMT6plex [K7];1xTMT6plex [N-Term];1xAcetyl [K3(100)]	Q8BMS1 1xAcetyl [K386(100)]	Trifunctional enzyme subunit alpha, mitochondrial OS=Mus musculus OX=10090 GN=Hadha PE=1 SV=1	Hadha	hydroxyacyl-CoA dehydrogenase trifunctional multienzyme complex subunit alpha	ENSMUSG00000025745
Q64433	Hspe1	0.560397	1.2231	0.0598272	0.0376467	[K].VGDKVLLPEYGGTK.[V]	1xTMT6plex [K14];1xTMT6plex [N-Term];1xAcetyl [K4(100)]	Q64433 1xAcetyl [K70(100)]	10 kDa heat shock protein, mitochondrial OS=Mus musculus OX=10090 GN=Hspe1 PE=1 SV=2	Hspe1	heat shock protein 1 (chaperonin 10)	ENSMUSG00000073676
Q8CHT0	Aldh4a1	0.560414	2.58888	0.00257702	0.00347541	[R].ASGTNDKPGGPHYILR.[W]	1xTMT6plex [N-Term];1xAcetyl [K7(100)]	Q8CHT0 1xAcetyl [K530(100)]	Delta-1-pyrroline-5-carboxylate dehydrogenase, mitochondrial OS=Mus musculus OX=10090 GN=Aldh4a1 PE=1 SV=3	Aldh4a1	aldehyde dehydrogenase 4 family, member A1	ENSMUSG00000028737
Q9Z2I8	Suclg2	0.562051	1.93025	0.0117421	0.0096145	[K].EGVKVNK.[V]	1xTMT6plex [K7];1xTMT6plex [N-Term];1xAcetyl [K4(100)]	Q9Z2I8 1xAcetyl [K137(100)]	Succinate--CoA ligase [GDP-forming] subunit beta, mitochondrial OS=Mus musculus OX=10090 GN=Suclg2 PE=1 SV=3	Suclg2	succinate-Coenzyme A ligase, GDP-forming, beta subunit	ENSMUSG00000061838
P54071	Idh2	0.562074	1.93632	0.0115794	0.00950454	[R].EPIICKNIPR.[L]	1xCarbamidomethyl [C5];1xTMT6plex [N-Term];1xAcetyl [K6(100)]	A0A0U1RP68 1xAcetyl [K77(100)];P54071 1xAcetyl [K155(100)]	Isocitrate dehydrogenase [NADP], mitochondrial (Fragment) OS=Mus musculus OX=10090 GN=Idh2 PE=1 SV=1;Isocitrate dehydrogenase [NADP], mitochondrial OS=Mus musculus OX=10090 GN=Idh2 PE=1 SV=3	Idh2	isocitrate dehydrogenase 2 (NADP+), mitochondrial	ENSMUSG00000030541
Q9WUM5	Suclg1	0.562494	2.34597	0.00450851	0.00488608	[K].HIYIDKNTK.[I]	1xTMT6plex [K9];1xTMT6plex [N-Term];1xAcetyl [K6(100)]	Q9WUM5 1xAcetyl [K54(100)]	Succinate--CoA ligase [ADP/GDP-forming] subunit alpha, mitochondrial OS=Mus musculus OX=10090 GN=Suclg1 PE=1 SV=4	Suclg1	succinate-CoA ligase, GDP-forming, alpha subunit	ENSMUSG00000052738
Q91YP0	L2hgdh	0.562505	0.776942	0.167132	0.132926	[R].TLILKHPGLSIGVVEK.[E]	1xTMT6plex [K16];1xTMT6plex [N-Term];1xAcetyl [K5(100)]	Q91YP0 1xAcetyl [K71(100)]	L-2-hydroxyglutarate dehydrogenase, mitochondrial OS=Mus musculus OX=10090 GN=L2hgdh PE=1 SV=1	L2hgdh	L-2-hydroxyglutarate dehydrogenase	ENSMUSG00000020988
Q8BYL4	Yars2	0.563142	1.60168	0.0250222	0.0173856	[K].LVHGQEGLDSAKR.[C]	1xTMT6plex [N-Term];1xAcetyl [K12(100)]	Q8BYL4 1xAcetyl [K362(100)]	Tyrosine--tRNA ligase, mitochondrial OS=Mus musculus OX=10090 GN=Yars2 PE=1 SV=2	Yars2	tyrosyl-tRNA synthetase 2 (mitochondrial)	ENSMUSG00000022792
P38060	Hmgcl	0.563936	1.61898	0.0240447	0.0168697	[K].VSPAKVAEVAKK.[L]	1xTMT6plex [K12];1xTMT6plex [N-Term];2xAcetyl [K5(100);K11(100)]	P38060 2xAcetyl [K184(100);K190(100)]	Hydroxymethylglutaryl-CoA lyase, mitochondrial OS=Mus musculus OX=10090 GN=Hmgcl PE=1 SV=2	Hmgcl	3-hydroxy-3-methylglutaryl-Coenzyme A lyase	ENSMUSG00000028672
Q9WU79	Prodh	0.564056	1.53832	0.0289524	0.0197318	[R].FTEEEEQQMKR.[M]	1xOxidation [M9];1xTMT6plex [N-Term];1xAcetyl [K10(100)]	Q9WU79 1xAcetyl [K356(100)]	Proline dehydrogenase 1, mitochondrial OS=Mus musculus OX=10090 GN=Prodh PE=1 SV=2	Prodh	proline dehydrogenase	ENSMUSG00000003526
Q91WK1	Spryd4	0.564251	2.139	0.00726101	0.00667446	[K].WHSMLANEKAPIK.[G]	1xTMT6plex [K13];1xTMT6plex [N-Term];1xAcetyl [K9(100)]	Q91WK1 1xAcetyl [K139(100)]	SPRY domain-containing protein 4 OS=Mus musculus OX=10090 GN=Spryd4 PE=1 SV=1	Spryd4	SPRY domain containing 4	ENSMUSG00000051346
P97450	Atp5j	0.565277	1.56309	0.0273473	0.0187133	[K].GEMDTFPTFKFDDPKFEVIDKPQS.[-]	1xTMT6plex [K21];1xTMT6plex [N-Term];2xAcetyl [K10(100);K15(100)]	P97450 2xAcetyl [K94(100);K99(100)]	ATP synthase-coupling factor 6, mitochondrial OS=Mus musculus OX=10090 GN=Atp5pf PE=1 SV=1	Atp5j	ATP synthase, H+ transporting, mitochondrial F0 complex, subunit F	ENSMUSG00000022890
Q07417	Acads	0.565377	0.924249	0.119056	0.0816971	[K].ENLLGEPGMGFKIAMQTLDMGR.[I]	1xOxidation [M];1xTMT6plex [N-Term];1xAcetyl [K12(100)]	Q07417 1xAcetyl [K262(100)]	Short-chain specific acyl-CoA dehydrogenase, mitochondrial OS=Mus musculus OX=10090 GN=Acads PE=1 SV=2	Acads	acyl-Coenzyme A dehydrogenase, short chain	ENSMUSG00000029545
Q9EQ20	Aldh6a1	0.565391	2.03698	0.00918365	0.00784181	[K].SDKWIDIHNPATNEVVGR.[V]	1xTMT6plex [N-Term];1xAcetyl [K3(100)]	Q9EQ20 1xAcetyl [K55(100)]	Methylmalonate-semialdehyde dehydrogenase [acylating], mitochondrial OS=Mus musculus OX=10090 GN=Aldh6a1 PE=1 SV=1	Aldh6a1	aldehyde dehydrogenase family 6, subfamily A1	ENSMUSG00000021238
A0A1L1STE6	Idh3a	0.56692	1.37144	0.0425163	0.0269986	[R].NVTAIQGPGGKWMIPPEAK.[E]	1xTMT6plex [K19];1xTMT6plex [N-Term];1xAcetyl [K11(100)]	A0A1L1STE6 1xAcetyl [K95(100)]	Isocitrate dehydrogenase [NAD] subunit, mitochondrial OS=Mus musculus OX=10090 GN=Idh3a PE=1 SV=1	Idh3a	isocitrate dehydrogenase 3 (NAD+) alpha	ENSMUSG00000032279
Q9WVD5	Slc25a15	0.567286	2.28347	0.00520636	0.00517469	[K].VKMQTFPDLYR.[G]	1xTMT6plex [N-Term];1xAcetyl [K2(100)]	Q9WVD5 1xAcetyl [K36(100)]	Mitochondrial ornithine transporter 1 OS=Mus musculus OX=10090 GN=Slc25a15 PE=1 SV=1	Slc25a15	solute carrier family 25 (mitochondrial carrier ornithine transporter), member 15	ENSMUSG00000031482
Q91VD9	Ndufs1	0.567998	1.32045	0.0478129	0.0302028	[R].DDGAAILVAVSNMVQKIR.[V]	1xOxidation [M13];1xTMT6plex [N-Term];1xAcetyl [K16(100)]	A0A087WSU3 1xAcetyl [K27(100)];Q91VD9 1xAcetyl [K499(100)]	NADH-ubiquinone oxidoreductase 75 kDa subunit, mitochondrial (Fragment) OS=Mus musculus OX=10090 GN=Ndufs1 PE=1 SV=1;NADH-ubiquinone oxidoreductase 75 kDa subunit, mitochondrial OS=Mus musculus OX=10090 GN=Ndufs1 PE=1 SV=2	Ndufs1	NADH:ubiquinone oxidoreductase core subunit S1	ENSMUSG00000025968
Q8VCW8	Acsf2	0.569241	1.83624	0.0145802	0.0110994	[R].AIINKMNMK.[E]	2xOxidation [M6;M8];1xTMT6plex [K9];1xTMT6plex [N-Term];1xAcetyl [K5(100)]	Q8VCW8 1xAcetyl [K398(100)]	Medium-chain acyl-CoA ligase ACSF2, mitochondrial OS=Mus musculus OX=10090 GN=Acsf2 PE=1 SV=1	Acsf2	acyl-CoA synthetase family member 2	ENSMUSG00000076435
P09671	Sod2	0.569241	1.53917	0.0288953	0.0193408	[K].YHEALAKGDVTTQVALQPALK.[F]	1xTMT6plex [K21];1xTMT6plex [N-Term];1xAcetyl [K7(100)]	P09671 1xAcetyl [K75(100)]	Superoxide dismutase [Mn], mitochondrial OS=Mus musculus OX=10090 GN=Sod2 PE=1 SV=3	Sod2	superoxide dismutase 2, mitochondrial	ENSMUSG00000006818
Q8QZS1	Hibch	0.569487	2.05401	0.00883051	0.00753105	[R].AGIATHFVDSEKLR.[V]	1xTMT6plex [N-Term];1xAcetyl [K12(100)]	Q8QZS1 1xAcetyl [K220(100)]	3-hydroxyisobutyryl-CoA hydrolase, mitochondrial OS=Mus musculus OX=10090 GN=Hibch PE=1 SV=1	Hibch	3-hydroxyisobutyryl-Coenzyme A hydrolase	ENSMUSG00000041426
P08249	Mdh2	0.571761	1.55164	0.0280778	0.0187386	[K].MIAEAIPELKASIKK.[G]	1xTMT6plex [K15];1xTMT6plex [N-Term];2xAcetyl [K10(100);K14(100)]	P08249 2xAcetyl [K324(100);K328(100)]	Malate dehydrogenase, mitochondrial OS=Mus musculus OX=10090 GN=Mdh2 PE=1 SV=3	Mdh2	malate dehydrogenase 2, NAD (mitochondrial)	ENSMUSG00000019179
Q9CXJ4	Abcb8	0.572063	0.674632	0.211528	0.182351	[R].LTTDVQEFKSSFK.[L]	1xTMT6plex [K13];1xTMT6plex [N-Term];1xAcetyl [K9(100)]	Q9CXJ4 1xAcetyl [K245(100)]	Mitochondrial potassium channel ATP-binding subunit OS=Mus musculus OX=10090 GN=Abcb8 PE=1 SV=1	Abcb8	ATP-binding cassette, sub-family B (MDR/TAP), member 8	ENSMUSG00000028973
Q9WVM8	Aadat	0.57396	1.67552	0.0211097	0.0147263	[K].ILSQWKPEDSKDPTK.[K]	2xTMT6plex [K11;K15];1xTMT6plex [N-Term];1xAcetyl [K6(100)]	Q9WVM8 1xAcetyl [K179(100)]	Kynurenine/alpha-aminoadipate aminotransferase, mitochondrial OS=Mus musculus OX=10090 GN=Aadat PE=1 SV=1	Aadat	aminoadipate aminotransferase	ENSMUSG00000057228
P97450	Atp5j	0.574672	2.52056	0.00301606	0.00354356	[K].FEVIDKPQS.[-]	1xTMT6plex [N-Term];1xAcetyl [K6(100)]	P97450 1xAcetyl [K105(100)]	ATP synthase-coupling factor 6, mitochondrial OS=Mus musculus OX=10090 GN=Atp5pf PE=1 SV=1	Atp5j	ATP synthase, H+ transporting, mitochondrial F0 complex, subunit F	ENSMUSG00000022890
Q9D0Q7	Mrpl45	0.574872	2.04591	0.00899683	0.00747175	[K].IREFDANFKTK.[D]	1xTMT6plex [K11];1xTMT6plex [N-Term];1xAcetyl [K9(100)]	Q9D0Q7 1xAcetyl [K133(100)]	39S ribosomal protein L45, mitochondrial OS=Mus musculus OX=10090 GN=Mrpl45 PE=1 SV=1	Mrpl45	mitochondrial ribosomal protein L45	ENSMUSG00000018882
Q8CC88	Vwa8	0.575194	2.26415	0.00544317	0.00515151	[R].YDKLLQDHTK.[E]	1xTMT6plex [K10];1xTMT6plex [N-Term];1xAcetyl [K3(100)]	Q8CC88 1xAcetyl [K213(100)]	von Willebrand factor A domain-containing protein 8 OS=Mus musculus OX=10090 GN=Vwa8 PE=1 SV=2	Vwa8	von Willebrand factor A domain containing 8	ENSMUSG00000058997
Q8K2B3	Sdha	0.575354	1.5585	0.0276374	0.0182837	[R].VGSVLQEGCEKISQLYGDLK.[H]	1xCarbamidomethyl [C9];1xTMT6plex [K20];1xTMT6plex [N-Term];1xAcetyl [K11(100)]	Q8K2B3 1xAcetyl [K538(100)]	Succinate dehydrogenase [ubiquinone] flavoprotein subunit, mitochondrial OS=Mus musculus OX=10090 GN=Sdha PE=1 SV=1	Sdha	succinate dehydrogenase complex, subunit A, flavoprotein (Fp)	ENSMUSG00000021577
Q61425	Hadh	0.575487	2.29082	0.00511898	0.00498949	[K].TGEGFYKYK.[-]	1xTMT6plex [K9];1xTMT6plex [N-Term];1xAcetyl [K7(100)]	Q61425 1xAcetyl [K312(100)]	Hydroxyacyl-coenzyme A dehydrogenase, mitochondrial OS=Mus musculus OX=10090 GN=Hadh PE=1 SV=2	Hadh	hydroxyacyl-Coenzyme A dehydrogenase	ENSMUSG00000027984
Q8BMF4	Dlat	0.575785	1.3261	0.0471956	0.0291681	[K].YLEKPITMLL.[-]	1xTMT6plex [N-Term];1xAcetyl [K4(100)]	Q8BMF4 1xAcetyl [K636(100)]	Dihydrolipoyllysine-residue acetyltransferase component of pyruvate dehydrogenase complex, mitochondrial OS=Mus musculus OX=10090 GN=Dlat PE=1 SV=2	Dlat	dihydrolipoamide S-acetyltransferase (E2 component of pyruvate dehydrogenase complex)	ENSMUSG00000000168
Q64433	Hspe1	0.576002	1.67968	0.0209085	0.0145797	[R].DSDILGKYVD.[-]	1xTMT6plex [N-Term];1xAcetyl [K7(100)]	Q64433 1xAcetyl [K99(100)]	10 kDa heat shock protein, mitochondrial OS=Mus musculus OX=10090 GN=Hspe1 PE=1 SV=2	Hspe1	heat shock protein 1 (chaperonin 10)	ENSMUSG00000073676
Q8BN57	E130311K13Rik	0.57629	0.665946	0.215801	0.186787	[R].GVLLVKLAGVELTESGK.[V]	1xTMT6plex [K17];1xTMT6plex [N-Term];1xAcetyl [K6(100)]	Q8BN57 1xAcetyl [K117(100)]	Protein C3orf33 homolog OS=Mus musculus OX=10090 PE=2 SV=1	E130311K13Rik	RIKEN cDNA E130311K13 gene	ENSMUSG00000048581
Q8BMF4	Dlat	0.577653	1.8661	0.0136113	0.0101214	[R].KELNKMLEGK.[G]	1xOxidation [M6];1xTMT6plex [K10];1xTMT6plex [N-Term];2xAcetyl [K1(100);K5(100)]	Q8BMF4 2xAcetyl [K457(100);K461(100)]	Dihydrolipoyllysine-residue acetyltransferase component of pyruvate dehydrogenase complex, mitochondrial OS=Mus musculus OX=10090 GN=Dlat PE=1 SV=2	Dlat	dihydrolipoamide S-acetyltransferase (E2 component of pyruvate dehydrogenase complex)	ENSMUSG00000000168
Q8K2B3	Sdha	0.577954	2.71753	0.00191633	0.00271012	[K].ANAGEESVMNLDKLR.[F]	1xTMT6plex [N-Term];1xAcetyl [K13(100)]	Q8K2B3 1xAcetyl [K498(100)]	Succinate dehydrogenase [ubiquinone] flavoprotein subunit, mitochondrial OS=Mus musculus OX=10090 GN=Sdha PE=1 SV=1	Sdha	succinate dehydrogenase complex, subunit A, flavoprotein (Fp)	ENSMUSG00000021577
Q7TNE1	Sugct	0.577973	1.79663	0.0159724	0.0115766	[K].FKMSEAKPPPLLGQHTR.[H]	1xTMT6plex [K7];1xTMT6plex [N-Term];1xAcetyl [K2(100)]	Q7TNE1 1xAcetyl [K392(100)]	Succinate--hydroxymethylglutarate CoA-transferase OS=Mus musculus OX=10090 GN=Sugct PE=1 SV=2	Sugct	succinyl-CoA glutarate-CoA transferase	ENSMUSG00000055137
Q9WTP6	Ak2	0.580203	1.89348	0.0127796	0.00960097	[R].QAEMLDDLMEKR.[K]	1xTMT6plex [N-Term];1xAcetyl [K11(100)]	Q9WTP6 1xAcetyl [K117(100)]	Adenylate kinase 2, mitochondrial OS=Mus musculus OX=10090 GN=Ak2 PE=1 SV=5	Ak2	adenylate kinase 2	ENSMUSG00000028792
Q8C2Q8	Atp5c1	0.580609	1.51458	0.0305789	0.0197218	[K].EVMIVGVGEKIK.[G]	1xTMT6plex [K12];1xTMT6plex [N-Term];1xAcetyl [K10(100)]	Q8C2Q8 1xAcetyl [K112(100)]	ATP synthase subunit gamma OS=Mus musculus OX=10090 GN=Atp5c1 PE=1 SV=1	Atp5c1	ATP synthase, H+ transporting, mitochondrial F1 complex, gamma polypeptide 1	ENSMUSG00000025781
Q9CQ62	Decr1	0.581098	1.22909	0.0590079	0.0353884	[K].ATAEEISSKTGNK.[V]	1xTMT6plex [K13];1xTMT6plex [N-Term];1xAcetyl [K9(100)]	Q9CQ62 1xAcetyl [K106(100)]	2,4-dienoyl-CoA reductase, mitochondrial OS=Mus musculus OX=10090 GN=Decr1 PE=1 SV=1	Decr1	2,4-dienoyl CoA reductase 1, mitochondrial	ENSMUSG00000028223
Q8R123	Flad1	0.581137	2.0331	0.00926613	0.00748125	[K].LAESGSCLGKK.[V]	1xCarbamidomethyl [C7];1xTMT6plex [K11];1xTMT6plex [N-Term];1xAcetyl [K10(100)]	Q8R123 1xAcetyl [K283(100)]	FAD synthase OS=Mus musculus OX=10090 GN=Flad1 PE=1 SV=1	Flad1	flavin adenine dinucleotide synthetase 1	ENSMUSG00000042642
Q78IK2	Atp5md	0.581237	2.32073	0.00477821	0.00459133	[-].MAGAESDGQFQFTGIKK.[Y]	1xTMT6plex [K17];1xTMT6plex [N-Term];1xMet-loss [N-Term];1xAcetyl [K16(100)]	Q78IK2 1xMet-loss [N-Term];1xAcetyl [K16(100)]	ATP synthase membrane subunit DAPIT, mitochondrial OS=Mus musculus OX=10090 GN=Atp5md PE=1 SV=1	Atp5md	ATP synthase membrane subunit DAPIT	ENSMUSG00000071528
B1AV77	Aldh3a2	0.581925	1.56041	0.0275163	0.0178444	[R].LQSLLKGQK.[I]	1xTMT6plex [K9];1xTMT6plex [N-Term];1xAcetyl [K6(100)]	B1AV77 1xAcetyl [K296(100)]	Aldehyde dehydrogenase OS=Mus musculus OX=10090 GN=Aldh3a2 PE=1 SV=1	Aldh3a2	aldehyde dehydrogenase family 3, subfamily A2	ENSMUSG00000010025
Q91Z53	Grhpr	0.582154	1.13273	0.0736663	0.0446519	[R].VISTLSVGVDHLALDEIKK.[R]	1xTMT6plex [K19];1xTMT6plex [N-Term];1xAcetyl [K18(100)]	Q91Z53 1xAcetyl [K94(100)]	Glyoxylate reductase/hydroxypyruvate reductase OS=Mus musculus OX=10090 GN=Grhpr PE=1 SV=1	Grhpr	glyoxylate reductase/hydroxypyruvate reductase	ENSMUSG00000035637
Q8BVI4	Qdpr	0.582324	2.38262	0.00414359	0.00419062	[K].SLFKNCDMMWK.[Q]	1xCarbamidomethyl [C6];1xTMT6plex [K11];1xTMT6plex [N-Term];1xAcetyl [K4(100)]	Q8BVI4 1xAcetyl [K99(100)]	Dihydropteridine reductase OS=Mus musculus OX=10090 GN=Qdpr PE=1 SV=2	Qdpr	quinoid dihydropteridine reductase	ENSMUSG00000015806
Q9CZ13	Uqcrc1	0.583126	1.16832	0.0678706	0.0407418	[K].NRPGNALEKEVESIGAHLNAYSTR.[E]	1xTMT6plex [N-Term];1xAcetyl [K9(100)]	Q9CZ13 1xAcetyl [K111(100)]	Cytochrome b-c1 complex subunit 1, mitochondrial OS=Mus musculus OX=10090 GN=Uqcrc1 PE=1 SV=2	Uqcrc1	ubiquinol-cytochrome c reductase core protein 1	ENSMUSG00000025651
Q91W43	Gldc	0.583789	1.47678	0.0333592	0.0210514	[R].YGNIDVAHLKAMVDQHK.[E]	1xOxidation [M12];1xTMT6plex [K17];1xTMT6plex [N-Term];1xAcetyl [K10(100)]	Q91W43 1xAcetyl [K687(100)]	Glycine dehydrogenase (decarboxylating), mitochondrial OS=Mus musculus OX=10090 GN=Gldc PE=1 SV=1	Gldc	glycine decarboxylase	ENSMUSG00000024827
Q71RI9	Kyat3	0.58405	2.14898	0.00709612	0.0060266	[R].GFGHPALVKALSCLYGK.[I]	1xCarbamidomethyl [C13];1xTMT6plex [K17];1xTMT6plex [N-Term];1xAcetyl [K9(100)]	Q71RI9 1xAcetyl [K109(100)]	Kynurenine--oxoglutarate transaminase 3 OS=Mus musculus OX=10090 GN=Kyat3 PE=1 SV=1	Kyat3	kynurenine aminotransferase 3	ENSMUSG00000040213
Q8VCW8	Acsf2	0.585985	1.87504	0.013334	0.00966506	[R].AIINKMNMK.[E]	1xOxidation [M];1xTMT6plex [K9];1xTMT6plex [N-Term];1xAcetyl [K5(100)]	Q8VCW8 1xAcetyl [K398(100)]	Medium-chain acyl-CoA ligase ACSF2, mitochondrial OS=Mus musculus OX=10090 GN=Acsf2 PE=1 SV=1	Acsf2	acyl-CoA synthetase family member 2	ENSMUSG00000076435
Q9CZU6	Cs	0.586327	2.16162	0.00689249	0.00588219	[R].GYSIPECQKMLPK.[A]	1xCarbamidomethyl [C7];1xOxidation [M10];1xTMT6plex [K13];1xTMT6plex [N-Term];1xAcetyl [K9(100)]	Q9CZU6 1xAcetyl [K103(100)]	Citrate synthase, mitochondrial OS=Mus musculus OX=10090 GN=Cs PE=1 SV=1	Cs	citrate synthase	ENSMUSG00000005683
Q3UNZ8	Cryzl2	0.58636	0.726364	0.187774	0.151977	[K].LEKINDAFLHVMQR.[K]	1xOxidation [M12];1xTMT6plex [N-Term];1xAcetyl [K3(100)]	Q3UNZ8 1xAcetyl [K328(100)]	Quinone oxidoreductase-like protein 2 OS=Mus musculus OX=10090 GN=Cryzl2 PE=1 SV=1	Cryzl2	crystallin zeta like 2	ENSMUSG00000033488
Q9CQ75	Ndufa2	0.586552	2.29656	0.00505176	0.00467657	[R].AMQNVLSGKA.[-]	1xOxidation [M2];1xTMT6plex [N-Term];1xAcetyl [K9(100)]	Q9CQ75 1xAcetyl [K98(100)]	NADH dehydrogenase [ubiquinone] 1 alpha subcomplex subunit 2 OS=Mus musculus OX=10090 GN=Ndufa2 PE=1 SV=3	Ndufa2	NADH:ubiquinone oxidoreductase subunit A2	ENSMUSG00000014294
Q99K67	Aass	0.586588	2.34508	0.00451776	0.00438982	[R].LIDYEKMVDHR.[G]	1xTMT6plex [N-Term];1xAcetyl [K6(100)]	Q99K67 1xAcetyl [K138(100)]	Alpha-aminoadipic semialdehyde synthase, mitochondrial OS=Mus musculus OX=10090 GN=Aass PE=1 SV=1	Aass	aminoadipate-semialdehyde synthase	ENSMUSG00000029695
A2ATU0	Dhtkd1	0.5867	0.993753	0.101449	0.0642562	[K].NVKTLIFCSGK.[H]	1xCarbamidomethyl [C8];1xTMT6plex [K11];1xTMT6plex [N-Term];1xAcetyl [K3(100)]	A2ATU0 1xAcetyl [K804(100)]	Probable 2-oxoglutarate dehydrogenase E1 component DHKTD1, mitochondrial OS=Mus musculus OX=10090 GN=Dhtkd1 PE=1 SV=1	Dhtkd1	dehydrogenase E1 and transketolase domain containing 1	ENSMUSG00000025815
Q9Z2Z6	Slc25a20	0.588659	1.55884	0.0276156	0.0175446	[R].FQTAPPGKYPNGFR.[D]	1xTMT6plex [N-Term];1xAcetyl [K8(100)]	Q9Z2Z6 1xAcetyl [K244(100)]	Mitochondrial carnitine/acylcarnitine carrier protein OS=Mus musculus OX=10090 GN=Slc25a20 PE=1 SV=1	Slc25a20	solute carrier family 25 (mitochondrial carnitine/acylcarnitine translocase), member 20	ENSMUSG00000032602
P53395	Dbt	0.588833	2.11628	0.00765095	0.00622951	[K].LREELKPVALAR.[G]	1xTMT6plex [N-Term];1xAcetyl [K6(100)]	P53395 1xAcetyl [K295(100)]	Lipoamide acyltransferase component of branched-chain alpha-keto acid dehydrogenase complex, mitochondrial OS=Mus musculus OX=10090 GN=Dbt PE=1 SV=2	Dbt	dihydrolipoamide branched chain transacylase E2	ENSMUSG00000000340
A2A715	Mrpl10	0.589176	1.72798	0.0187079	0.0127483	[R].KHKIFIK.[V]	1xTMT6plex [K7];1xTMT6plex [N-Term];2xAcetyl [K1(100);K3(100)]	A2A715 2xAcetyl [K118(100);K120(100)]	39S ribosomal protein L10, mitochondrial OS=Mus musculus OX=10090 GN=Mrpl10 PE=1 SV=1	Mrpl10	mitochondrial ribosomal protein L10	ENSMUSG00000001445
Q61941	Nnt	0.589661	0.699665	0.19968	0.165005	[K].QLTVGVPKEIFQNEKR.[V]	1xTMT6plex [N-Term];2xAcetyl [K8(100);K15(100)]	Q61941 2xAcetyl [K63(100);K70(100)]	NAD(P) transhydrogenase, mitochondrial OS=Mus musculus OX=10090 GN=Nnt PE=1 SV=2	Nnt	nicotinamide nucleotide transhydrogenase	ENSMUSG00000025453
Q8BFR5	Tufm	0.589776	1.34824	0.0448502	0.0268019	[R].GLVMVKPGSIQPHQK.[V]	1xTMT6plex [K15];1xTMT6plex [N-Term];1xAcetyl [K6(100)]	Q8BFR5 1xAcetyl [K342(100)]	Elongation factor Tu, mitochondrial OS=Mus musculus OX=10090 GN=Tufm PE=1 SV=1	Tufm	Tu translation elongation factor, mitochondrial	ENSMUSG00000073838
Q91ZA3	Pcca	0.589894	2.52197	0.00300626	0.00335392	[K].AVKYSSAGTVEFLVDSQK.[N]	1xTMT6plex [K18];1xTMT6plex [N-Term];1xAcetyl [K3(100)]	Q91ZA3 1xAcetyl [K324(100)]	Propionyl-CoA carboxylase alpha chain, mitochondrial OS=Mus musculus OX=10090 GN=Pcca PE=1 SV=2	Pcca	propionyl-Coenzyme A carboxylase, alpha polypeptide	ENSMUSG00000041650
Q91Z53	Grhpr	0.591189	2.83621	0.0014581	0.00200946	[K].KLLDAAGANLR.[V]	1xTMT6plex [N-Term];1xAcetyl [K1(100)]	Q91Z53 1xAcetyl [K66(100)]	Glyoxylate reductase/hydroxypyruvate reductase OS=Mus musculus OX=10090 GN=Grhpr PE=1 SV=1	Grhpr	glyoxylate reductase/hydroxypyruvate reductase	ENSMUSG00000035637
Q91VA0	Acsm1	0.592898	2.97203	0.00106652	0.00157817	[K].ELQHHVKSVTAPYK.[Y]	1xTMT6plex [K14];1xTMT6plex [N-Term];1xAcetyl [K7(100)]	Q91VA0 1xAcetyl [K534(100)]	Acyl-coenzyme A synthetase ACSM1, mitochondrial OS=Mus musculus OX=10090 GN=Acsm1 PE=1 SV=1	Acsm1	acyl-CoA synthetase medium-chain family member 1	ENSMUSG00000033533
Q571F8	Gls2	0.593287	1.70263	0.0198321	0.0132451	[K].AEKFDFVLQYLNK.[M]	1xTMT6plex [K13];1xTMT6plex [N-Term];1xAcetyl [K3(100)]	Q571F8 1xAcetyl [K287(100)]	Glutaminase liver isoform, mitochondrial OS=Mus musculus OX=10090 GN=Gls2 PE=1 SV=2	Gls2	glutaminase 2 (liver, mitochondrial)	ENSMUSG00000044005
Q9WUM5	Suclg1	0.594379	1.08411	0.082393	0.0491678	[K].GGQKHLGLPVFNTVK.[E]	1xTMT6plex [K15];1xTMT6plex [N-Term];1xAcetyl [K4(100)]	Q9WUM5 1xAcetyl [K94(100)]	Succinate--CoA ligase [ADP/GDP-forming] subunit alpha, mitochondrial OS=Mus musculus OX=10090 GN=Suclg1 PE=1 SV=4	Suclg1	succinate-CoA ligase, GDP-forming, alpha subunit	ENSMUSG00000052738
B1AXP6	Tomm5	0.595557	1.69747	0.020069	0.0132728	[R].VTPYILKK.[L]	1xTMT6plex [K8];1xTMT6plex [N-Term];1xAcetyl [K7(100)]	B1AXP6 1xAcetyl [K46(100)]	Mitochondrial import receptor subunit TOM5 homolog OS=Mus musculus OX=10090 GN=Tomm5 PE=3 SV=1	Tomm5	translocase of outer mitochondrial membrane 5	ENSMUSG00000078713
Q8CHT0	Aldh4a1	0.596176	0.72735	0.187348	0.149998	[K].VAKFCYADKALLNR.[A]	1xCarbamidomethyl [C5];1xTMT6plex [N-Term];2xAcetyl [K3(100);K9(100)]	Q8CHT0 2xAcetyl [K92(100);K98(100)]	Delta-1-pyrroline-5-carboxylate dehydrogenase, mitochondrial OS=Mus musculus OX=10090 GN=Aldh4a1 PE=1 SV=3	Aldh4a1	aldehyde dehydrogenase 4 family, member A1	ENSMUSG00000028737
A0A0U1RNL7	Bckdk	0.596412	0.657742	0.219916	0.187685	[K].TVTSFYNQSAIDVAAEKPSVR.[L]	1xTMT6plex [N-Term];1xAcetyl [K17(100)]	A0A0U1RNL7 1xAcetyl [K65(100)]	Protein-serine/threonine kinase OS=Mus musculus OX=10090 GN=Bckdk PE=1 SV=1	Bckdk	branched chain ketoacid dehydrogenase kinase	ENSMUSG00000030802
P56480	Atp5b	0.596571	1.64448	0.0226735	0.0146499	[R].GQKVLDSGAPIK.[I]	1xTMT6plex [K12];1xTMT6plex [N-Term];1xAcetyl [K3(100)]	P56480 1xAcetyl [K124(100)]	ATP synthase subunit beta, mitochondrial OS=Mus musculus OX=10090 GN=Atp5f1b PE=1 SV=2	Atp5b	ATP synthase, H+ transporting mitochondrial F1 complex, beta subunit	ENSMUSG00000025393
Q8QZS1	Hibch	0.597325	1.00316	0.0992751	0.0611887	[R].VLEEELLALKSPSAEDVAGVLESYHAK.[S]	1xTMT6plex [K27];1xTMT6plex [N-Term];1xAcetyl [K10(100)]	Q8QZS1 1xAcetyl [K232(100)]	3-hydroxyisobutyryl-CoA hydrolase, mitochondrial OS=Mus musculus OX=10090 GN=Hibch PE=1 SV=1	Hibch	3-hydroxyisobutyryl-Coenzyme A hydrolase	ENSMUSG00000041426
Q8R0Y6	Aldh1l1	0.5985	0.573363	0.267077	0.239088	[R].GASAINWTLIHGDK.[K]	1xTMT6plex [N-Term];1xAcetyl [K14(100)]	Q8R0Y6 1xAcetyl [K128(100)]	Cytosolic 10-formyltetrahydrofolate dehydrogenase OS=Mus musculus OX=10090 GN=Aldh1l1 PE=1 SV=1	Aldh1l1	aldehyde dehydrogenase 1 family, member L1	ENSMUSG00000030088
O55125	Nipsnap1	0.599763	0.897874	0.12651	0.0834444	[R].FSGGYPALMDCMNKLK.[N]	1xCarbamidomethyl [C11];1xTMT6plex [K16];1xTMT6plex [N-Term];1xAcetyl [K14(100)]	O55125 1xAcetyl [K141(100)]	Protein NipSnap homolog 1 OS=Mus musculus OX=10090 GN=Nipsnap1 PE=1 SV=1	Nipsnap1	nipsnap homolog 1	ENSMUSG00000034285
Q8JZQ2	Afg3l2	0.599953	1.60706	0.024714	0.0154487	[K].QYQDLGAKIPK.[G]	1xTMT6plex [K11];1xTMT6plex [N-Term];1xAcetyl [K8(100)]	Q8JZQ2 1xAcetyl [K338(100)];Q920A7 1xAcetyl [K331(100)]	AFG3-like protein 2 OS=Mus musculus OX=10090 GN=Afg3l2 PE=1 SV=1;AFG3-like protein 1 OS=Mus musculus OX=10090 GN=Afg3l1 PE=1 SV=2	Afg3l2	AFG3-like AAA ATPase 2	ENSMUSG00000024527
Q9WUR2	Eci2	0.600005	2.43733	0.00365316	0.00360308	[K].TYAKLPPNAMR.[I]	1xTMT6plex [N-Term];1xAcetyl [K4(100)]	Q9WUR2 1xAcetyl [K336(100)]	Enoyl-CoA delta isomerase 2, mitochondrial OS=Mus musculus OX=10090 GN=Eci2 PE=1 SV=2	Eci2	enoyl-Coenzyme A delta isomerase 2	ENSMUSG00000021417
P47738	Aldh2	0.600167	2.09347	0.00806364	0.00621813	[R].ANDSKYGLAAAVFTK.[D]	1xTMT6plex [K15];1xTMT6plex [N-Term];1xAcetyl [K5(100)]	P47738 1xAcetyl [K443(100)]	Aldehyde dehydrogenase, mitochondrial OS=Mus musculus OX=10090 GN=Aldh2 PE=1 SV=1	Aldh2	aldehyde dehydrogenase 2, mitochondrial	ENSMUSG00000029455
Q9CZS1	Aldh1b1	0.601235	1.25678	0.0553627	0.031915	[K].EEIFGPVQPLFKFK.[K]	1xTMT6plex [K14];1xTMT6plex [N-Term];1xAcetyl [K12(100)]	Q9CZS1 1xAcetyl [K428(100)]	Aldehyde dehydrogenase X, mitochondrial OS=Mus musculus OX=10090 GN=Aldh1b1 PE=1 SV=1	Aldh1b1	aldehyde dehydrogenase 1 family, member B1	ENSMUSG00000035561
Q9CQQ7	Atp5pb	0.602675	1.35084	0.0445822	0.0257841	[K].EEEHMIDWVEKHVVK.[S]	1xOxidation [M5];1xTMT6plex [K15];1xTMT6plex [N-Term];1xAcetyl [K11(100)]	Q9CQQ7 1xAcetyl [K221(100)]	ATP synthase F(0) complex subunit B1, mitochondrial OS=Mus musculus OX=10090 GN=Atp5pb PE=1 SV=1	Atp5pb	ATP synthase peripheral stalk-membrane subunit b	ENSMUSG00000000563
P56480	Atp5b	0.602883	2.7961	0.00159918	0.00201518	[K].GFQQILAGEYDHLPEQAFYMVGPIEEAVAKADK.[L]	1xOxidation [M20];1xTMT6plex [K33];1xTMT6plex [N-Term];1xAcetyl [K30(100)]	P56480 1xAcetyl [K519(100)]	ATP synthase subunit beta, mitochondrial OS=Mus musculus OX=10090 GN=Atp5f1b PE=1 SV=2	Atp5b	ATP synthase, H+ transporting mitochondrial F1 complex, beta subunit	ENSMUSG00000025393
P29758	Oat	0.60317	1.80777	0.0155679	0.0103948	[K].ELMKLPSDVVTSVR.[G]	1xOxidation [M3];1xTMT6plex [N-Term];1xAcetyl [K4(100)]	P29758 1xAcetyl [K362(100)]	Ornithine aminotransferase, mitochondrial OS=Mus musculus OX=10090 GN=Oat PE=1 SV=1	Oat	ornithine aminotransferase	ENSMUSG00000030934
Q9CXT8	Pmpcb	0.603407	0.694924	0.201872	0.164956	[K].YIHDKSPAIAALGPIER.[L]	1xTMT6plex [N-Term];1xAcetyl [K5(100)]	Q9CXT8 1xAcetyl [K461(100)]	Mitochondrial-processing peptidase subunit beta OS=Mus musculus OX=10090 GN=Pmpcb PE=1 SV=1	Pmpcb	peptidase (mitochondrial processing) beta	ENSMUSG00000029017
Q9Z2I9	Sucla2	0.603622	1.52365	0.0299468	0.0181229	[K].ILACDDLDEAAKMVVK.[L]	1xCarbamidomethyl [C4];1xTMT6plex [K16];1xTMT6plex [N-Term];1xAcetyl [K12(100)]	Q9Z2I9 1xAcetyl [K438(100)]	Succinate--CoA ligase [ADP-forming] subunit beta, mitochondrial OS=Mus musculus OX=10090 GN=Sucla2 PE=1 SV=2	Sucla2	succinate-Coenzyme A ligase, ADP-forming, beta subunit	ENSMUSG00000022110
Q9DB15	Mrpl12	0.60366	1.23902	0.0576736	0.033004	[R].LTEAKPVDKVK.[L]	2xTMT6plex [K5;K9];1xTMT6plex [N-Term];1xAcetyl [K11(100)]	Q9DB15 1xAcetyl [K147(100)]	39S ribosomal protein L12, mitochondrial OS=Mus musculus OX=10090 GN=Mrpl12 PE=1 SV=2	Mrpl12	mitochondrial ribosomal protein L12	ENSMUSG00000039640
P61922	Abat	0.60533	2.43714	0.00365475	0.00353834	[K].GVVLGGCGDKSIR.[F]	1xCarbamidomethyl [C7];1xTMT6plex [N-Term];1xAcetyl [K10(100)]	P61922 1xAcetyl [K470(100)]	4-aminobutyrate aminotransferase, mitochondrial OS=Mus musculus OX=10090 GN=Abat PE=1 SV=1	Abat	4-aminobutyrate aminotransferase	ENSMUSG00000057880
Q8JZQ2	Afg3l2	0.605929	1.41621	0.0383525	0.0222602	[R].TVALLTEKK.[A]	1xTMT6plex [K8];1xTMT6plex [N-Term];1xAcetyl [K9(100)]	Q8JZQ2 1xAcetyl [K719(100)]	AFG3-like protein 2 OS=Mus musculus OX=10090 GN=Afg3l2 PE=1 SV=1	Afg3l2	AFG3-like AAA ATPase 2	ENSMUSG00000024527
P38647	Hspa9	0.606026	2.00044	0.00998994	0.007242	[K].LYSPSQIGAFVLMKMK.[E]	1xOxidation [M13];1xTMT6plex [K16];1xTMT6plex [N-Term];1xAcetyl [K14(100)]	P38647 1xAcetyl [K173(100)]	Stress-70 protein, mitochondrial OS=Mus musculus OX=10090 GN=Hspa9 PE=1 SV=3	Hspa9	heat shock protein 9	ENSMUSG00000024359
Q60932	Vdac1	0.607111	2.12191	0.00755244	0.00580376	[R].GLKLTFDSSFSPNTGKK.[N]	2xTMT6plex [K16;K17];1xTMT6plex [N-Term];1xAcetyl [K3(100)]	Q60932 1xAcetyl [K109(100)]	Voltage-dependent anion-selective channel protein 1 OS=Mus musculus OX=10090 GN=Vdac1 PE=1 SV=3	Vdac1	voltage-dependent anion channel 1	ENSMUSG00000020402
P08228	Sod1	0.607178	1.25902	0.055078	0.031346	[R].TMVVHEKQDDLGKGGNEESTKTGNAGSR.[L]	1xOxidation [M2];2xTMT6plex [K13;K21];1xTMT6plex [N-Term];1xAcetyl [K7(99)]	P08228 1xAcetyl [K123(99)]	Superoxide dismutase [Cu-Zn] OS=Mus musculus OX=10090 GN=Sod1 PE=1 SV=2	Sod1	superoxide dismutase 1, soluble	ENSMUSG00000022982
Q9CYW4	Hdhd3	0.608333	1.81938	0.0151571	0.00992947	[R].GLKLAVVSNFDR.[R]	1xTMT6plex [N-Term];1xAcetyl [K3(100)]	Q9CYW4 1xAcetyl [K130(100)]	Haloacid dehalogenase-like hydrolase domain-containing protein 3 OS=Mus musculus OX=10090 GN=Hdhd3 PE=1 SV=1	Hdhd3	haloacid dehalogenase-like hydrolase domain containing 3	ENSMUSG00000038422
Q99K67	Aass	0.608537	1.91273	0.0122256	0.00840199	[R].IQFLSMSTKK.[K]	1xTMT6plex [K10];1xTMT6plex [N-Term];1xAcetyl [K9(100)]	Q99K67 1xAcetyl [K480(100)]	Alpha-aminoadipic semialdehyde synthase, mitochondrial OS=Mus musculus OX=10090 GN=Aass PE=1 SV=1	Aass	aminoadipate-semialdehyde synthase	ENSMUSG00000029695
Q99KI0	Aco2	0.609461	1.38014	0.0416737	0.0239634	[R].SAAVAKQALAHGLKCK.[S]	1xCarbamidomethyl [C15];1xTMT6plex [K16];1xTMT6plex [N-Term];2xAcetyl [K6(100);K14(100)]	Q99KI0 2xAcetyl [K401(100);K409(100)]	Aconitate hydratase, mitochondrial OS=Mus musculus OX=10090 GN=Aco2 PE=1 SV=1	Aco2	aconitase 2, mitochondrial	ENSMUSG00000022477
Q9CQN7	Mrpl41	0.609503	2.2007	0.0062994	0.00500697	[K].DFKEGTFDANNLEK.[Y]	1xTMT6plex [K14];1xTMT6plex [N-Term];1xAcetyl [K3(100)]	Q9CQN7 1xAcetyl [K103(100)]	39S ribosomal protein L41, mitochondrial OS=Mus musculus OX=10090 GN=Mrpl41 PE=1 SV=1	Mrpl41	mitochondrial ribosomal protein L41	ENSMUSG00000036850
Q9JHI5	Ivd	0.609771	0.846677	0.142339	0.0970038	[K].AQEIDQTNDFK.[N]	1xTMT6plex [N-Term];1xAcetyl [K11(100)]	Q9JHI5 1xAcetyl [K76(100)]	Isovaleryl-CoA dehydrogenase, mitochondrial OS=Mus musculus OX=10090 GN=Ivd PE=1 SV=1	Ivd	isovaleryl coenzyme A dehydrogenase	ENSMUSG00000027332
B7ZMP1	Xpnpep3	0.609804	1.44607	0.0358039	0.0210355	[R].HKLMALVHK.[E]	1xTMT6plex [K9];1xTMT6plex [N-Term];1xAcetyl [K2(100)]	B7ZMP1 1xAcetyl [K78(100)]	Xaa-Pro aminopeptidase 3 OS=Mus musculus OX=10090 GN=Xpnpep3 PE=1 SV=1	Xpnpep3	X-prolyl aminopeptidase 3, mitochondrial	ENSMUSG00000022401
Q8K1R3	Pnpt1	0.612069	0.877893	0.132467	0.0871839	[K].LYAVFTDYEHDKVSR.[D]	1xTMT6plex [N-Term];1xAcetyl [K12(100)]	Q8K1R3 1xAcetyl [K306(100)]	Polyribonucleotide nucleotidyltransferase 1, mitochondrial OS=Mus musculus OX=10090 GN=Pnpt1 PE=1 SV=1	Pnpt1	polyribonucleotide nucleotidyltransferase 1	ENSMUSG00000020464
Q5FW57	Gm4952	0.612312	1.69446	0.0202089	0.0126879	[K].LKALVDK.[W]	1xTMT6plex [K7];1xTMT6plex [N-Term];1xAcetyl [K2(100)]	Q5FW57 1xAcetyl [K43(100)]	Glycine N-acyltransferase-like protein OS=Mus musculus OX=10090 GN=Gm4952 PE=1 SV=3	Gm4952	predicted gene 4952	ENSMUSG00000071633
Q99LB2	Dhrs4	0.612345	1.51781	0.0303519	0.017912	[R].VNCLAPGLIKTR.[F]	1xCarbamidomethyl [C3];1xTMT6plex [N-Term];1xAcetyl [K10(100)]	Q99LB2 1xAcetyl [K217(100)]	Dehydrogenase/reductase SDR family member 4 OS=Mus musculus OX=10090 GN=Dhrs4 PE=1 SV=3	Dhrs4	dehydrogenase/reductase (SDR family) member 4	ENSMUSG00000022210
P36552	Cpox	0.614572	2.04022	0.00911541	0.00648924	[R].DKLWQQLR.[R]	1xTMT6plex [N-Term];1xAcetyl [K2(100)]	P36552 1xAcetyl [K371(100)]	Oxygen-dependent coproporphyrinogen-III oxidase, mitochondrial OS=Mus musculus OX=10090 GN=Cpox PE=1 SV=2	Cpox	coproporphyrinogen oxidase	ENSMUSG00000022742
Q8BH59	Slc25a12	0.614645	2.36617	0.00430357	0.00371623	[K].AIKLTVNDFVR.[D]	1xTMT6plex [N-Term];1xAcetyl [K3(100)]	Q8BH59 1xAcetyl [K406(100)];Q9QXX4 1xAcetyl [K409(100)]	Calcium-binding mitochondrial carrier protein Aralar1 OS=Mus musculus OX=10090 GN=Slc25a12 PE=1 SV=1;Calcium-binding mitochondrial carrier protein Aralar2 OS=Mus musculus OX=10090 GN=Slc25a13 PE=1 SV=1	Slc25a12	solute carrier family 25 (mitochondrial carrier, Aralar), member 12	ENSMUSG00000027010
Q99KI0	Aco2	0.61526	2.18759	0.00649242	0.00502228	[K].IHPVDKLTIQGLK.[D]	1xTMT6plex [K13];1xTMT6plex [N-Term];1xAcetyl [K6(100)]	Q99KI0 1xAcetyl [K723(100)]	Aconitate hydratase, mitochondrial OS=Mus musculus OX=10090 GN=Aco2 PE=1 SV=1	Aco2	aconitase 2, mitochondrial	ENSMUSG00000022477
Q9Z2I9	Sucla2	0.616604	2.73857	0.0018257	0.00204851	[K].AVSSQMIGQKLITK.[Q]	1xTMT6plex [K14];1xTMT6plex [N-Term];1xAcetyl [K10(100)]	Q9Z2I9 1xAcetyl [K139(100)]	Succinate--CoA ligase [ADP-forming] subunit beta, mitochondrial OS=Mus musculus OX=10090 GN=Sucla2 PE=1 SV=2	Sucla2	succinate-Coenzyme A ligase, ADP-forming, beta subunit	ENSMUSG00000022110
B1AV77	Aldh3a2	0.617841	1.98681	0.0103084	0.00713166	[K].RLQSLLKGQK.[I]	1xTMT6plex [K10];1xTMT6plex [N-Term];1xAcetyl [K7(100)]	B1AV77 1xAcetyl [K296(100)]	Aldehyde dehydrogenase OS=Mus musculus OX=10090 GN=Aldh3a2 PE=1 SV=1	Aldh3a2	aldehyde dehydrogenase family 3, subfamily A2	ENSMUSG00000010025
Q9CZU6	Cs	0.618085	0.641266	0.22842	0.193766	[K].LVAQLYK.[I]	1xTMT6plex [N-Term];1xAcetyl [K7(100)]	Q9CZU6 1xAcetyl [K382(100)]	Citrate synthase, mitochondrial OS=Mus musculus OX=10090 GN=Cs PE=1 SV=1	Cs	citrate synthase	ENSMUSG00000005683
Q9CYW4	Hdhd3	0.619328	1.6416	0.0228246	0.0138154	[K].DTLIKLR.[R]	1xTMT6plex [N-Term];1xAcetyl [K5(100)]	Q9CYW4 1xAcetyl [K20(100)]	Haloacid dehalogenase-like hydrolase domain-containing protein 3 OS=Mus musculus OX=10090 GN=Hdhd3 PE=1 SV=1	Hdhd3	haloacid dehalogenase-like hydrolase domain containing 3	ENSMUSG00000038422
P54869	Hmgcs2	0.619635	1.41538	0.0384254	0.0217228	[K].LVSSVSDLPKR.[L]	1xTMT6plex [N-Term];1xAcetyl [K10(100)]	P54869 1xAcetyl [K447(100)]	Hydroxymethylglutaryl-CoA synthase, mitochondrial OS=Mus musculus OX=10090 GN=Hmgcs2 PE=1 SV=2	Hmgcs2	3-hydroxy-3-methylglutaryl-Coenzyme A synthase 2	ENSMUSG00000027875
Q6P8N8	Clpx	0.620817	0.625358	0.236942	0.202844	[R].LPVVVPLHSLDEKTLVQILTEPR.[N]	1xTMT6plex [N-Term];1xAcetyl [K13(100)]	Q6P8N8 1xAcetyl [K499(100)]	ATP-dependent Clp protease ATP-binding subunit clpX-like, mitochondrial OS=Mus musculus OX=10090 GN=Clpx PE=1 SV=1	Clpx	caseinolytic mitochondrial matrix peptidase chaperone subunit	ENSMUSG00000015357
A0A0R4J094	Fahd2a	0.620943	2.51459	0.0030578	0.00292282	[K].DTIADPHNLKICCR.[V]	2xCarbamidomethyl [C12;C13];1xTMT6plex [N-Term];1xAcetyl [K10(100)]	A0A0R4J094 1xAcetyl [K233(100)]	Fumarylacetoacetate hydrolase domain-containing 2A OS=Mus musculus OX=10090 GN=Fahd2a PE=1 SV=1	Fahd2a	fumarylacetoacetate hydrolase domain containing 2A	ENSMUSG00000027371
Q91VM9	Ppa2	0.621461	1.54836	0.0282905	0.0165887	[K].FHDIDDVKK.[F]	1xTMT6plex [K9];1xTMT6plex [N-Term];1xAcetyl [K8(100)]	Q91VM9 1xAcetyl [K219(100)]	Inorganic pyrophosphatase 2, mitochondrial OS=Mus musculus OX=10090 GN=Ppa2 PE=1 SV=1	Ppa2	pyrophosphatase (inorganic) 2	ENSMUSG00000028013
Q9DC70	Ndufs7	0.622017	1.79668	0.0159705	0.00991761	[K].AGAGAVVPKLSHLPR.[S]	1xTMT6plex [N-Term];1xAcetyl [K9(100)]	Q9DC70 1xAcetyl [K62(100)]	NADH dehydrogenase [ubiquinone] iron-sulfur protein 7, mitochondrial OS=Mus musculus OX=10090 GN=Ndufs7 PE=1 SV=1	Ndufs7	NADH:ubiquinone oxidoreductase core subunit S7	ENSMUSG00000020153
Q9CWD8	Nubpl	0.622443	0.527563	0.296781	0.265262	[R].GLMVMSAIEKLLR.[Q]	1xTMT6plex [N-Term];1xAcetyl [K10(100)]	Q9CWD8 1xAcetyl [K167(100)]	Iron-sulfur protein NUBPL OS=Mus musculus OX=10090 GN=Nubpl PE=1 SV=2	Nubpl	nucleotide binding protein-like	ENSMUSG00000035142
Q9CZD3	Gars	0.622898	2.17347	0.00670695	0.0049979	[R].ADHLLKAHLQK.[L]	1xTMT6plex [K11];1xTMT6plex [N-Term];1xAcetyl [K6(100)]	Q9CZD3 1xAcetyl [K209(100)]	Glycine--tRNA ligase OS=Mus musculus OX=10090 GN=Gars1 PE=1 SV=1	Gars	glycyl-tRNA synthetase	ENSMUSG00000029777
Q921G7	Etfdh	0.623079	2.14039	0.0072378	0.005295	[R].GMEPWTLKHK.[G]	1xOxidation [M2];1xTMT6plex [K10];1xTMT6plex [N-Term];1xAcetyl [K8(100)]	Q921G7 1xAcetyl [K486(100)]	Electron transfer flavoprotein-ubiquinone oxidoreductase, mitochondrial OS=Mus musculus OX=10090 GN=Etfdh PE=1 SV=1	Etfdh	electron transferring flavoprotein, dehydrogenase	ENSMUSG00000027809
V9GXI7	Mrpl20	0.624024	1.9254	0.0118741	0.00778589	[K].SLAALAKR.[R]	1xTMT6plex [N-Term];1xAcetyl [K7(100)]	V9GXI7 1xAcetyl [K84(100)]	39S ribosomal protein L20, mitochondrial OS=Mus musculus OX=10090 GN=Mrpl20 PE=1 SV=1	Mrpl20	mitochondrial ribosomal protein L20	ENSMUSG00000029066
P03930	mt-Atp8	0.624104	2.88388	0.00130652	0.00154144	[K].TPWELKWTK.[I]	1xTMT6plex [K9];1xTMT6plex [N-Term];1xAcetyl [K6(100)]	P03930 1xAcetyl [K54(100)]	ATP synthase protein 8 OS=Mus musculus OX=10090 GN=Mtatp8 PE=1 SV=1	mt-Atp8	mitochondrially encoded ATP synthase 8	ENSMUSG00000064356
Q9D6S7	Mrrf	0.624501	0.654821	0.221401	0.184432	[R].LIEKQISQMADDTVAELDQHLAAK.[T]	1xTMT6plex [K24];1xTMT6plex [N-Term];1xAcetyl [K4(100)]	Q9D6S7 1xAcetyl [K236(100)]	Ribosome-recycling factor, mitochondrial OS=Mus musculus OX=10090 GN=Mrrf PE=1 SV=1	Mrrf	mitochondrial ribosome recycling factor	ENSMUSG00000026887
Q9CZS1	Aldh1b1	0.625253	1.41274	0.0386597	0.0216242	[K].LFINNEWHDAVSKK.[T]	1xTMT6plex [K14];1xTMT6plex [N-Term];1xAcetyl [K13(100)]	Q9CZS1 1xAcetyl [K53(100)]	Aldehyde dehydrogenase X, mitochondrial OS=Mus musculus OX=10090 GN=Aldh1b1 PE=1 SV=1	Aldh1b1	aldehyde dehydrogenase 1 family, member B1	ENSMUSG00000035561
Q99LC5	Etfa	0.626262	1.42766	0.0373539	0.021029	[R].TIYAGNALCTVKCDEK.[V]	2xCarbamidomethyl [C9;C13];1xTMT6plex [K16];1xTMT6plex [N-Term];1xAcetyl [K12(100)]	Q99LC5 1xAcetyl [K158(100)]	Electron transfer flavoprotein subunit alpha, mitochondrial OS=Mus musculus OX=10090 GN=Etfa PE=1 SV=2	Etfa	electron transferring flavoprotein, alpha polypeptide	ENSMUSG00000032314
Q8QZS1	Hibch	0.626842	1.79415	0.0160638	0.00985629	[K].VINKMSPTSLK.[I]	1xTMT6plex [K11];1xTMT6plex [N-Term];1xAcetyl [K4(100)]	Q8QZS1 1xAcetyl [K300(100)]	3-hydroxyisobutyryl-CoA hydrolase, mitochondrial OS=Mus musculus OX=10090 GN=Hibch PE=1 SV=1	Hibch	3-hydroxyisobutyryl-Coenzyme A hydrolase	ENSMUSG00000041426
Q99KB8	Hagh	0.62711	2.71529	0.00192623	0.00200189	[K].LVKLEPGLK.[V]	1xTMT6plex [K9];1xTMT6plex [N-Term];1xAcetyl [K3(100)]	Q99KB8 1xAcetyl [K117(100)]	Hydroxyacylglutathione hydrolase, mitochondrial OS=Mus musculus OX=10090 GN=Hagh PE=1 SV=2	Hagh	hydroxyacyl glutathione hydrolase	ENSMUSG00000024158
P54071	Idh2	0.628442	2.07238	0.00846494	0.00588204	[K].VEKPVVEMDGDEMTR.[I]	2xOxidation [M8;M13];1xTMT6plex [N-Term];1xAcetyl [K3(100)]	P54071 1xAcetyl [K48(100)]	Isocitrate dehydrogenase [NADP], mitochondrial OS=Mus musculus OX=10090 GN=Idh2 PE=1 SV=3	Idh2	isocitrate dehydrogenase 2 (NADP+), mitochondrial	ENSMUSG00000030541
Q9DBG1	Cyp27a1	0.628715	1.60222	0.024991	0.0145849	[K].EVTGVVPFGKVPQHK.[D]	1xTMT6plex [K15];1xTMT6plex [N-Term];1xAcetyl [K10(100)]	Q9DBG1 1xAcetyl [K375(100)]	Sterol 26-hydroxylase, mitochondrial OS=Mus musculus OX=10090 GN=Cyp27a1 PE=1 SV=1	Cyp27a1	cytochrome P450, family 27, subfamily a, polypeptide 1	ENSMUSG00000026170
Q8QZT1	Acat1	0.629478	1.57935	0.0263419	0.0151276	[K].IHMGNCAENTAKK.[M]	1xCarbamidomethyl [C6];1xTMT6plex [N-Term];2xAcetyl [K12(100);K13(100)]	Q8QZT1 2xAcetyl [K199(100);K200(100)]	Acetyl-CoA acetyltransferase, mitochondrial OS=Mus musculus OX=10090 GN=Acat1 PE=1 SV=1	Acat1	acetyl-Coenzyme A acetyltransferase 1	ENSMUSG00000032047
Q99KI0	Aco2	0.629523	2.27038	0.00536559	0.00415634	[K].FNPETDFLTGKDGK.[K]	1xTMT6plex [K14];1xTMT6plex [N-Term];1xAcetyl [K11(100)]	Q99KI0 1xAcetyl [K517(100)]	Aconitate hydratase, mitochondrial OS=Mus musculus OX=10090 GN=Aco2 PE=1 SV=1	Aco2	aconitase 2, mitochondrial	ENSMUSG00000022477
P11725	Otc	0.630108	1.42325	0.0377357	0.021022	[K].ENGTKLSMTNDPLEAAR.[G]	1xTMT6plex [N-Term];1xAcetyl [K5(100)]	P11725 1xAcetyl [K243(100)]	Ornithine carbamoyltransferase, mitochondrial OS=Mus musculus OX=10090 GN=Otc PE=1 SV=1	Otc	ornithine transcarbamylase	ENSMUSG00000031173
Q8BWF0	Aldh5a1	0.630326	1.49979	0.0316379	0.0177632	[R].GIHDSFVTKFAEAMK.[K]	1xTMT6plex [K15];1xTMT6plex [N-Term];1xAcetyl [K9(100)]	Q8BWF0 1xAcetyl [K347(100)]	Succinate-semialdehyde dehydrogenase, mitochondrial OS=Mus musculus OX=10090 GN=Aldh5a1 PE=1 SV=1	Aldh5a1	aldhehyde dehydrogenase family 5, subfamily A1	ENSMUSG00000035936
P05202	Got2	0.630937	2.90206	0.00125296	0.00147836	[K].EFSVYMTKDGR.[I]	1xTMT6plex [N-Term];1xAcetyl [K8(100)]	P05202 1xAcetyl [K404(100)]	Aspartate aminotransferase, mitochondrial OS=Mus musculus OX=10090 GN=Got2 PE=1 SV=1	Got2	glutamatic-oxaloacetic transaminase 2, mitochondrial	ENSMUSG00000031672
Q91XE0	Glyat	0.63133	1.03844	0.0915294	0.0520681	[-].MIVPLQGAQMLQMLEKSLR.[K]	3xOxidation [M1;M10;M13];1xTMT6plex [N-Term];1xAcetyl [K16(100)]	Q91XE0 1xAcetyl [K16(100)]	Glycine N-acyltransferase OS=Mus musculus OX=10090 GN=Glyat PE=1 SV=1	Glyat	glycine-N-acyltransferase	ENSMUSG00000063683
Q9D1I5	Mcee	0.632257	0.858554	0.138499	0.0900517	[R].LNHVAVAVPDLEKASSFYR.[D]	1xTMT6plex [N-Term];1xAcetyl [K13(100)]	Q9D1I5 1xAcetyl [K62(100)]	Methylmalonyl-CoA epimerase, mitochondrial OS=Mus musculus OX=10090 GN=Mcee PE=1 SV=1	Mcee	methylmalonyl CoA epimerase	ENSMUSG00000033429
Q99KR3	Lactb2	0.633043	1.73291	0.0184965	0.0110252	[K].NINNDTTYCIKK.[L]	1xCarbamidomethyl [C9];1xTMT6plex [K12];1xTMT6plex [N-Term];1xAcetyl [K11(100)]	Q99KR3 1xAcetyl [K102(100)]	Endoribonuclease LACTB2 OS=Mus musculus OX=10090 GN=Lactb2 PE=1 SV=1	Lactb2	lactamase, beta 2	ENSMUSG00000025937
Q925I1	Atad3a	0.633172	2.1412	0.00722442	0.00506648	[R].AQYQDKLAR.[Q]	1xTMT6plex [N-Term];1xAcetyl [K6(100)]	Q925I1 1xAcetyl [K134(100)]	ATPase family AAA domain-containing protein 3 OS=Mus musculus OX=10090 GN=Atad3 PE=1 SV=1	Atad3a	ATPase family, AAA domain containing 3A	ENSMUSG00000029036
Q99K67	Aass	0.633634	1.56649	0.0271339	0.0153769	[R].IQFLSMSTKK.[K]	1xOxidation [M6];1xTMT6plex [K10];1xTMT6plex [N-Term];1xAcetyl [K9(100)]	Q99K67 1xAcetyl [K480(100)]	Alpha-aminoadipic semialdehyde synthase, mitochondrial OS=Mus musculus OX=10090 GN=Aass PE=1 SV=1	Aass	aminoadipate-semialdehyde synthase	ENSMUSG00000029695
Q99KI0	Aco2	0.634224	1.57606	0.0265422	0.015055	[K].VAVPSTIHCDHLIEAQVGGEKDLR.[R]	1xCarbamidomethyl [C9];1xTMT6plex [N-Term];1xAcetyl [K21(100)]	Q99KI0 1xAcetyl [K138(100)]	Aconitate hydratase, mitochondrial OS=Mus musculus OX=10090 GN=Aco2 PE=1 SV=1	Aco2	aconitase 2, mitochondrial	ENSMUSG00000022477
Q8C196	Cps1	0.63454	1.46746	0.0340833	0.0188832	[K].QISKCLGLTEAQTR.[E]	1xCarbamidomethyl [C5];1xTMT6plex [N-Term];1xAcetyl [K4(100)]	Q8C196 1xAcetyl [K919(100)]	Carbamoyl-phosphate synthase [ammonia], mitochondrial OS=Mus musculus OX=10090 GN=Cps1 PE=1 SV=2	Cps1	carbamoyl-phosphate synthetase 1	ENSMUSG00000025991
Q99N15	Hsd17b10	0.634658	1.51123	0.0308153	0.0171635	[K].LGESCIFAPANVTSEKEIQAALTLAK.[E]	1xCarbamidomethyl [C5];1xTMT6plex [K26];1xTMT6plex [N-Term];1xAcetyl [K16(100)]	Q99N15 1xAcetyl [K69(100)]	17beta-hydroxysteroid dehydrogenase type 10/short chain L-3-hydroxyacyl-CoA dehydrogenase OS=Mus musculus OX=10090 GN=Hsd17b10 PE=1 SV=1	Hsd17b10	hydroxysteroid (17-beta) dehydrogenase 10	ENSMUSG00000025260
D3YTT4	Acad8	0.635196	2.27152	0.00535153	0.00399408	[R].HKFCPPLCTMEK.[F]	2xCarbamidomethyl [C4;C8];1xOxidation [M10];1xTMT6plex [K12];1xTMT6plex [N-Term];1xAcetyl [K2(100)]	D3YTT4 1xAcetyl [K142(100)]	Isobutyryl-CoA dehydrogenase, mitochondrial OS=Mus musculus OX=10090 GN=Acad8 PE=1 SV=1	Acad8	acyl-Coenzyme A dehydrogenase family, member 8	ENSMUSG00000031969
P11352	Gpx1	0.63546	1.48089	0.0330455	0.0183113	[K].YVRPGGGFEPNFTLFEK.[C]	1xTMT6plex [N-Term];1xAcetyl [K17(100)]	P11352 1xAcetyl [K112(100)]	Glutathione peroxidase 1 OS=Mus musculus OX=10090 GN=Gpx1 PE=1 SV=2	Gpx1	glutathione peroxidase 1	ENSMUSG00000063856
Q91VA7	Idh3b	0.635468	2.09176	0.00809549	0.00559729	[R].KLDLFANVVHVKSLPGYK.[T]	2xTMT6plex [K1;K12];1xTMT6plex [N-Term];1xAcetyl [K18(100)]	Q91VA7 1xAcetyl [K151(100)]	Isocitrate dehydrogenase [NAD] subunit, mitochondrial OS=Mus musculus OX=10090 GN=Idh3b PE=1 SV=1	Idh3b	isocitrate dehydrogenase 3 (NAD+) beta	ENSMUSG00000027406
Q99K67	Aass	0.635559	1.15345	0.0702352	0.0379229	[K].TDGVYDPVEYEKYPER.[Y]	1xTMT6plex [N-Term];1xAcetyl [K12(100)]	Q99K67 1xAcetyl [K286(100)]	Alpha-aminoadipic semialdehyde synthase, mitochondrial OS=Mus musculus OX=10090 GN=Aass PE=1 SV=1	Aass	aminoadipate-semialdehyde synthase	ENSMUSG00000029695
Q61941	Nnt	0.636654	0.567424	0.270755	0.237481	[K].QGFNVVVESGAGEASKFPDDLYR.[A]	1xTMT6plex [N-Term];1xAcetyl [K16(100)]	Q61941 1xAcetyl [K100(100)]	NAD(P) transhydrogenase, mitochondrial OS=Mus musculus OX=10090 GN=Nnt PE=1 SV=2	Nnt	nicotinamide nucleotide transhydrogenase	ENSMUSG00000025453
Q91XE0	Glyat	0.637672	2.03451	0.00923623	0.00603048	[K].HSENILYVSSETIKK.[L]	1xTMT6plex [K];1xTMT6plex [N-Term];1xAcetyl [K14(100)]	Q91XE0 1xAcetyl [K141(100)]	Glycine N-acyltransferase OS=Mus musculus OX=10090 GN=Glyat PE=1 SV=1	Glyat	glycine-N-acyltransferase	ENSMUSG00000063683
Q9Z2I8	Suclg2	0.637754	2.00353	0.00991914	0.00642773	[R].ELELKVPLVVR.[L]	1xTMT6plex [N-Term];1xAcetyl [K5(100)]	Q9Z2I8 1xAcetyl [K387(100)]	Succinate--CoA ligase [GDP-forming] subunit beta, mitochondrial OS=Mus musculus OX=10090 GN=Suclg2 PE=1 SV=3	Suclg2	succinate-Coenzyme A ligase, GDP-forming, beta subunit	ENSMUSG00000061838
Q14DH7	Acss3	0.63825	1.22676	0.0593252	0.0316851	[K].GHVPLALCVLKK.[D]	1xCarbamidomethyl [C8];1xTMT6plex [K12];1xTMT6plex [N-Term];1xAcetyl [K11(100)]	Q14DH7 1xAcetyl [K600(100)]	Acyl-CoA synthetase short-chain family member 3, mitochondrial OS=Mus musculus OX=10090 GN=Acss3 PE=1 SV=2	Acss3	acyl-CoA synthetase short-chain family member 3	ENSMUSG00000035948
Q91ZA3	Pcca	0.638691	1.77674	0.0167208	0.00985851	[K].GDISTKFLSDVYPDGFK.[G]	1xTMT6plex [K17];1xTMT6plex [N-Term];1xAcetyl [K6(100)]	Q91ZA3 1xAcetyl [K498(100)]	Propionyl-CoA carboxylase alpha chain, mitochondrial OS=Mus musculus OX=10090 GN=Pcca PE=1 SV=2	Pcca	propionyl-Coenzyme A carboxylase, alpha polypeptide	ENSMUSG00000041650
Q8R1S0	Coq6	0.639522	2.23273	0.00585149	0.00428363	[R].HAVALLKPTK.[V]	1xTMT6plex [K10];1xTMT6plex [N-Term];1xAcetyl [K7(100)]	Q8R1S0 1xAcetyl [K330(100)]	Ubiquinone biosynthesis monooxygenase COQ6, mitochondrial OS=Mus musculus OX=10090 GN=Coq6 PE=1 SV=3	Coq6	coenzyme Q6 monooxygenase	ENSMUSG00000021235
A0A140LHR8	Acsm5	0.640229	2.00856	0.00980472	0.00627785	[K].WTFEELGKQSR.[K]	1xTMT6plex [N-Term];1xAcetyl [K8(100)]	A0A140LHR8 1xAcetyl [K96(100)]	Acyl-coenzyme A synthetase ACSM5, mitochondrial OS=Mus musculus OX=10090 GN=Acsm5 PE=1 SV=1	Acsm5	acyl-CoA synthetase medium-chain family member 5	ENSMUSG00000030972
Q9JHW2	Nit2	0.640236	1.60821	0.0246487	0.0140088	[K].RADLYTVESKKP.[-]	1xTMT6plex [K11];1xTMT6plex [N-Term];1xAcetyl [K10(100)]	Q9JHW2 1xAcetyl [K274(100)]	Omega-amidase NIT2 OS=Mus musculus OX=10090 GN=Nit2 PE=1 SV=1	Nit2	nitrilase family, member 2	ENSMUSG00000022751
Q8JZU2	Slc25a1	0.640457	1.48767	0.0325333	0.0178287	[R].NTLDCGLKILK.[N]	1xCarbamidomethyl [C5];1xTMT6plex [K11];1xTMT6plex [N-Term];1xAcetyl [K8(100)]	Q8JZU2 1xAcetyl [K265(100)]	Tricarboxylate transport protein, mitochondrial OS=Mus musculus OX=10090 GN=Slc25a1 PE=1 SV=1	Slc25a1	solute carrier family 25 (mitochondrial carrier, citrate transporter), member 1	ENSMUSG00000003528
Q3U367	Aldh9a1	0.640659	1.80283	0.015746	0.00935276	[K].AAFKLWSK.[K]	1xTMT6plex [K8];1xTMT6plex [N-Term];1xAcetyl [K4(100)]	Q3U367 1xAcetyl [K87(100)]	4-trimethylaminobutyraldehyde dehydrogenase OS=Mus musculus OX=10090 GN=Aldh9a1 PE=1 SV=1	Aldh9a1	aldehyde dehydrogenase 9, subfamily A1	ENSMUSG00000026687
Q3ULD5	Mccc2	0.640813	1.72384	0.018887	0.0109894	[K].GGTYYPVTVKK.[H]	1xTMT6plex [K11];1xTMT6plex [N-Term];1xAcetyl [K10(100)]	Q3ULD5 1xAcetyl [K151(100)]	Methylcrotonoyl-CoA carboxylase beta chain, mitochondrial OS=Mus musculus OX=10090 GN=Mccc2 PE=1 SV=1	Mccc2	methylcrotonoyl-Coenzyme A carboxylase 2 (beta)	ENSMUSG00000021646
Q99N15	Hsd17b10	0.641554	2.02402	0.00946192	0.00605412	[K].GLVAVVTGGASGLGLATAKR.[L]	1xTMT6plex [N-Term];1xAcetyl [K19(100)]	Q99N15 1xAcetyl [K28(100)]	17beta-hydroxysteroid dehydrogenase type 10/short chain L-3-hydroxyacyl-CoA dehydrogenase OS=Mus musculus OX=10090 GN=Hsd17b10 PE=1 SV=1	Hsd17b10	hydroxysteroid (17-beta) dehydrogenase 10	ENSMUSG00000025260
Q9Z2I9	Sucla2	0.641978	1.27278	0.0533608	0.0284935	[R].GKGTFTSGLKGGVK.[I]	1xTMT6plex [K14];1xTMT6plex [N-Term];2xAcetyl [K2(100);K10(100)]	Q9Z2I9 2xAcetyl [K108(100);K116(100)]	Succinate--CoA ligase [ADP-forming] subunit beta, mitochondrial OS=Mus musculus OX=10090 GN=Sucla2 PE=1 SV=2	Sucla2	succinate-Coenzyme A ligase, ADP-forming, beta subunit	ENSMUSG00000022110
P22315	Fech	0.642754	2.20163	0.00628598	0.00445376	[K].VMEKLGYPNPYR.[L]	1xOxidation [M2];1xTMT6plex [N-Term];1xAcetyl [K4(100)]	P22315 1xAcetyl [K287(100)]	Ferrochelatase, mitochondrial OS=Mus musculus OX=10090 GN=Fech PE=1 SV=2	Fech	ferrochelatase	ENSMUSG00000024588
Q8CGK3	Lonp1	0.642952	0.987257	0.102978	0.0591613	[K].ALTAEIVKTIR.[D]	1xTMT6plex [N-Term];1xAcetyl [K8(100)]	Q8CGK3 1xAcetyl [K287(100)]	Lon protease homolog, mitochondrial OS=Mus musculus OX=10090 GN=Lonp1 PE=1 SV=2	Lonp1	lon peptidase 1, mitochondrial	ENSMUSG00000041168
Q9Z2I9	Sucla2	0.643153	1.63473	0.0231886	0.0131885	[K].GTFTSGLKGGVK.[I]	1xTMT6plex [K12];1xTMT6plex [N-Term];1xAcetyl [K8(100)]	Q9Z2I9 1xAcetyl [K116(100)]	Succinate--CoA ligase [ADP-forming] subunit beta, mitochondrial OS=Mus musculus OX=10090 GN=Sucla2 PE=1 SV=2	Sucla2	succinate-Coenzyme A ligase, ADP-forming, beta subunit	ENSMUSG00000022110
Q8VDC0	Lars2	0.643302	2.05434	0.00882387	0.00574276	[K].ALQKALVPGR.[D]	1xTMT6plex [N-Term];1xAcetyl [K4(100)]	Q8VDC0 1xAcetyl [K332(100)]	Probable leucine--tRNA ligase, mitochondrial OS=Mus musculus OX=10090 GN=Lars2 PE=1 SV=1	Lars2	leucyl-tRNA synthetase, mitochondrial	ENSMUSG00000035202
Q8BMS1	Hadha	0.643444	1.50937	0.0309478	0.0169104	[K].NVQQLAILGAGLMGAGIAQVSVDKGLK.[T]	1xTMT6plex [K27];1xTMT6plex [N-Term];1xAcetyl [K24(100)]	Q8BMS1 1xAcetyl [K383(100)]	Trifunctional enzyme subunit alpha, mitochondrial OS=Mus musculus OX=10090 GN=Hadha PE=1 SV=1	Hadha	hydroxyacyl-CoA dehydrogenase trifunctional multienzyme complex subunit alpha	ENSMUSG00000025745
Q8VCZ9	Prodh2	0.643961	3.22652	0.000593578	0.00125637	[R].GAYLDKER.[S]	1xTMT6plex [N-Term];1xAcetyl [K6(100)]	Q8VCZ9 1xAcetyl [K310(100)]	Hydroxyproline dehydrogenase OS=Mus musculus OX=10090 GN=Prodh2 PE=1 SV=1	Prodh2	proline dehydrogenase (oxidase) 2	ENSMUSG00000036892
P35486	Pdha1	0.644709	1.38662	0.0410561	0.0218349	[K].ADQLYKQKIIR.[G]	1xTMT6plex [N-Term];2xAcetyl [K6(100);K8(100)]	P35486 2xAcetyl [K83(100);K85(100)]	Pyruvate dehydrogenase E1 component subunit alpha, somatic form, mitochondrial OS=Mus musculus OX=10090 GN=Pdha1 PE=1 SV=1	Pdha1	pyruvate dehydrogenase E1 alpha 1	ENSMUSG00000031299
Q9EQ20	Aldh6a1	0.645116	1.23799	0.0578107	0.030457	[K].AEMDAAVESCKR.[A]	1xCarbamidomethyl [C10];1xOxidation [M3];1xTMT6plex [N-Term];1xAcetyl [K11(100)]	Q9EQ20 1xAcetyl [K87(100)]	Methylmalonate-semialdehyde dehydrogenase [acylating], mitochondrial OS=Mus musculus OX=10090 GN=Aldh6a1 PE=1 SV=1	Aldh6a1	aldehyde dehydrogenase family 6, subfamily A1	ENSMUSG00000021238
Q03265	Atp5a1	0.647078	1.35437	0.0442216	0.0232489	[K].ITKFENAFLSHVISQHQSLLGNIR.[S]	1xTMT6plex [N-Term];1xAcetyl [K3(100)]	Q03265 1xAcetyl [K506(100)]	ATP synthase subunit alpha, mitochondrial OS=Mus musculus OX=10090 GN=Atp5f1a PE=1 SV=1	Atp5a1	ATP synthase, H+ transporting, mitochondrial F1 complex, alpha subunit 1	ENSMUSG00000025428
Q99JR6	Nmnat3	0.64869	0.924997	0.118851	0.0712898	[K].DTHIQEIVEKFGLVCVSR.[S]	1xCarbamidomethyl [C15];1xTMT6plex [N-Term];1xAcetyl [K10(100)]	Q99JR6 1xAcetyl [K158(100)]	Nicotinamide/nicotinic acid mononucleotide adenylyltransferase 3 OS=Mus musculus OX=10090 GN=Nmnat3 PE=1 SV=1	Nmnat3	nicotinamide nucleotide adenylyltransferase 3	ENSMUSG00000032456
F6WI02	Stoml2	0.648922	0.579998	0.263028	0.227574	[K].KQAQILASEAEKAEQINQAAGEASAVLAK.[A]	1xTMT6plex [K29];1xTMT6plex [N-Term];2xAcetyl [K1(100);K12(100)]	F6WI02 2xAcetyl [K181(100);K192(100)]	Stomatin-like protein 2, mitochondrial (Fragment) OS=Mus musculus OX=10090 GN=Stoml2 PE=1 SV=1	Stoml2	stomatin (Epb7.2)-like 2	ENSMUSG00000028455
Q8K4F5	Abhd11	0.651937	1.9524	0.0111584	0.00675567	[K].TNFNSLAKAMVQR.[T]	1xOxidation [M10];1xTMT6plex [N-Term];1xAcetyl [K8(100)]	Q8K4F5 1xAcetyl [K79(100)]	Protein ABHD11 OS=Mus musculus OX=10090 GN=Abhd11 PE=1 SV=1	Abhd11	abhydrolase domain containing 11	ENSMUSG00000040532
Q8CC88	Vwa8	0.65248	3.49641	0.000318854	0.00106907	[K].GPVLVNMEKYPIEK.[H]	1xTMT6plex [K14];1xTMT6plex [N-Term];1xAcetyl [K9(100)]	Q8CC88 1xAcetyl [K1083(100)]	von Willebrand factor A domain-containing protein 8 OS=Mus musculus OX=10090 GN=Vwa8 PE=1 SV=2	Vwa8	von Willebrand factor A domain containing 8	ENSMUSG00000058997
Q9JHW2	Nit2	0.655439	1.36688	0.0429654	0.0222933	[K].AGTEETILYSDIDLKK.[L]	1xTMT6plex [K16];1xTMT6plex [N-Term];1xAcetyl [K15(100)]	Q9JHW2 1xAcetyl [K249(100)]	Omega-amidase NIT2 OS=Mus musculus OX=10090 GN=Nit2 PE=1 SV=1	Nit2	nitrilase family, member 2	ENSMUSG00000022751
Q3UMR5	Mcu	0.656129	2.31678	0.00482193	0.00353416	[K].DAIAQAEMDLKR.[L]	1xTMT6plex [N-Term];1xAcetyl [K11(100)]	Q3UMR5 1xAcetyl [K331(100)]	Calcium uniporter protein, mitochondrial OS=Mus musculus OX=10090 GN=Mcu PE=1 SV=2	Mcu	mitochondrial calcium uniporter	ENSMUSG00000009647
P99029	Prdx5	0.656205	2.59758	0.00252592	0.00215357	[K].VNLAELFKGKK.[G]	2xTMT6plex [K10;K11];1xTMT6plex [N-Term];1xAcetyl [K8(100)]	P99029 1xAcetyl [K79(100)]	Peroxiredoxin-5, mitochondrial OS=Mus musculus OX=10090 GN=Prdx5 PE=1 SV=2	Prdx5	peroxiredoxin 5	ENSMUSG00000024953
P29758	Oat	0.656802	2.01705	0.00961513	0.00590514	[K].SQVDKLTLTSR.[A]	1xTMT6plex [N-Term];1xAcetyl [K5(100)]	P29758 1xAcetyl [K107(100)]	Ornithine aminotransferase, mitochondrial OS=Mus musculus OX=10090 GN=Oat PE=1 SV=1	Oat	ornithine aminotransferase	ENSMUSG00000030934
Q07417	Acads	0.657766	1.53678	0.0290548	0.0154222	[R].ACASTGVIMSVNNSLYLGPILKFGSAQQK.[Q]	1xCarbamidomethyl [C2];1xTMT6plex [K29];1xTMT6plex [N-Term];1xAcetyl [K22(100)]	Q07417 1xAcetyl [K129(100)]	Short-chain specific acyl-CoA dehydrogenase, mitochondrial OS=Mus musculus OX=10090 GN=Acads PE=1 SV=2	Acads	acyl-Coenzyme A dehydrogenase, short chain	ENSMUSG00000029545
P54869	Hmgcs2	0.658558	2.47016	0.00338723	0.00277551	[K].ASLDMFNQKTK.[A]	1xTMT6plex [K11];1xTMT6plex [N-Term];1xAcetyl [K9(100)]	P54869 1xAcetyl [K367(100)]	Hydroxymethylglutaryl-CoA synthase, mitochondrial OS=Mus musculus OX=10090 GN=Hmgcs2 PE=1 SV=2	Hmgcs2	3-hydroxy-3-methylglutaryl-Coenzyme A synthase 2	ENSMUSG00000027875
Q9CQN1	Trap1	0.658834	1.63476	0.0231868	0.0126072	[K].KLLDIVAR.[S]	1xTMT6plex [N-Term];1xAcetyl [K1(100)]	Q9CQN1 1xAcetyl [K98(100)]	Heat shock protein 75 kDa, mitochondrial OS=Mus musculus OX=10090 GN=Trap1 PE=1 SV=1	Trap1	TNF receptor-associated protein 1	ENSMUSG00000005981
Q3TZX3	Slc25a33	0.659167	2.20432	0.00624717	0.00419076	[K].SILEKEGPK.[S]	1xTMT6plex [K9];1xTMT6plex [N-Term];1xAcetyl [K5(100)]	Q3TZX3 1xAcetyl [K84(100)]	Solute carrier family 25 member 33 OS=Mus musculus OX=10090 GN=Slc25a33 PE=2 SV=1	Slc25a33	solute carrier family 25, member 33	ENSMUSG00000028982
Q8K1R3	Pnpt1	0.659408	1.6803	0.0208783	0.0113496	[K].VGVKYTQQIIQGIQQLVK.[E]	1xTMT6plex [K18];1xTMT6plex [N-Term];1xAcetyl [K4(100)]	Q8K1R3 1xAcetyl [K250(100)]	Polyribonucleotide nucleotidyltransferase 1, mitochondrial OS=Mus musculus OX=10090 GN=Pnpt1 PE=1 SV=1	Pnpt1	polyribonucleotide nucleotidyltransferase 1	ENSMUSG00000020464
Q9CPY7	Lap3	0.659827	0.565464	0.271979	0.235829	[R].TFYGLHQDFPSVVVVGLGKR.[S]	1xTMT6plex [N-Term];1xAcetyl [K19(100)]	Q9CPY7 1xAcetyl [K103(100)]	Cytosol aminopeptidase OS=Mus musculus OX=10090 GN=Lap3 PE=1 SV=3	Lap3	leucine aminopeptidase 3	ENSMUSG00000039682
Q9DBG1	Cyp27a1	0.659966	1.7483	0.0178524	0.00984505	[K].VQELKAQLQETGPDGVR.[V]	1xTMT6plex [N-Term];1xAcetyl [K5(100)]	Q9DBG1 1xAcetyl [K296(100)]	Sterol 26-hydroxylase, mitochondrial OS=Mus musculus OX=10090 GN=Cyp27a1 PE=1 SV=1	Cyp27a1	cytochrome P450, family 27, subfamily a, polypeptide 1	ENSMUSG00000026170
Q8BIJ6	Iars2	0.660245	1.57353	0.0266972	0.0142694	[K].TVKFIPGAALNSMTDMLDR.[R]	1xOxidation [M];1xTMT6plex [N-Term];1xAcetyl [K3(100)]	Q8BIJ6 1xAcetyl [K500(100)]	Isoleucine--tRNA ligase, mitochondrial OS=Mus musculus OX=10090 GN=Iars2 PE=1 SV=1	Iars2	isoleucine-tRNA synthetase 2, mitochondrial	ENSMUSG00000026618
Q91WS0	Cisd1	0.660407	1.93317	0.0116635	0.00681214	[K].HNEETGDNVGPLIIKK.[K]	1xTMT6plex [K16];1xTMT6plex [N-Term];1xAcetyl [K15(100)]	Q91WS0 1xAcetyl [K104(100)]	CDGSH iron-sulfur domain-containing protein 1 OS=Mus musculus OX=10090 GN=Cisd1 PE=1 SV=1	Cisd1	CDGSH iron sulfur domain 1	ENSMUSG00000037710
Q9EP89	Lactb	0.662195	2.09448	0.0080449	0.00501879	[K].EKFENSIESLR.[L]	1xTMT6plex [N-Term];1xAcetyl [K2(100)]	Q9EP89 1xAcetyl [K301(100)]	Serine beta-lactamase-like protein LACTB, mitochondrial OS=Mus musculus OX=10090 GN=Lactb PE=1 SV=1	Lactb	lactamase, beta	ENSMUSG00000032370
A0A0U1RNL7	Bckdk	0.66295	2.19303	0.00641172	0.00419341	[K].HIQDEKLVR.[Y]	1xTMT6plex [N-Term];1xAcetyl [K6(100)]	A0A0U1RNL7 1xAcetyl [K184(100)]	Protein-serine/threonine kinase OS=Mus musculus OX=10090 GN=Bckdk PE=1 SV=1	Bckdk	branched chain ketoacid dehydrogenase kinase	ENSMUSG00000030802
E9Q705	Bola3	0.662987	2.27683	0.00528651	0.0036547	[K].IESEEFKEK.[R]	1xTMT6plex [K9];1xTMT6plex [N-Term];1xAcetyl [K7(100)]	E9Q705 1xAcetyl [K61(100)]	BolA-like protein 3 OS=Mus musculus OX=10090 GN=Bola3 PE=1 SV=1	Bola3	bolA-like 3 (E. coli)	ENSMUSG00000045160
Q9DB20	Atp5o	0.663324	0.651604	0.223047	0.180227	[K].EKKLDQVEKELLR.[V]	1xTMT6plex [N-Term];3xAcetyl [K2(100);K3(100);K9(100)]	Q9DB20 3xAcetyl [K53(100);K54(100);K60(100)];A0A338P776 3xAcetyl [K55(100);K56(100);K62(100)]	ATP synthase subunit O, mitochondrial OS=Mus musculus OX=10090 GN=Atp5po PE=1 SV=1;ATP synthase, H+-transporting, mitochondrial F1 complex, O subunit (Fragment) OS=Mus musculus OX=10090 GN=Atp5o PE=1 SV=1	Atp5o	ATP synthase, H+ transporting, mitochondrial F1 complex, O subunit	ENSMUSG00000022956
Q9CYW4	Hdhd3	0.666087	2.00546	0.00987507	0.00588598	[R].GLKLAVVSNFDRR.[L]	1xTMT6plex [N-Term];1xAcetyl [K3(100)]	Q9CYW4 1xAcetyl [K130(100)]	Haloacid dehalogenase-like hydrolase domain-containing protein 3 OS=Mus musculus OX=10090 GN=Hdhd3 PE=1 SV=1	Hdhd3	haloacid dehalogenase-like hydrolase domain containing 3	ENSMUSG00000038422
Q8CAQ8	Immt	0.667511	1.84269	0.0143652	0.00792736	[R].FYAVQKLAR.[R]	1xTMT6plex [N-Term];1xAcetyl [K6(100)]	Q8CAQ8 1xAcetyl [K639(100)]	MICOS complex subunit Mic60 OS=Mus musculus OX=10090 GN=Immt PE=1 SV=1	Immt	inner membrane protein, mitochondrial	ENSMUSG00000052337
Q8BMS1	Hadha	0.667556	2.98877	0.0010262	0.00130207	[K].ALMGLYNGQVLCKK.[N]	1xCarbamidomethyl [C12];1xTMT6plex [K14];1xTMT6plex [N-Term];1xAcetyl [K13(100)]	Q8BMS1 1xAcetyl [K350(100)]	Trifunctional enzyme subunit alpha, mitochondrial OS=Mus musculus OX=10090 GN=Hadha PE=1 SV=1	Hadha	hydroxyacyl-CoA dehydrogenase trifunctional multienzyme complex subunit alpha	ENSMUSG00000025745
P54071	Idh2	0.66765	2.11146	0.00773651	0.00479549	[K].VEKPVVEMDGDEMTR.[I]	1xOxidation [M];1xTMT6plex [N-Term];1xAcetyl [K3(100)]	P54071 1xAcetyl [K48(100)]	Isocitrate dehydrogenase [NADP], mitochondrial OS=Mus musculus OX=10090 GN=Idh2 PE=1 SV=3	Idh2	isocitrate dehydrogenase 2 (NADP+), mitochondrial	ENSMUSG00000030541
Q99KI0	Aco2	0.668549	1.33277	0.0464761	0.0234178	[K].KFKLEAPDADELPR.[S]	1xTMT6plex [K];1xTMT6plex [N-Term];1xAcetyl [K1(100)]	Q99KI0 1xAcetyl [K521(100)]	Aconitate hydratase, mitochondrial OS=Mus musculus OX=10090 GN=Aco2 PE=1 SV=1	Aco2	aconitase 2, mitochondrial	ENSMUSG00000022477
O35129	Phb2	0.669777	2.25783	0.00552297	0.00366261	[R].AQFLVEKAK.[Q]	1xTMT6plex [K9];1xTMT6plex [N-Term];1xAcetyl [K7(100)]	O35129 1xAcetyl [K216(100)]	Prohibitin-2 OS=Mus musculus OX=10090 GN=Phb2 PE=1 SV=1	Phb2	prohibitin 2	ENSMUSG00000004264
Q9CQN1	Trap1	0.670607	2.25795	0.00552143	0.00366489	[K].YSNFVSFPLYLNGKR.[I]	1xTMT6plex [N-Term];1xAcetyl [K14(100)]	Q9CQN1 1xAcetyl [K292(100)]	Heat shock protein 75 kDa, mitochondrial OS=Mus musculus OX=10090 GN=Trap1 PE=1 SV=1	Trap1	TNF receptor-associated protein 1	ENSMUSG00000005981
Q99LC5	Etfa	0.670692	1.60404	0.0248864	0.0131036	[K].VVQDLCKVAGVAK.[V]	1xCarbamidomethyl [C6];1xTMT6plex [K13];1xTMT6plex [N-Term];1xAcetyl [K7(100)]	Q99LC5 1xAcetyl [K69(100)]	Electron transfer flavoprotein subunit alpha, mitochondrial OS=Mus musculus OX=10090 GN=Etfa PE=1 SV=2	Etfa	electron transferring flavoprotein, alpha polypeptide	ENSMUSG00000032314
Q8K1C0	Angel2	0.671373	1.13272	0.0736687	0.0376548	[K].ENTAQGPGAEVALVGGLKLLAR.[L]	1xTMT6plex [N-Term];1xAcetyl [K18(100)]	Q8K1C0 1xAcetyl [K505(100)]	Protein angel homolog 2 OS=Mus musculus OX=10090 GN=Angel2 PE=1 SV=1	Angel2	angel homolog 2	ENSMUSG00000026634
Q9Z2I9	Sucla2	0.67153	2.07509	0.00841213	0.00502015	[K].AVSSQMIGQKLITK.[Q]	1xOxidation [M6];1xTMT6plex [K14];1xTMT6plex [N-Term];1xAcetyl [K10(100)]	Q9Z2I9 1xAcetyl [K139(100)]	Succinate--CoA ligase [ADP-forming] subunit beta, mitochondrial OS=Mus musculus OX=10090 GN=Sucla2 PE=1 SV=2	Sucla2	succinate-Coenzyme A ligase, ADP-forming, beta subunit	ENSMUSG00000022110
P38647	Hspa9	0.671709	2.54056	0.00288033	0.00224346	[R].HIVKEFKR.[E]	1xTMT6plex [N-Term];2xAcetyl [K4(100);K7(100)]	P38647 2xAcetyl [K288(100);K291(100)]	Stress-70 protein, mitochondrial OS=Mus musculus OX=10090 GN=Hspa9 PE=1 SV=3	Hspa9	heat shock protein 9	ENSMUSG00000024359
Q91VM9	Ppa2	0.671726	2.08064	0.00830533	0.0049993	[R].LYKVPDGKPENK.[F]	2xTMT6plex [K8;K12];1xTMT6plex [N-Term];1xAcetyl [K3(100)]	Q91VM9 1xAcetyl [K237(100)]	Inorganic pyrophosphatase 2, mitochondrial OS=Mus musculus OX=10090 GN=Ppa2 PE=1 SV=1	Ppa2	pyrophosphatase (inorganic) 2	ENSMUSG00000028013
Q99K67	Aass	0.671787	1.20167	0.0628531	0.0316904	[K].KYNINPVSLTVGKQEAK.[L]	2xTMT6plex [K1;K13];1xTMT6plex [N-Term];1xAcetyl [K17(100)]	Q99K67 1xAcetyl [K539(100)]	Alpha-aminoadipic semialdehyde synthase, mitochondrial OS=Mus musculus OX=10090 GN=Aass PE=1 SV=1	Aass	aminoadipate-semialdehyde synthase	ENSMUSG00000029695
P63038	Hspd1	0.672569	2.64709	0.00225375	0.0018297	[K].RALKIPAMTIAK.[N]	1xOxidation [M8];1xTMT6plex [K12];1xTMT6plex [N-Term];1xAcetyl [K4(100)]	P63038 1xAcetyl [K473(100)]	60 kDa heat shock protein, mitochondrial OS=Mus musculus OX=10090 GN=Hspd1 PE=1 SV=1	Hspd1	heat shock protein 1 (chaperonin)	ENSMUSG00000025980
P54071	Idh2	0.672702	0.937369	0.115513	0.0659121	[R].AGTFKLVFTPKDGSSAK.[E]	1xTMT6plex [K17];1xTMT6plex [N-Term];2xAcetyl [K5(100);K11(100)]	A0A0U1RP68 2xAcetyl [K115(100);K121(100)];P54071 2xAcetyl [K193(100);K199(100)]	Isocitrate dehydrogenase [NADP], mitochondrial (Fragment) OS=Mus musculus OX=10090 GN=Idh2 PE=1 SV=1;Isocitrate dehydrogenase [NADP], mitochondrial OS=Mus musculus OX=10090 GN=Idh2 PE=1 SV=3	Idh2	isocitrate dehydrogenase 2 (NADP+), mitochondrial	ENSMUSG00000030541
O35423	Agxt	0.673184	2.17915	0.00661992	0.00418249	[K].VLNAPPGISLISFNDKAK.[Y]	1xTMT6plex [K18];1xTMT6plex [N-Term];1xAcetyl [K16(100)]	O35423 1xAcetyl [K247(100)]	Serine--pyruvate aminotransferase, mitochondrial OS=Mus musculus OX=10090 GN=Agxt PE=1 SV=3	Agxt	alanine-glyoxylate aminotransferase	ENSMUSG00000026272
Q99LP6	Grpel1	0.673485	0.925061	0.118833	0.0686275	[K].DLLEVADILEKATQSVPK.[E]	1xTMT6plex [K18];1xTMT6plex [N-Term];1xAcetyl [K11(100)]	Q99LP6 1xAcetyl [K120(100)]	GrpE protein homolog 1, mitochondrial OS=Mus musculus OX=10090 GN=Grpel1 PE=1 SV=1	Grpel1	GrpE-like 1, mitochondrial	ENSMUSG00000029198
P52825	Cpt2	0.674172	1.80792	0.0155624	0.00842901	[K].ELHAHLLAQDKQNK.[H]	1xTMT6plex [K14];1xTMT6plex [N-Term];1xAcetyl [K11(100)]	P52825 1xAcetyl [K104(100)]	Carnitine O-palmitoyltransferase 2, mitochondrial OS=Mus musculus OX=10090 GN=Cpt2 PE=1 SV=2	Cpt2	carnitine palmitoyltransferase 2	ENSMUSG00000028607
Q8C460	Eri3	0.675053	1.53449	0.0292085	0.014954	[K].QWINLKK.[VA]	1xTMT6plex [K7];1xTMT6plex [N-Term];1xAcetyl [K6(100)]	Q8C460 1xAcetyl [K276(100)]	ERI1 exoribonuclease 3 OS=Mus musculus OX=10090 GN=Eri3 PE=1 SV=1	Eri3	exoribonuclease 3	ENSMUSG00000033423
Q8C196	Cps1	0.675243	2.43166	0.00370119	0.00277315	[R].TAVDSGIALLTNFQVTKLFAEAVQK.[S]	1xTMT6plex [K25];1xTMT6plex [N-Term];1xAcetyl [K17(100)]	Q8C196 1xAcetyl [K1471(100)]	Carbamoyl-phosphate synthase [ammonia], mitochondrial OS=Mus musculus OX=10090 GN=Cps1 PE=1 SV=2	Cps1	carbamoyl-phosphate synthetase 1	ENSMUSG00000025991
Q8CAK1	Iba57	0.675759	2.27123	0.00535517	0.00353704	[R].SETIKGPLHIK.[T]	1xTMT6plex [K11];1xTMT6plex [N-Term];1xAcetyl [K5(100)]	Q8CAK1 1xAcetyl [K330(100)]	Putative transferase CAF17 homolog, mitochondrial OS=Mus musculus OX=10090 GN=Iba57 PE=1 SV=1	Iba57	IBA57 homolog, iron-sulfur cluster assembly	ENSMUSG00000049287
Q9D1H8	Mrpl53	0.676696	1.98316	0.0103954	0.00591989	[R].LGLRPVKLVR.[V]	1xTMT6plex [N-Term];1xAcetyl [K7(100)]	Q9D1H8 1xAcetyl [K14(100)]	39S ribosomal protein L53, mitochondrial OS=Mus musculus OX=10090 GN=Mrpl53 PE=1 SV=1	Mrpl53	mitochondrial ribosomal protein L53	ENSMUSG00000030037
P11725	Otc	0.677471	2.34149	0.0045552	0.00313015	[K].SLGMIFEKR.[S]	1xOxidation [M4];1xTMT6plex [N-Term];1xAcetyl [K8(100)]	P11725 1xAcetyl [K88(100)]	Ornithine carbamoyltransferase, mitochondrial OS=Mus musculus OX=10090 GN=Otc PE=1 SV=1	Otc	ornithine transcarbamylase	ENSMUSG00000031173
Q99M87	Dnaja3	0.67784	1.60191	0.0250088	0.0129112	[R].VQKSPVFR.[R]	1xTMT6plex [N-Term];1xAcetyl [K3(100)]	Q99M87 1xAcetyl [K335(100)]	DnaJ homolog subfamily A member 3, mitochondrial OS=Mus musculus OX=10090 GN=Dnaja3 PE=1 SV=1	Dnaja3	DnaJ heat shock protein family (Hsp40) member A3	ENSMUSG00000004069
Q8JZQ2	Afg3l2	0.679462	1.63498	0.0231749	0.0120276	[K].TQVLQPEEKK.[T]	1xTMT6plex [K10];1xTMT6plex [N-Term];1xAcetyl [K9(100)]	Q8JZQ2 1xAcetyl [K567(100)]	AFG3-like protein 2 OS=Mus musculus OX=10090 GN=Afg3l2 PE=1 SV=1	Afg3l2	AFG3-like AAA ATPase 2	ENSMUSG00000024527
Q99JY0	Hadhb	0.680512	0.763937	0.172212	0.11913	[K].DVVDYIIFGTVIQEVKTSNVAR.[E]	1xTMT6plex [N-Term];1xAcetyl [K16(100)]	Q99JY0 1xAcetyl [K112(100)]	Trifunctional enzyme subunit beta, mitochondrial OS=Mus musculus OX=10090 GN=Hadhb PE=1 SV=1	Hadhb	hydroxyacyl-CoA dehydrogenase trifunctional multienzyme complex subunit beta	ENSMUSG00000059447
O35423	Agxt	0.681058	2.02831	0.00936903	0.00537517	[K].HLQEMGLKFFVK.[D]	1xTMT6plex [K12];1xTMT6plex [N-Term];1xAcetyl [K8(100)]	O35423 1xAcetyl [K330(100)]	Serine--pyruvate aminotransferase, mitochondrial OS=Mus musculus OX=10090 GN=Agxt PE=1 SV=3	Agxt	alanine-glyoxylate aminotransferase	ENSMUSG00000026272
A0A0M3HEQ0	Txnrd2	0.682568	2.11246	0.00771858	0.00454857	[R].TLNLEKAGISTNPK.[N]	1xTMT6plex [K14];1xTMT6plex [N-Term];1xAcetyl [K6(100)]	A0A0M3HEQ0 1xAcetyl [K332(100)]	Thioredoxin reductase 2, mitochondrial OS=Mus musculus OX=10090 GN=Txnrd2 PE=1 SV=1	Txnrd2	thioredoxin reductase 2	ENSMUSG00000075704
A0A0R4J1R7	Pcbd2	0.683189	1.47145	0.0337714	0.0168811	[R].VALQAEKMNHHPEWFNVYNK.[V]	1xOxidation [M8];1xTMT6plex [K20];1xTMT6plex [N-Term];1xAcetyl [K7(100)]	A0A0R4J1R7 1xAcetyl [K59(100)]	Pterin-4-alpha-carbinolamine dehydratase 2 OS=Mus musculus OX=10090 GN=Pcbd2 PE=1 SV=1	Pcbd2	pterin 4 alpha carbinolamine dehydratase/dimerization cofactor of hepatocyte nuclear factor 1 alpha (TCF1) 2	ENSMUSG00000021496
Q9CQ62	Decr1	0.683204	1.4638	0.034372	0.0170583	[K].FFQPVLKPMLPPDAFQGK.[V]	1xTMT6plex [K18];1xTMT6plex [N-Term];1xAcetyl [K7(100)]	Q9CQ62 1xAcetyl [K49(100)]	2,4-dienoyl-CoA reductase, mitochondrial OS=Mus musculus OX=10090 GN=Decr1 PE=1 SV=1	Decr1	2,4-dienoyl CoA reductase 1, mitochondrial	ENSMUSG00000028223
Q9D273	Mmab	0.683326	1.98358	0.0103854	0.0057996	[R].WIDKYSSQLPPLK.[A]	1xTMT6plex [K13];1xTMT6plex [N-Term];1xAcetyl [K4(100)]	Q9D273 1xAcetyl [K153(100)]	Corrinoid adenosyltransferase OS=Mus musculus OX=10090 GN=Mmab PE=1 SV=1	Mmab	methylmalonic aciduria (cobalamin deficiency) cblB type homolog (human)	ENSMUSG00000029575
O55125	Nipsnap1	0.684444	1.3749	0.0421792	0.0209784	[R].FSGGYPALMDCMNKLK.[N]	1xCarbamidomethyl [C11];2xOxidation [M9;M12];1xTMT6plex [K16];1xTMT6plex [N-Term];1xAcetyl [K14(100)]	O55125 1xAcetyl [K141(100)]	Protein NipSnap homolog 1 OS=Mus musculus OX=10090 GN=Nipsnap1 PE=1 SV=1	Nipsnap1	nipsnap homolog 1	ENSMUSG00000034285
D3YTT4	Acad8	0.684677	2.46242	0.00344812	0.00253298	[R].HKFCPPLCTMEK.[F]	2xCarbamidomethyl [C4;C8];1xTMT6plex [K12];1xTMT6plex [N-Term];1xAcetyl [K2(100)]	D3YTT4 1xAcetyl [K142(100)]	Isobutyryl-CoA dehydrogenase, mitochondrial OS=Mus musculus OX=10090 GN=Acad8 PE=1 SV=1	Acad8	acyl-Coenzyme A dehydrogenase family, member 8	ENSMUSG00000031969
Q6PB66	Lrpprc	0.686026	0.768986	0.170221	0.116088	[R].LQDAINILKEMK.[E]	1xTMT6plex [K12];1xTMT6plex [N-Term];1xAcetyl [K9(100)]	Q6PB66 1xAcetyl [K771(100)]	Leucine-rich PPR motif-containing protein, mitochondrial OS=Mus musculus OX=10090 GN=Lrpprc PE=1 SV=2	Lrpprc	leucine-rich PPR-motif containing	ENSMUSG00000024120
Q9DCX2	Atp5h	0.686101	3.90405	0.000124723	0.00211429	[K].KYPYWPHQPIENL.[-]	1xTMT6plex [N-Term];1xAcetyl [K1(100)]	Q9DCX2 1xAcetyl [K149(100)]	ATP synthase subunit d, mitochondrial OS=Mus musculus OX=10090 GN=Atp5pd PE=1 SV=3	Atp5h	ATP synthase, H+ transporting, mitochondrial F0 complex, subunit D	ENSMUSG00000034566
Q8BWT1	Acaa2	0.686435	0.754653	0.175933	0.122645	[K].AANEAGYFNEEMAPIEVKTK.[K]	1xOxidation [M12];1xTMT6plex [K20];1xTMT6plex [N-Term];1xAcetyl [K18(100)]	Q8BWT1 1xAcetyl [K209(100)]	3-ketoacyl-CoA thiolase, mitochondrial OS=Mus musculus OX=10090 GN=Acaa2 PE=1 SV=3	Acaa2	acetyl-Coenzyme A acyltransferase 2 (mitochondrial 3-oxoacyl-Coenzyme A thiolase)	ENSMUSG00000036880
P97450	Atp5j	0.686782	0.596514	0.253213	0.211602	[K].FDDPKFEVIDKPQS.[-]	1xTMT6plex [N-Term];2xAcetyl [K5(100);K11(100)]	P97450 2xAcetyl [K99(100);K105(100)]	ATP synthase-coupling factor 6, mitochondrial OS=Mus musculus OX=10090 GN=Atp5pf PE=1 SV=1	Atp5j	ATP synthase, H+ transporting, mitochondrial F0 complex, subunit F	ENSMUSG00000022890
G5E902	Slc25a3	0.686825	2.29795	0.00503563	0.00328458	[K].MYKEEGLNAFYK.[G]	1xOxidation [M1];1xTMT6plex [K12];1xTMT6plex [N-Term];1xAcetyl [K3(100)]	G5E902 1xAcetyl [K205(100)]	Phosphate carrier protein, mitochondrial OS=Mus musculus OX=10090 GN=Slc25a3 PE=1 SV=1	Slc25a3	solute carrier family 25 (mitochondrial carrier, phosphate carrier), member 3	ENSMUSG00000061904
Q8CGK3	Lonp1	0.687658	1.39536	0.0402379	0.0198905	[R].EVEEKIK.[Q]	1xTMT6plex [K7];1xTMT6plex [N-Term];1xAcetyl [K5(100)]	Q8CGK3 1xAcetyl [K375(100)]	Lon protease homolog, mitochondrial OS=Mus musculus OX=10090 GN=Lonp1 PE=1 SV=2	Lonp1	lon peptidase 1, mitochondrial	ENSMUSG00000041168
Q8R4N0	Clybl	0.687876	2.10598	0.00783471	0.00454232	[R].RAVLYVPGNDEKK.[I]	1xTMT6plex [K13];1xTMT6plex [N-Term];1xAcetyl [K12(100)]	Q8R4N0 1xAcetyl [K55(100)]	Citramalyl-CoA lyase, mitochondrial OS=Mus musculus OX=10090 GN=Clybl PE=1 SV=2	Clybl	citrate lyase beta like	ENSMUSG00000025545
P11725	Otc	0.688309	1.62397	0.0237698	0.0120322	[R].GGNVLITDTWISMGQEDEKKK.[R]	2xTMT6plex [K20;K21];1xTMT6plex [N-Term];1xAcetyl [K19(100)]	P11725 1xAcetyl [K274(100)]	Ornithine carbamoyltransferase, mitochondrial OS=Mus musculus OX=10090 GN=Otc PE=1 SV=1	Otc	ornithine transcarbamylase	ENSMUSG00000031173
Q9Z2Y8	Plpbp	0.689488	2.15246	0.00703944	0.00415022	[K].WHFIGHLQKQNVNK.[L]	1xTMT6plex [K14];1xTMT6plex [N-Term];1xAcetyl [K9(100)]	Q9Z2Y8 1xAcetyl [K99(100)]	Pyridoxal phosphate homeostasis protein OS=Mus musculus OX=10090 GN=Plpbp PE=1 SV=1	Plpbp	pyridoxal phosphate binding protein	ENSMUSG00000031485
Q8VCW8	Acsf2	0.690583	1.04352	0.0904659	0.0467197	[K].HPQVQEAQVVGVKDER.[M]	1xTMT6plex [N-Term];1xAcetyl [K13(100)]	Q8VCW8 1xAcetyl [K544(100)]	Medium-chain acyl-CoA ligase ACSF2, mitochondrial OS=Mus musculus OX=10090 GN=Acsf2 PE=1 SV=1	Acsf2	acyl-CoA synthetase family member 2	ENSMUSG00000076435
Q60932	Vdac1	0.690833	1.28048	0.0524229	0.0253441	[K].VNNSSLIGLGYTQTLKPGIK.[L]	1xTMT6plex [K20];1xTMT6plex [N-Term];1xAcetyl [K16(100)]	Q60932 1xAcetyl [K265(100)]	Voltage-dependent anion-selective channel protein 1 OS=Mus musculus OX=10090 GN=Vdac1 PE=1 SV=3	Vdac1	voltage-dependent anion channel 1	ENSMUSG00000020402
Q8QZT1	Acat1	0.692668	1.35714	0.0439405	0.0213618	[R].SKEAWDAGKFASEITPITISVK.[G]	1xTMT6plex [K22];1xTMT6plex [N-Term];2xAcetyl [K2(100);K9(100)]	Q8QZT1 2xAcetyl [K220(100);K227(100)]	Acetyl-CoA acetyltransferase, mitochondrial OS=Mus musculus OX=10090 GN=Acat1 PE=1 SV=1	Acat1	acetyl-Coenzyme A acetyltransferase 1	ENSMUSG00000032047
Q9R112	Sqor	0.692981	1.0292	0.0934982	0.0485762	[R].TMCLIMKNQRPIK.[K]	1xCarbamidomethyl [C3];2xOxidation [M2;M6];1xTMT6plex [K13];1xTMT6plex [N-Term];1xAcetyl [K7(100)]	Q9R112 1xAcetyl [K365(100)]	Sulfide:quinone oxidoreductase, mitochondrial OS=Mus musculus OX=10090 GN=Sqor PE=1 SV=3	Sqor	sulfide quinone oxidoreductase	ENSMUSG00000005803
P38060	Hmgcl	0.694276	1.18022	0.0660366	0.0322348	[R].DGLQNEKSIVPTPVKIR.[L]	1xTMT6plex [K15];1xTMT6plex [N-Term];1xAcetyl [K7(100)]	P38060 1xAcetyl [K48(100)]	Hydroxymethylglutaryl-CoA lyase, mitochondrial OS=Mus musculus OX=10090 GN=Hmgcl PE=1 SV=2	Hmgcl	3-hydroxy-3-methylglutaryl-Coenzyme A lyase	ENSMUSG00000028672
Q9EQI8	Mrpl46	0.694691	1.9053	0.0124365	0.00651726	[K].ALLLTGDFVQAGKK.[S]	1xTMT6plex [K14];1xTMT6plex [N-Term];1xAcetyl [K13(100)]	Q9EQI8 1xAcetyl [K246(100)]	39S ribosomal protein L46, mitochondrial OS=Mus musculus OX=10090 GN=Mrpl46 PE=1 SV=1	Mrpl46	mitochondrial ribosomal protein L46	ENSMUSG00000030612
Q9CQN1	Trap1	0.694909	1.64766	0.0225082	0.0111477	[K].AADILPKWLR.[F]	1xTMT6plex [N-Term];1xAcetyl [K7(100)]	Q9CQN1 1xAcetyl [K384(100)]	Heat shock protein 75 kDa, mitochondrial OS=Mus musculus OX=10090 GN=Trap1 PE=1 SV=1	Trap1	TNF receptor-associated protein 1	ENSMUSG00000005981
Q8R4H7	Nags	0.697352	1.74999	0.0177832	0.00889325	[K].KLREDYLESLRPR.[L]	1xTMT6plex [N-Term];1xAcetyl [K1(100)]	Q8R4H7 1xAcetyl [K395(100)]	N-acetylglutamate synthase, mitochondrial OS=Mus musculus OX=10090 GN=Nags PE=1 SV=2	Nags	N-acetylglutamate synthase	ENSMUSG00000048217
E9Q1J7	Pccb	0.698234	2.02881	0.00935811	0.00505409	[R].CADFGMAADKNK.[DF]	1xCarbamidomethyl [C1];1xOxidation [M6];1xTMT6plex [K12];1xTMT6plex [N-Term];1xAcetyl [K10(100)]	E9Q1J7 1xAcetyl [K101(100)]	Propionyl-CoA carboxylase beta chain, mitochondrial OS=Mus musculus OX=10090 GN=Pccb PE=1 SV=1	Pccb	propionyl Coenzyme A carboxylase, beta polypeptide	ENSMUSG00000032527
Q8BIJ6	Iars2	0.70042	2.7157	0.0019244	0.00145291	[R].LYCENEKDPK.[R]	1xCarbamidomethyl [C3];1xTMT6plex [K10];1xTMT6plex [N-Term];1xAcetyl [K7(100)]	Q8BIJ6 1xAcetyl [K812(100)]	Isoleucine--tRNA ligase, mitochondrial OS=Mus musculus OX=10090 GN=Iars2 PE=1 SV=1	Iars2	isoleucine-tRNA synthetase 2, mitochondrial	ENSMUSG00000026618
Q9D404	Oxsm	0.70116	2.07303	0.00845218	0.00459375	[K].GYNKVSPFFVPK.[I]	1xTMT6plex [K12];1xTMT6plex [N-Term];1xAcetyl [K4(100)]	Q9D404 1xAcetyl [K174(100)]	3-oxoacyl-[acyl-carrier-protein] synthase, mitochondrial OS=Mus musculus OX=10090 GN=Oxsm PE=1 SV=1	Oxsm	3-oxoacyl-ACP synthase, mitochondrial	ENSMUSG00000021786
P11725	Otc	0.701808	2.62779	0.0023562	0.0016701	[K].SLGMIFEKR.[S]	1xTMT6plex [N-Term];1xAcetyl [K8(100)]	P11725 1xAcetyl [K88(100)]	Ornithine carbamoyltransferase, mitochondrial OS=Mus musculus OX=10090 GN=Otc PE=1 SV=1	Otc	ornithine transcarbamylase	ENSMUSG00000031173
D3Z041	Acsl1	0.702297	1.76151	0.0173178	0.00858482	[R].IFGQANTSLKR.[W]	1xTMT6plex [N-Term];1xAcetyl [K10(100)]	D3Z041 1xAcetyl [K387(100)]	Long-chain-fatty-acid--CoA ligase 1 OS=Mus musculus OX=10090 GN=Acsl1 PE=1 SV=1	Acsl1	acyl-CoA synthetase long-chain family member 1	ENSMUSG00000018796
Q8BK72	Mrps27	0.702462	1.65209	0.0222796	0.0108736	[K].EKLPACEAEDLATYEQK.[L]	1xCarbamidomethyl [C6];1xTMT6plex [K17];1xTMT6plex [N-Term];1xAcetyl [K2(100)]	Q8BK72 1xAcetyl [K364(100)]	28S ribosomal protein S27, mitochondrial OS=Mus musculus OX=10090 GN=Mrps27 PE=1 SV=2	Mrps27	mitochondrial ribosomal protein S27	ENSMUSG00000041632
Q8K0D5	Gfm1	0.704374	2.07814	0.00835342	0.00455014	[R].ETIVAPVPFDFTHKK.[Q]	1xTMT6plex [K15];1xTMT6plex [N-Term];1xAcetyl [K14(100)]	Q8K0D5 1xAcetyl [K540(100)]	Elongation factor G, mitochondrial OS=Mus musculus OX=10090 GN=Gfm1 PE=1 SV=1	Gfm1	G elongation factor, mitochondrial 1	ENSMUSG00000027774
Q99L13	Hibadh	0.705726	2.22414	0.0059684	0.00353033	[K].EVEKMGAVFMDAPVSGGVGAAR.[S]	1xOxidation [M];1xTMT6plex [N-Term];1xAcetyl [K4(100)]	Q99L13 1xAcetyl [K148(100)]	3-hydroxyisobutyrate dehydrogenase, mitochondrial OS=Mus musculus OX=10090 GN=Hibadh PE=1 SV=1	Hibadh	3-hydroxyisobutyrate dehydrogenase	ENSMUSG00000029776
Q8BMS1	Hadha	0.706124	1.9596	0.0109749	0.00568535	[K].KNKFGAPQK.[N]	1xTMT6plex [K9];1xTMT6plex [N-Term];2xAcetyl [K1(100);K3(100)]	Q8BMS1 2xAcetyl [K351(100);K353(100)]	Trifunctional enzyme subunit alpha, mitochondrial OS=Mus musculus OX=10090 GN=Hadha PE=1 SV=1	Hadha	hydroxyacyl-CoA dehydrogenase trifunctional multienzyme complex subunit alpha	ENSMUSG00000025745
Q91W43	Gldc	0.70628	2.0092	0.00979033	0.00512353	[R].GYVAHEFILDTRPFKK.[S]	1xTMT6plex [K16];1xTMT6plex [N-Term];1xAcetyl [K15(100)]	Q91W43 1xAcetyl [K876(100)]	Glycine dehydrogenase (decarboxylating), mitochondrial OS=Mus musculus OX=10090 GN=Gldc PE=1 SV=1	Gldc	glycine decarboxylase	ENSMUSG00000024827
Q91XE0	Glyat	0.707017	2.05968	0.00871613	0.00462979	[K].RGYPVYSHTEKSNIAMQK.[M]	1xTMT6plex [K18];1xTMT6plex [N-Term];1xAcetyl [K11(100)]	Q91XE0 1xAcetyl [K267(100)]	Glycine N-acyltransferase OS=Mus musculus OX=10090 GN=Glyat PE=1 SV=1	Glyat	glycine-N-acyltransferase	ENSMUSG00000063683
Q8BWT1	Acaa2	0.707846	2.62276	0.00238362	0.00164583	[R].GGKYAVGSACIGGGQGIALIIQNTA.[-]	1xCarbamidomethyl [C10];1xTMT6plex [N-Term];1xAcetyl [K3(100)]	Q8BWT1 1xAcetyl [K375(100)]	3-ketoacyl-CoA thiolase, mitochondrial OS=Mus musculus OX=10090 GN=Acaa2 PE=1 SV=3	Acaa2	acetyl-Coenzyme A acyltransferase 2 (mitochondrial 3-oxoacyl-Coenzyme A thiolase)	ENSMUSG00000036880
P97807	Fh1	0.708359	1.35492	0.0441655	0.0209915	[K].LMNESLMLVTALNPHIGYDKAAK.[I]	1xTMT6plex [K23];1xTMT6plex [N-Term];1xAcetyl [K20(100)]	P97807 1xAcetyl [K464(100)]	Fumarate hydratase, mitochondrial OS=Mus musculus OX=10090 GN=Fh PE=1 SV=3	Fh1	fumarate hydratase 1	ENSMUSG00000026526
Q9DCW4	Etfb	0.708988	1.87079	0.0134651	0.00674708	[R].VKPDKSGVVTDGVK.[H]	1xTMT6plex [K14];1xTMT6plex [N-Term];2xAcetyl [K2(100);K5(100)]	Q9DCW4 2xAcetyl [K23(100);K26(100)]	Electron transfer flavoprotein subunit beta OS=Mus musculus OX=10090 GN=Etfb PE=1 SV=3	Etfb	electron transferring flavoprotein, beta polypeptide	ENSMUSG00000004610
Q9DCX2	Atp5h	0.709091	1.25153	0.0560358	0.0263928	[K].AIGNALKSWNETFHAR.[L]	1xTMT6plex [N-Term];1xAcetyl [K7(100)]	Q9DCX2 1xAcetyl [K32(100)]	ATP synthase subunit d, mitochondrial OS=Mus musculus OX=10090 GN=Atp5pd PE=1 SV=3	Atp5h	ATP synthase, H+ transporting, mitochondrial F0 complex, subunit D	ENSMUSG00000034566
A0A0R4J1R7	Pcbd2	0.709365	2.0439	0.00903857	0.00479379	[K].RDVKLAQFIEK.[A]	1xTMT6plex [K11];1xTMT6plex [N-Term];1xAcetyl [K4(100)]	A0A0R4J1R7 1xAcetyl [K91(100)]	Pterin-4-alpha-carbinolamine dehydratase 2 OS=Mus musculus OX=10090 GN=Pcbd2 PE=1 SV=1	Pcbd2	pterin 4 alpha carbinolamine dehydratase/dimerization cofactor of hepatocyte nuclear factor 1 alpha (TCF1) 2	ENSMUSG00000021496
Q9DCL9	Paics	0.709541	0.653052	0.222304	0.172904	[R].IATGSFLKR.[N]	1xTMT6plex [N-Term];1xAcetyl [K8(100)]	Q9DCL9 1xAcetyl [K110(100)]	Multifunctional protein ADE2 OS=Mus musculus OX=10090 GN=Paics PE=1 SV=4	Paics	phosphoribosylaminoimidazole carboxylase, phosphoribosylaminoribosylaminoimidazole, succinocarboxamide synthetase	ENSMUSG00000029247
P67778	Phb	0.709879	0.85656	0.139136	0.0817103	[R].VLPSITTEILKSVVAR.[F]	1xTMT6plex [N-Term];1xAcetyl [K11(100)]	P67778 1xAcetyl [K128(100)]	Prohibitin OS=Mus musculus OX=10090 GN=Phb PE=1 SV=1	Phb	prohibitin	ENSMUSG00000038845
Q8C196	Cps1	0.712621	0.799905	0.158524	0.0998891	[K].IAPSFAVESMEDALKAADTIGYPVMIR.[S]	1xOxidation [M];1xTMT6plex [N-Term];1xAcetyl [K15(100)]	Q8C196 1xAcetyl [K575(100)]	Carbamoyl-phosphate synthase [ammonia], mitochondrial OS=Mus musculus OX=10090 GN=Cps1 PE=1 SV=2	Cps1	carbamoyl-phosphate synthetase 1	ENSMUSG00000025991
P16332	Mmut	0.712834	1.50373	0.0313522	0.0148046	[K].EITSAIKR.[V]	1xTMT6plex [N-Term];1xAcetyl [K7(100)]	P16332 1xAcetyl [K600(100)]	Methylmalonyl-CoA mutase, mitochondrial OS=Mus musculus OX=10090 GN=Mmut PE=1 SV=2	Mmut	methylmalonyl-Coenzyme A mutase	ENSMUSG00000023921
Q99LB7	Sardh	0.713159	1.14135	0.0722187	0.0345881	[R].VPVLEKTGIK.[S]	1xTMT6plex [K10];1xTMT6plex [N-Term];1xAcetyl [K6(100)]	Q99LB7 1xAcetyl [K374(100)]	Sarcosine dehydrogenase, mitochondrial OS=Mus musculus OX=10090 GN=Sardh PE=1 SV=1	Sardh	sarcosine dehydrogenase	ENSMUSG00000009614
Q03265	Atp5a1	0.713415	2.62412	0.00237617	0.00158316	[R].AMKQVAGTMK.[L]	2xOxidation [M2;M9];1xTMT6plex [K10];1xTMT6plex [N-Term];1xAcetyl [K3(100)]	Q03265 1xAcetyl [K427(100)]	ATP synthase subunit alpha, mitochondrial OS=Mus musculus OX=10090 GN=Atp5f1a PE=1 SV=1	Atp5a1	ATP synthase, H+ transporting, mitochondrial F1 complex, alpha subunit 1	ENSMUSG00000025428
P19096	Fasn	0.714037	1.45065	0.0354283	0.0166494	[K].ELQLCKGLAR.[A]	1xCarbamidomethyl [C5];1xTMT6plex [N-Term];1xAcetyl [K6(100)]	P19096 1xAcetyl [K1143(100)]	Fatty acid synthase OS=Mus musculus OX=10090 GN=Fasn PE=1 SV=2	Fasn	fatty acid synthase	ENSMUSG00000025153
Q9DBG1	Cyp27a1	0.714586	1.50264	0.0314308	0.0147778	[K].DFAHMPLLKAVIK.[E]	1xOxidation [M5];1xTMT6plex [K13];1xTMT6plex [N-Term];1xAcetyl [K9(100)]	Q9DBG1 1xAcetyl [K389(100)]	Sterol 26-hydroxylase, mitochondrial OS=Mus musculus OX=10090 GN=Cyp27a1 PE=1 SV=1	Cyp27a1	cytochrome P450, family 27, subfamily a, polypeptide 1	ENSMUSG00000026170
P46656	Fdx1	0.716242	2.15141	0.00705658	0.0038051	[R].SSSEDKITVHFK.[N]	1xTMT6plex [K12];1xTMT6plex [N-Term];1xAcetyl [K6(100)]	P46656 1xAcetyl [K70(100)]	Adrenodoxin, mitochondrial OS=Mus musculus OX=10090 GN=Fdx1 PE=1 SV=1	Fdx1	ferredoxin 1	ENSMUSG00000032051
Q9JHW2	Nit2	0.717174	1.2655	0.0542627	0.0251816	[K].LYNTCSVFGPDGSLLVKHR.[K]	1xCarbamidomethyl [C5];1xTMT6plex [N-Term];1xAcetyl [K17(100)]	Q9JHW2 1xAcetyl [K109(100)]	Omega-amidase NIT2 OS=Mus musculus OX=10090 GN=Nit2 PE=1 SV=1	Nit2	nitrilase family, member 2	ENSMUSG00000022751
Q9D3D9	Atp5d	0.71768	1.29739	0.0504205	0.0232861	[R].IEANEALVKALE.[-]	1xTMT6plex [N-Term];1xAcetyl [K9(100)]	Q9D3D9 1xAcetyl [K165(100)]	ATP synthase subunit delta, mitochondrial OS=Mus musculus OX=10090 GN=Atp5f1d PE=1 SV=1	Atp5d	ATP synthase, H+ transporting, mitochondrial F1 complex, delta subunit	ENSMUSG00000003072
Q9DCX2	Atp5h	0.718281	2.1763	0.00666339	0.00366412	[R].IQEYEKQLEK.[M]	1xTMT6plex [K10];1xTMT6plex [N-Term];1xAcetyl [K6(100)]	Q9DCX2 1xAcetyl [K117(100)]	ATP synthase subunit d, mitochondrial OS=Mus musculus OX=10090 GN=Atp5pd PE=1 SV=3	Atp5h	ATP synthase, H+ transporting, mitochondrial F0 complex, subunit D	ENSMUSG00000034566
Q71RI9	Kyat3	0.718285	2.31029	0.00489451	0.002892	[K].ALSCLYGKIYQR.[Q]	1xCarbamidomethyl [C4];1xTMT6plex [N-Term];1xAcetyl [K8(100)]	Q71RI9 1xAcetyl [K117(100)]	Kynurenine--oxoglutarate transaminase 3 OS=Mus musculus OX=10090 GN=Kyat3 PE=1 SV=1	Kyat3	kynurenine aminotransferase 3	ENSMUSG00000040213
Q8C196	Cps1	0.718947	2.2953	0.00506641	0.00295581	[K].TAHIVLEDGTKMK.[G]	1xOxidation [M12];1xTMT6plex [K13];1xTMT6plex [N-Term];1xAcetyl [K11(100)]	Q8C196 1xAcetyl [K55(100)]	Carbamoyl-phosphate synthase [ammonia], mitochondrial OS=Mus musculus OX=10090 GN=Cps1 PE=1 SV=2	Cps1	carbamoyl-phosphate synthetase 1	ENSMUSG00000025991
G5E902	Slc25a3	0.719289	0.998397	0.10037	0.0510621	[K].GIFNGFSITLKEDGVR.[G]	1xTMT6plex [N-Term];1xAcetyl [K11(100)]	G5E902 1xAcetyl [K108(100)]	Phosphate carrier protein, mitochondrial OS=Mus musculus OX=10090 GN=Slc25a3 PE=1 SV=1	Slc25a3	solute carrier family 25 (mitochondrial carrier, phosphate carrier), member 3	ENSMUSG00000061904
Q9Z2I8	Suclg2	0.719377	2.10088	0.00792728	0.00419383	[K].AVASVAKK.[-]	1xTMT6plex [K8];1xTMT6plex [N-Term];1xAcetyl [K7(100)]	Q9Z2I8 1xAcetyl [K432(100)]	Succinate--CoA ligase [GDP-forming] subunit beta, mitochondrial OS=Mus musculus OX=10090 GN=Suclg2 PE=1 SV=3	Suclg2	succinate-Coenzyme A ligase, GDP-forming, beta subunit	ENSMUSG00000061838
A0A0R4J083	Acadl	0.721244	2.47181	0.00337435	0.00207037	[K].EQIEKFIPQMTAGK.[C]	1xOxidation [M10];1xTMT6plex [K14];1xTMT6plex [N-Term];1xAcetyl [K5(100)]	A0A0R4J083 1xAcetyl [K156(100)]	Long-chain-specific acyl-CoA dehydrogenase, mitochondrial OS=Mus musculus OX=10090 GN=Acadl PE=1 SV=1	Acadl	acyl-Coenzyme A dehydrogenase, long-chain	ENSMUSG00000026003
O88696	Clpp	0.72198	1.71186	0.019415	0.00913346	[R].GQATDIAIQAEEIMKLK.[K]	1xOxidation [M14];1xTMT6plex [K17];1xTMT6plex [N-Term];1xAcetyl [K15(100)]	O88696 1xAcetyl [K196(100)]	ATP-dependent Clp protease proteolytic subunit, mitochondrial OS=Mus musculus OX=10090 GN=Clpp PE=1 SV=1	Clpp	caseinolytic mitochondrial matrix peptidase proteolytic subunit	ENSMUSG00000002660
Q91VT4	Cbr4	0.722148	0.827307	0.148831	0.0892298	[K].AAMKTMIQQGGSIVNVGSIIGLK.[G]	1xTMT6plex [K23];1xTMT6plex [N-Term];1xAcetyl [K4(100)]	Q91VT4 1xAcetyl [K120(100)]	Carbonyl reductase family member 4 OS=Mus musculus OX=10090 GN=Cbr4 PE=1 SV=2	Cbr4	carbonyl reductase 4	ENSMUSG00000031641
Q9CQA3	Sdhb	0.722655	1.89784	0.012652	0.00607242	[R].RIDTDLSKVSK.[I]	1xTMT6plex [K11];1xTMT6plex [N-Term];1xAcetyl [K8(100)]	Q9CQA3 1xAcetyl [K125(100)]	Succinate dehydrogenase [ubiquinone] iron-sulfur subunit, mitochondrial OS=Mus musculus OX=10090 GN=Sdhb PE=1 SV=1	Sdhb	succinate dehydrogenase complex, subunit B, iron sulfur (Ip)	ENSMUSG00000009863
Q9WUR2	Eci2	0.723073	0.674414	0.211634	0.158378	[R].ASQQDFENALNQVKLLK.[K]	1xTMT6plex [K17];1xTMT6plex [N-Term];1xAcetyl [K14(100)]	Q9WUR2 1xAcetyl [K49(100)]	Enoyl-CoA delta isomerase 2, mitochondrial OS=Mus musculus OX=10090 GN=Eci2 PE=1 SV=2	Eci2	enoyl-Coenzyme A delta isomerase 2	ENSMUSG00000021417
Q9Z2I8	Suclg2	0.723415	1.10841	0.0779093	0.0370458	[K].EAQVYEAFKLLTSDPK.[V]	1xTMT6plex [K16];1xTMT6plex [N-Term];1xAcetyl [K9(100)]	Q9Z2I8 1xAcetyl [K348(100)]	Succinate--CoA ligase [GDP-forming] subunit beta, mitochondrial OS=Mus musculus OX=10090 GN=Suclg2 PE=1 SV=3	Suclg2	succinate-Coenzyme A ligase, GDP-forming, beta subunit	ENSMUSG00000061838
P54869	Hmgcs2	0.723588	1.54694	0.0283831	0.0132328	[K].DVDKALLKASLDMFNQK.[T]	1xOxidation [M13];1xTMT6plex [K17];1xTMT6plex [N-Term];2xAcetyl [K4(100);K8(100)]	P54869 2xAcetyl [K354(100);K358(100)]	Hydroxymethylglutaryl-CoA synthase, mitochondrial OS=Mus musculus OX=10090 GN=Hmgcs2 PE=1 SV=2	Hmgcs2	3-hydroxy-3-methylglutaryl-Coenzyme A synthase 2	ENSMUSG00000027875
Q921G7	Etfdh	0.725179	1.70551	0.0197012	0.00918564	[R].GMEPWTLKHK.[G]	1xTMT6plex [K10];1xTMT6plex [N-Term];1xAcetyl [K8(100)]	Q921G7 1xAcetyl [K486(100)]	Electron transfer flavoprotein-ubiquinone oxidoreductase, mitochondrial OS=Mus musculus OX=10090 GN=Etfdh PE=1 SV=1	Etfdh	electron transferring flavoprotein, dehydrogenase	ENSMUSG00000027809
Q8BFR5	Tufm	0.725238	1.07087	0.0849443	0.0411839	[R].GLVMVKPGSIQPHQK.[V]	1xOxidation [M4];1xTMT6plex [K15];1xTMT6plex [N-Term];1xAcetyl [K6(100)]	Q8BFR5 1xAcetyl [K342(100)]	Elongation factor Tu, mitochondrial OS=Mus musculus OX=10090 GN=Tufm PE=1 SV=1	Tufm	Tu translation elongation factor, mitochondrial	ENSMUSG00000073838
Q571F8	Gls2	0.725678	1.4101	0.0388953	0.0177475	[K].LSLNEEGIPHNPMVNAGAIVVSSLIKMDCNK.[A]	1xCarbamidomethyl [C29];1xTMT6plex [K31];1xTMT6plex [N-Term];1xAcetyl [K26(100)]	Q571F8 1xAcetyl [K279(100)]	Glutaminase liver isoform, mitochondrial OS=Mus musculus OX=10090 GN=Gls2 PE=1 SV=2	Gls2	glutaminase 2 (liver, mitochondrial)	ENSMUSG00000044005
P99029	Prdx5	0.726344	1.59573	0.0253673	0.0116999	[K].KVNLAELFKGK.[K]	1xTMT6plex [K11];1xTMT6plex [N-Term];2xAcetyl [K1(100);K9(100)]	P99029 2xAcetyl [K71(100);K79(100)]	Peroxiredoxin-5, mitochondrial OS=Mus musculus OX=10090 GN=Prdx5 PE=1 SV=2	Prdx5	peroxiredoxin 5	ENSMUSG00000024953
Q9CQC7	Ndufb4	0.727526	3.0998	0.000794691	0.00113907	[K].REYLLQYNDPKR.[V]	1xTMT6plex [N-Term];1xAcetyl [K11(100)]	Q9CQC7 1xAcetyl [K55(100)]	NADH dehydrogenase [ubiquinone] 1 beta subcomplex subunit 4 OS=Mus musculus OX=10090 GN=Ndufb4 PE=1 SV=3	Ndufb4	NADH:ubiquinone oxidoreductase subunit B4	ENSMUSG00000022820
Q8K215	Lyrm4	0.727575	2.79506	0.00160302	0.00129504	[K].LIIENQEKPR.[T]	1xTMT6plex [N-Term];1xAcetyl [K8(100)]	Q8K215 1xAcetyl [K88(100)]	LYR motif-containing protein 4 OS=Mus musculus OX=10090 GN=Lyrm4 PE=1 SV=1	Lyrm4	LYR motif containing 4	ENSMUSG00000046573
Q99N87	Mrps5	0.728184	1.98412	0.0103724	0.00507128	[R].QETHQHLADKK.[G]	1xTMT6plex [K];1xTMT6plex [N-Term];1xAcetyl [K10(100)]	Q99N87 1xAcetyl [K367(100)]	28S ribosomal protein S5, mitochondrial OS=Mus musculus OX=10090 GN=Mrps5 PE=1 SV=1	Mrps5	mitochondrial ribosomal protein S5	ENSMUSG00000027374
P38647	Hspa9	0.728651	2.70257	0.00198349	0.00144893	[K].HLNMKLTR.[A]	1xOxidation [M4];1xTMT6plex [N-Term];1xAcetyl [K5(100)]	P38647 1xAcetyl [K345(100)]	Stress-70 protein, mitochondrial OS=Mus musculus OX=10090 GN=Hspa9 PE=1 SV=3	Hspa9	heat shock protein 9	ENSMUSG00000024359
A2ATU0	Dhtkd1	0.729371	2.23639	0.00580239	0.00320643	[K].HFYALLKQR.[E]	1xTMT6plex [N-Term];1xAcetyl [K7(100)]	A2ATU0 1xAcetyl [K819(100)]	Probable 2-oxoglutarate dehydrogenase E1 component DHKTD1, mitochondrial OS=Mus musculus OX=10090 GN=Dhtkd1 PE=1 SV=1	Dhtkd1	dehydrogenase E1 and transketolase domain containing 1	ENSMUSG00000025815
A0A1L1SU47	Mrpl3	0.729934	0.731856	0.185415	0.127429	[K].HAVTLLQVQDCHVLKYTPK.[E]	1xCarbamidomethyl [C11];1xTMT6plex [K19];1xTMT6plex [N-Term];1xAcetyl [K15(100)]	A0A1L1SU47 1xAcetyl [K123(100)]	39S ribosomal protein L3, mitochondrial (Fragment) OS=Mus musculus OX=10090 GN=Mrpl3 PE=1 SV=1	Mrpl3	mitochondrial ribosomal protein L3	ENSMUSG00000032563
Q8C196	Cps1	0.732621	2.49194	0.0032215	0.00192621	[R].DKGTMLGK.[I]	1xOxidation [M5];1xTMT6plex [K8];1xTMT6plex [N-Term];1xAcetyl [K2(100)]	Q8C196 1xAcetyl [K176(100)]	Carbamoyl-phosphate synthase [ammonia], mitochondrial OS=Mus musculus OX=10090 GN=Cps1 PE=1 SV=2	Cps1	carbamoyl-phosphate synthetase 1	ENSMUSG00000025991
P05202	Got2	0.733585	3.50904	0.000309711	0.0017305	[R].KAEAQIAAKNLDK.[E]	1xTMT6plex [K13];1xTMT6plex [N-Term];2xAcetyl [K1(100);K9(100)]	P05202 2xAcetyl [K82(100);K90(100)]	Aspartate aminotransferase, mitochondrial OS=Mus musculus OX=10090 GN=Got2 PE=1 SV=1	Got2	glutamatic-oxaloacetic transaminase 2, mitochondrial	ENSMUSG00000031672
Q8BMS1	Hadha	0.734085	2.99884	0.00100267	0.00123247	[K].ALMGLYNGQVLCKK.[N]	1xCarbamidomethyl [C12];1xOxidation [M3];1xTMT6plex [K14];1xTMT6plex [N-Term];1xAcetyl [K13(100)]	Q8BMS1 1xAcetyl [K350(100)]	Trifunctional enzyme subunit alpha, mitochondrial OS=Mus musculus OX=10090 GN=Hadha PE=1 SV=1	Hadha	hydroxyacyl-CoA dehydrogenase trifunctional multienzyme complex subunit alpha	ENSMUSG00000025745
Q9CR68	Uqcrfs1	0.734221	1.0193	0.0956535	0.0472558	[R].GVAGALRPLLQGAVPAASEPPVLDVKRPFLCR.[E]	1xCarbamidomethyl [C31];1xTMT6plex [N-Term];1xAcetyl [K26(100)]	Q9CR68 1xAcetyl [K46(100)]	Cytochrome b-c1 complex subunit Rieske, mitochondrial OS=Mus musculus OX=10090 GN=Uqcrfs1 PE=1 SV=1	Uqcrfs1	ubiquinol-cytochrome c reductase, Rieske iron-sulfur polypeptide 1	ENSMUSG00000038462
Q9Z1J3	Nfs1	0.734402	1.27725	0.0528141	0.0239113	[R].VTYLPVQKSGIIDLK.[E]	1xTMT6plex [K15];1xTMT6plex [N-Term];1xAcetyl [K8(100)]	Q9Z1J3 1xAcetyl [K182(100)]	Cysteine desulfurase, mitochondrial OS=Mus musculus OX=10090 GN=Nfs1 PE=1 SV=3	Nfs1	nitrogen fixation gene 1 (S. cerevisiae)	ENSMUSG00000027618
Q6GT24	Prdx6	0.734527	1.22679	0.0593213	0.0270028	[R].VVDSLQLTGTKPVATPVDWKK.[G]	2xTMT6plex [K11;K20];1xTMT6plex [N-Term];1xAcetyl [K21(100)]	Q6GT24 1xAcetyl [K183(100)]	Peroxiredoxin-6 OS=Mus musculus OX=10090 GN=Prdx6 PE=1 SV=1	Prdx6	peroxiredoxin 6	ENSMUSG00000026701
Q03265	Atp5a1	0.73477	1.45593	0.0350002	0.0157182	[K].GMSLNLEPDNVGVVVFGNDKLIK.[E]	1xTMT6plex [K23];1xTMT6plex [N-Term];1xAcetyl [K20(100)]	Q03265 1xAcetyl [K123(100)]	ATP synthase subunit alpha, mitochondrial OS=Mus musculus OX=10090 GN=Atp5f1a PE=1 SV=1	Atp5a1	ATP synthase, H+ transporting, mitochondrial F1 complex, alpha subunit 1	ENSMUSG00000025428
P54869	Hmgcs2	0.73508	2.75501	0.00175787	0.00134359	[K].LEETYTNKDVDK.[A]	1xTMT6plex [K12];1xTMT6plex [N-Term];1xAcetyl [K8(100)]	P54869 1xAcetyl [K350(100)]	Hydroxymethylglutaryl-CoA synthase, mitochondrial OS=Mus musculus OX=10090 GN=Hmgcs2 PE=1 SV=2	Hmgcs2	3-hydroxy-3-methylglutaryl-Coenzyme A synthase 2	ENSMUSG00000027875
O88986	Gcat	0.735515	2.36938	0.00427193	0.00251982	[R].LSSQMADDMLKK.[G]	1xOxidation [M];1xTMT6plex [K12];1xTMT6plex [N-Term];1xAcetyl [K11(100)]	O88986 1xAcetyl [K365(100)]	2-amino-3-ketobutyrate coenzyme A ligase, mitochondrial OS=Mus musculus OX=10090 GN=Gcat PE=1 SV=2	Gcat	glycine C-acetyltransferase (2-amino-3-ketobutyrate-coenzyme A ligase)	ENSMUSG00000006378
Q9CQ62	Decr1	0.736421	1.63307	0.0232773	0.0104947	[R].FNIIQPGPIKTKGAFSR.[L]	1xTMT6plex [N-Term];2xAcetyl [K10(100);K12(100)]	Q9CQ62 2xAcetyl [K244(100);K246(100)]	2,4-dienoyl-CoA reductase, mitochondrial OS=Mus musculus OX=10090 GN=Decr1 PE=1 SV=1	Decr1	2,4-dienoyl CoA reductase 1, mitochondrial	ENSMUSG00000028223
O55125	Nipsnap1	0.737079	1.95766	0.011024	0.00522359	[K].IQFHNVKPECLDAYNSLTEAVLPK.[L]	1xCarbamidomethyl [C10];1xTMT6plex [K24];1xTMT6plex [N-Term];1xAcetyl [K7(100)]	O55125 1xAcetyl [K80(100)]	Protein NipSnap homolog 1 OS=Mus musculus OX=10090 GN=Nipsnap1 PE=1 SV=1	Nipsnap1	nipsnap homolog 1	ENSMUSG00000034285
Q8K4F5	Abhd11	0.737131	1.75469	0.0175917	0.00793996	[K].LADKQLSSVVK.[E]	1xTMT6plex [K11];1xTMT6plex [N-Term];1xAcetyl [K4(100)]	Q8K4F5 1xAcetyl [K196(100)]	Protein ABHD11 OS=Mus musculus OX=10090 GN=Abhd11 PE=1 SV=1	Abhd11	abhydrolase domain containing 11	ENSMUSG00000040532
P36552	Cpox	0.737275	1.93384	0.0116456	0.0055886	[K].EACDQHGPDIYPKFK.[K]	1xCarbamidomethyl [C3];1xTMT6plex [K15];1xTMT6plex [N-Term];1xAcetyl [K13(100)]	P36552 1xAcetyl [K303(100)]	Oxygen-dependent coproporphyrinogen-III oxidase, mitochondrial OS=Mus musculus OX=10090 GN=Cpox PE=1 SV=2	Cpox	coproporphyrinogen oxidase	ENSMUSG00000022742
Q9QYR9	Acot2	0.73762	1.13385	0.0734762	0.0340384	[R].AHAVAQVDAWQQLQTFFHKQLGSK.[S]	1xTMT6plex [K24];1xTMT6plex [N-Term];1xAcetyl [K19(100)]	Q9QYR9 1xAcetyl [K447(100)]	Acyl-coenzyme A thioesterase 2, mitochondrial OS=Mus musculus OX=10090 GN=Acot2 PE=1 SV=2	Acot2	acyl-CoA thioesterase 2	ENSMUSG00000021226
Q99LP6	Grpel1	0.737669	0.746091	0.179436	0.120024	[K].LVEEAKLYGIQGFCK.[D]	1xCarbamidomethyl [C14];1xTMT6plex [K15];1xTMT6plex [N-Term];1xAcetyl [K6(100)]	Q99LP6 1xAcetyl [K100(100)]	GrpE protein homolog 1, mitochondrial OS=Mus musculus OX=10090 GN=Grpel1 PE=1 SV=1	Grpel1	GrpE-like 1, mitochondrial	ENSMUSG00000029198
Q8C196	Cps1	0.737688	0.779774	0.166045	0.105072	[R].LTSIDKWFLYK.[M]	1xTMT6plex [N-Term];1xAcetyl [K6(100)]	Q8C196 1xAcetyl [K875(100)]	Carbamoyl-phosphate synthase [ammonia], mitochondrial OS=Mus musculus OX=10090 GN=Cps1 PE=1 SV=2	Cps1	carbamoyl-phosphate synthetase 1	ENSMUSG00000025991
Q6PB66	Lrpprc	0.738024	1.34154	0.0455472	0.0205421	[K].TSQVTSSDLESTLEKLK.[A]	1xTMT6plex [K17];1xTMT6plex [N-Term];1xAcetyl [K15(100)]	Q6PB66 1xAcetyl [K669(100)]	Leucine-rich PPR motif-containing protein, mitochondrial OS=Mus musculus OX=10090 GN=Lrpprc PE=1 SV=2	Lrpprc	leucine-rich PPR-motif containing	ENSMUSG00000024120
A0A140LIF0	Coq7	0.738737	1.06565	0.0859709	0.0409541	[K].KFNELMIAFR.[V]	1xTMT6plex [N-Term];1xAcetyl [K1(100)]	A0A140LIF0 1xAcetyl [K96(100)]	5-demethoxyubiquinone hydroxylase, mitochondrial OS=Mus musculus OX=10090 GN=Coq7 PE=1 SV=1	Coq7	demethyl-Q 7	ENSMUSG00000030652
Q9JHW2	Nit2	0.738937	2.02131	0.00952109	0.00458161	[K].IPGESTQKLSEVAK.[E]	1xTMT6plex [K14];1xTMT6plex [N-Term];1xAcetyl [K8(100)]	Q9JHW2 1xAcetyl [K68(100)]	Omega-amidase NIT2 OS=Mus musculus OX=10090 GN=Nit2 PE=1 SV=1	Nit2	nitrilase family, member 2	ENSMUSG00000022751
P63038	Hspd1	0.739178	1.39573	0.0402039	0.0179275	[R].RGVMLAVDAVIAELKK.[Q]	1xTMT6plex [K16];1xTMT6plex [N-Term];1xAcetyl [K15(100)]	P63038 1xAcetyl [K156(100)]	60 kDa heat shock protein, mitochondrial OS=Mus musculus OX=10090 GN=Hspd1 PE=1 SV=1	Hspd1	heat shock protein 1 (chaperonin)	ENSMUSG00000025980
P11725	Otc	0.73949	1.29596	0.050587	0.0225337	[R].LQAFQGYQVTMKTAK.[V]	1xOxidation [M11];1xTMT6plex [K15];1xTMT6plex [N-Term];1xAcetyl [K12(100)]	P11725 1xAcetyl [K289(100)]	Ornithine carbamoyltransferase, mitochondrial OS=Mus musculus OX=10090 GN=Otc PE=1 SV=1	Otc	ornithine transcarbamylase	ENSMUSG00000031173
Q8BGT5	Gpt2	0.739821	1.25289	0.0558617	0.0250603	[K].LKTVLHKVK.[D]	1xTMT6plex [K9];1xTMT6plex [N-Term];2xAcetyl [K2(100);K7(100)]	Q8BGT5 2xAcetyl [K504(100);K509(100)]	Alanine aminotransferase 2 OS=Mus musculus OX=10090 GN=Gpt2 PE=1 SV=1	Gpt2	glutamic pyruvate transaminase (alanine aminotransferase) 2	ENSMUSG00000031700
Q8R4H7	Nags	0.740493	0.892311	0.128141	0.0702272	[R].LVNLVNASFGKK.[L]	1xTMT6plex [K12];1xTMT6plex [N-Term];1xAcetyl [K11(100)]	Q8R4H7 1xAcetyl [K394(100)]	N-acetylglutamate synthase, mitochondrial OS=Mus musculus OX=10090 GN=Nags PE=1 SV=2	Nags	N-acetylglutamate synthase	ENSMUSG00000048217
P63038	Hspd1	0.740666	0.678239	0.209779	0.15428	[K].ILQSSSEVGYDAMLGDFVNMVEKGIIDPTK.[V]	2xOxidation [M13;M20];1xTMT6plex [K30];1xTMT6plex [N-Term];1xAcetyl [K23(100)]	P63038 1xAcetyl [K516(100)]	60 kDa heat shock protein, mitochondrial OS=Mus musculus OX=10090 GN=Hspd1 PE=1 SV=1	Hspd1	heat shock protein 1 (chaperonin)	ENSMUSG00000025980
P35486	Pdha1	0.740863	3.17202	0.00067294	0.00104202	[R].NFANDATFEIKK.[C]	1xTMT6plex [K12];1xTMT6plex [N-Term];1xAcetyl [K11(100)]	P35486 1xAcetyl [K39(100)]	Pyruvate dehydrogenase E1 component subunit alpha, somatic form, mitochondrial OS=Mus musculus OX=10090 GN=Pdha1 PE=1 SV=1	Pdha1	pyruvate dehydrogenase E1 alpha 1	ENSMUSG00000031299
G5E823	Hars2	0.742351	2.73165	0.00185503	0.00136375	[K].SHQEKPNFVIK.[V]	1xTMT6plex [K11];1xTMT6plex [N-Term];1xAcetyl [K5(100)]	G5E823 1xAcetyl [K51(100)]	Probable histidine--tRNA ligase, mitochondrial OS=Mus musculus OX=10090 GN=Hars2 PE=1 SV=1	Hars2	histidyl-tRNA synthetase 2	ENSMUSG00000019143
Q91WS0	Cisd1	0.743477	0.768406	0.170449	0.109342	[K].VVHAFDMEDLGDKAVYCR.[C]	1xCarbamidomethyl [C17];1xTMT6plex [N-Term];1xAcetyl [K13(100)]	Q91WS0 1xAcetyl [K68(100)]	CDGSH iron-sulfur domain-containing protein 1 OS=Mus musculus OX=10090 GN=Cisd1 PE=1 SV=1	Cisd1	CDGSH iron sulfur domain 1	ENSMUSG00000037710
Q8BW75	Maob	0.743563	2.26548	0.00542656	0.0029028	[K].VLNSQEALQPVHYEEK.[N]	1xTMT6plex [N-Term];1xAcetyl [K16(100)]	Q8BW75 1xAcetyl [K386(100)]	Amine oxidase [flavin-containing] B OS=Mus musculus OX=10090 GN=Maob PE=1 SV=4	Maob	monoamine oxidase B	ENSMUSG00000040147
Q03265	Atp5a1	0.743774	2.14949	0.0070877	0.00359045	[K].LIKEGDVVKR.[T]	1xTMT6plex [N-Term];2xAcetyl [K3(100);K9(100)]	Q03265 2xAcetyl [K126(100);K132(100)]	ATP synthase subunit alpha, mitochondrial OS=Mus musculus OX=10090 GN=Atp5f1a PE=1 SV=1	Atp5a1	ATP synthase, H+ transporting, mitochondrial F1 complex, alpha subunit 1	ENSMUSG00000025428
P99029	Prdx5	0.744446	0.589859	0.257123	0.209132	[K].THLPGFVEQAGALK.[A]	1xTMT6plex [N-Term];1xAcetyl [K14(100)]	P99029 1xAcetyl [K112(100)]	Peroxiredoxin-5, mitochondrial OS=Mus musculus OX=10090 GN=Prdx5 PE=1 SV=2	Prdx5	peroxiredoxin 5	ENSMUSG00000024953
Q9WTP6	Ak2	0.744632	0.933172	0.116635	0.0608033	[K].LVSDEMVVELIEKNLETPSCK.[N]	1xCarbamidomethyl [C20];1xOxidation [M6];1xTMT6plex [K21];1xTMT6plex [N-Term];1xAcetyl [K13(100)]	Q9WTP6 1xAcetyl [K85(100)]	Adenylate kinase 2, mitochondrial OS=Mus musculus OX=10090 GN=Ak2 PE=1 SV=5	Ak2	adenylate kinase 2	ENSMUSG00000028792
Q9CQQ7	Atp5pb	0.745227	2.20351	0.00625884	0.00325737	[K].QIQDAIDMEKAQQALVQK.[R]	1xTMT6plex [K18];1xTMT6plex [N-Term];1xAcetyl [K10(100)]	Q9CQQ7 1xAcetyl [K154(100)]	ATP synthase F(0) complex subunit B1, mitochondrial OS=Mus musculus OX=10090 GN=Atp5pb PE=1 SV=1	Atp5pb	ATP synthase peripheral stalk-membrane subunit b	ENSMUSG00000000563
Q3U3J1	Bckdha	0.74545	0.846659	0.142345	0.0813359	[R].SVDEVNYWDKQDHPISR.[L]	1xTMT6plex [N-Term];1xAcetyl [K10(100)]	Q3U3J1 1xAcetyl [K357(100)]	2-oxoisovalerate dehydrogenase subunit alpha OS=Mus musculus OX=10090 GN=Bckdha PE=1 SV=1	Bckdha	branched chain ketoacid dehydrogenase E1, alpha polypeptide	ENSMUSG00000060376
Q921G7	Etfdh	0.747238	2.51732	0.00303863	0.00176016	[K].SGSLAAESIFKQLTSENLQSK.[T]	1xTMT6plex [K21];1xTMT6plex [N-Term];1xAcetyl [K11(100)]	Q921G7 1xAcetyl [K415(100)]	Electron transfer flavoprotein-ubiquinone oxidoreductase, mitochondrial OS=Mus musculus OX=10090 GN=Etfdh PE=1 SV=1	Etfdh	electron transferring flavoprotein, dehydrogenase	ENSMUSG00000027809
Q925I1	Atad3a	0.747942	1.58254	0.0261492	0.0114418	[R].ATEKISEDLR.[A]	1xTMT6plex [N-Term];1xAcetyl [K4(100)]	Q925I1 1xAcetyl [K423(100)]	ATPase family AAA domain-containing protein 3 OS=Mus musculus OX=10090 GN=Atad3 PE=1 SV=1	Atad3a	ATPase family, AAA domain containing 3A	ENSMUSG00000029036
Q8C5H8	Nadk2	0.748103	1.73727	0.0183119	0.00806488	[K].GLASYYEISVDDGPWEKQK.[S]	1xTMT6plex [K19];1xTMT6plex [N-Term];1xAcetyl [K17(100)]	Q8C5H8 1xAcetyl [K312(100)]	NAD kinase 2, mitochondrial OS=Mus musculus OX=10090 GN=Nadk2 PE=1 SV=2	Nadk2	NAD kinase 2, mitochondrial	ENSMUSG00000022253
Q07417	Acads	0.748494	1.6067	0.0247345	0.0108612	[K].GISAFLVPMPTPGLTLGKK.[E]	1xTMT6plex [K19];1xTMT6plex [N-Term];1xAcetyl [K18(100)]	Q07417 1xAcetyl [K226(100)]	Short-chain specific acyl-CoA dehydrogenase, mitochondrial OS=Mus musculus OX=10090 GN=Acads PE=1 SV=2	Acads	acyl-Coenzyme A dehydrogenase, short chain	ENSMUSG00000029545
Q8BMS1	Hadha	0.748575	2.07014	0.00850869	0.00402954	[K].GLYPAPLKIIDAVK.[A]	1xTMT6plex [K14];1xTMT6plex [N-Term];1xAcetyl [K8(100)]	Q8BMS1 1xAcetyl [K303(100)]	Trifunctional enzyme subunit alpha, mitochondrial OS=Mus musculus OX=10090 GN=Hadha PE=1 SV=1	Hadha	hydroxyacyl-CoA dehydrogenase trifunctional multienzyme complex subunit alpha	ENSMUSG00000025745
P42125	Eci1	0.74922	2.01932	0.00956485	0.00448598	[R].VLVETEGPAGVAVMKLR.[N]	1xTMT6plex [N-Term];1xAcetyl [K15(100)]	P42125 1xAcetyl [K48(100)]	Enoyl-CoA delta isomerase 1, mitochondrial OS=Mus musculus OX=10090 GN=Eci1 PE=1 SV=2	Eci1	enoyl-Coenzyme A delta isomerase 1	ENSMUSG00000024132
Q9WVL0	Gstz1	0.750667	1.9419	0.0114313	0.00521978	[R].FKVDLSPYPTISHINK.[E]	1xTMT6plex [K16];1xTMT6plex [N-Term];1xAcetyl [K2(100)]	Q9WVL0 1xAcetyl [K177(100)]	Maleylacetoacetate isomerase OS=Mus musculus OX=10090 GN=Gstz1 PE=1 SV=1	Gstz1	glutathione transferase zeta 1 (maleylacetoacetate isomerase)	ENSMUSG00000021033
Q6PB66	Lrpprc	0.751017	2.73928	0.00182272	0.0012987	[K].DAYNIFLKAEK.[Q]	1xTMT6plex [K11];1xTMT6plex [N-Term];1xAcetyl [K8(100)]	Q6PB66 1xAcetyl [K1056(100)]	Leucine-rich PPR motif-containing protein, mitochondrial OS=Mus musculus OX=10090 GN=Lrpprc PE=1 SV=2	Lrpprc	leucine-rich PPR-motif containing	ENSMUSG00000024120
Q8C196	Cps1	0.751982	0.940931	0.114569	0.0586885	[K].AERPDGLILGMGGQTALNCGVELFK.[R]	1xCarbamidomethyl [C19];1xOxidation [M11];1xTMT6plex [N-Term];1xAcetyl [K25(100)]	Q8C196 1xAcetyl [K522(100)]	Carbamoyl-phosphate synthase [ammonia], mitochondrial OS=Mus musculus OX=10090 GN=Cps1 PE=1 SV=2	Cps1	carbamoyl-phosphate synthetase 1	ENSMUSG00000025991
P16332	Mmut	0.752053	1.94683	0.0113023	0.00512828	[K].AVAEGIPKLR.[I]	1xTMT6plex [N-Term];1xAcetyl [K8(100)]	P16332 1xAcetyl [K463(100)]	Methylmalonyl-CoA mutase, mitochondrial OS=Mus musculus OX=10090 GN=Mmut PE=1 SV=2	Mmut	methylmalonyl-Coenzyme A mutase	ENSMUSG00000023921
Q9DC61	Pmpca	0.752555	1.36524	0.0431284	0.0188888	[R].FCPVENIAKIDR.[E]	1xCarbamidomethyl [C2];1xTMT6plex [N-Term];1xAcetyl [K9(100)]	Q9DC61 1xAcetyl [K231(100)]	Mitochondrial-processing peptidase subunit alpha OS=Mus musculus OX=10090 GN=Pmpca PE=1 SV=1	Pmpca	peptidase (mitochondrial processing) alpha	ENSMUSG00000026926
P52760	Rida	0.752927	1.06681	0.0857419	0.0400573	[R].VEIEAIAVQGPFIKA.[-]	1xTMT6plex [N-Term];1xAcetyl [K14(100)]	P52760 1xAcetyl [K134(100)]	2-iminobutanoate/2-iminopropanoate deaminase OS=Mus musculus OX=10090 GN=Rida PE=1 SV=3	Rida	reactive intermediate imine deaminase A homolog	ENSMUSG00000022323
Q8CGK3	Lonp1	0.753025	2.84436	0.001431	0.00127245	[K].IIQCLKK.[T]	1xCarbamidomethyl [C4];1xTMT6plex [K7];1xTMT6plex [N-Term];1xAcetyl [K6(100)]	Q8CGK3 1xAcetyl [K567(100)]	Lon protease homolog, mitochondrial OS=Mus musculus OX=10090 GN=Lonp1 PE=1 SV=2	Lonp1	lon peptidase 1, mitochondrial	ENSMUSG00000041168
Q5RKZ7	Mocs1	0.753401	2.32273	0.00475628	0.00260733	[R].ISLTEKCNLR.[C]	1xCarbamidomethyl [C7];1xTMT6plex [N-Term];1xAcetyl [K6(100)]	Q5RKZ7 1xAcetyl [K79(100)]	Molybdenum cofactor biosynthesis protein 1 OS=Mus musculus OX=10090 GN=Mocs1 PE=1 SV=2	Mocs1	molybdenum cofactor synthesis 1	ENSMUSG00000064120
Q91ZA3	Pcca	0.754187	0.873475	0.133821	0.0736156	[R].AQAVHPGYGFLSENKEFAK.[R]	1xTMT6plex [K19];1xTMT6plex [N-Term];1xAcetyl [K15(100)]	Q91ZA3 1xAcetyl [K146(100)]	Propionyl-CoA carboxylase alpha chain, mitochondrial OS=Mus musculus OX=10090 GN=Pcca PE=1 SV=2	Pcca	propionyl-Coenzyme A carboxylase, alpha polypeptide	ENSMUSG00000041650
P26443	Glud1	0.755061	0.780452	0.165786	0.102754	[K].VYEGSILEADCDILIPAASEKQLTK.[S]	1xCarbamidomethyl [C11];1xTMT6plex [K25];1xTMT6plex [N-Term];1xAcetyl [K21(100)]	P26443 1xAcetyl [K386(100)]	Glutamate dehydrogenase 1, mitochondrial OS=Mus musculus OX=10090 GN=Glud1 PE=1 SV=1	Glud1	glutamate dehydrogenase 1	ENSMUSG00000021794
P11725	Otc	0.758202	3.17643	0.000666144	0.00110891	[R].VYKQSDLDTLAK.[E]	1xTMT6plex [K12];1xTMT6plex [N-Term];1xAcetyl [K3(100)]	P11725 1xAcetyl [K144(100)]	Ornithine carbamoyltransferase, mitochondrial OS=Mus musculus OX=10090 GN=Otc PE=1 SV=1	Otc	ornithine transcarbamylase	ENSMUSG00000031173
Q9DCM2	Gstk1	0.758275	1.50562	0.0312165	0.0135492	[K].GQYIFKEIPLLK.[Q]	1xTMT6plex [K12];1xTMT6plex [N-Term];1xAcetyl [K6(100)]	Q9DCM2 1xAcetyl [K68(100)]	Glutathione S-transferase kappa 1 OS=Mus musculus OX=10090 GN=Gstk1 PE=1 SV=3	Gstk1	glutathione S-transferase kappa 1	ENSMUSG00000029864
P56480	Atp5b	0.758941	0.98164	0.104318	0.0511174	[K].GFQQILAGEYDHLPEQAFYMVGPIEEAVAKADK.[L]	1xTMT6plex [K33];1xTMT6plex [N-Term];1xAcetyl [K30(100)]	P56480 1xAcetyl [K519(100)]	ATP synthase subunit beta, mitochondrial OS=Mus musculus OX=10090 GN=Atp5f1b PE=1 SV=2	Atp5b	ATP synthase, H+ transporting mitochondrial F1 complex, beta subunit	ENSMUSG00000025393
P12710	Fabp1	0.759798	0.777504	0.166915	0.103391	[R].NEFTLGEECELETMTGEKVK.[A]	1xCarbamidomethyl [C9];1xOxidation [M14];1xTMT6plex [K20];1xTMT6plex [N-Term];1xAcetyl [K18(100)]	P12710 1xAcetyl [K78(100)]	Fatty acid-binding protein, liver OS=Mus musculus OX=10090 GN=Fabp1 PE=1 SV=2	Fabp1	fatty acid binding protein 1, liver	ENSMUSG00000054422
Q9QYR9	Acot2	0.760042	1.36275	0.0433758	0.0187577	[K].DGLLDVVEALQSPLVDKK.[S]	1xTMT6plex [K18];1xTMT6plex [N-Term];1xAcetyl [K17(100)]	Q9QYR9 1xAcetyl [K344(100)]	Acyl-coenzyme A thioesterase 2, mitochondrial OS=Mus musculus OX=10090 GN=Acot2 PE=1 SV=2	Acot2	acyl-CoA thioesterase 2	ENSMUSG00000021226
A0A0U1RNL7	Bckdk	0.760179	2.29812	0.00503356	0.00268621	[K].IIEKWVDFAR.[R]	1xTMT6plex [N-Term];1xAcetyl [K4(100)]	A0A0U1RNL7 1xAcetyl [K233(100)]	Protein-serine/threonine kinase OS=Mus musculus OX=10090 GN=Bckdk PE=1 SV=1	Bckdk	branched chain ketoacid dehydrogenase kinase	ENSMUSG00000030802
Q9DBC0	Selenoo	0.760512	1.79908	0.0158827	0.00688474	[K].YEKCTVVLR.[I]	1xCarbamidomethyl [C4];1xTMT6plex [N-Term];1xAcetyl [K3(100)]	Q9DBC0 1xAcetyl [K241(100)]	Protein adenylyltransferase SelO, mitochondrial OS=Mus musculus OX=10090 GN=Selenoo PE=1 SV=4	Selenoo	selenoprotein O	ENSMUSG00000035757
Q8R104	Sirt3	0.760532	3.22169	0.00060022	0.00113846	[K].KFSLQDVAELLR.[T]	1xTMT6plex [N-Term];1xAcetyl [K1(100)]	Q8R104 1xAcetyl [K57(100)]	NAD-dependent protein deacetylase sirtuin-3 OS=Mus musculus OX=10090 GN=Sirt3 PE=1 SV=2	Sirt3	sirtuin 3	ENSMUSG00000025486
D3Z5K6	Dnajc19	0.762919	1.18849	0.0647906	0.0287201	[R].IMLLNHPDKGGSPYIAAK.[I]	1xTMT6plex [K18];1xTMT6plex [N-Term];1xAcetyl [K9(100)]	D3Z5K6 1xAcetyl [K87(100)]	Mitochondrial import inner membrane translocase subunit TIM14 OS=Mus musculus OX=10090 GN=Dnajc19 PE=1 SV=1	Dnajc19	DnaJ heat shock protein family (Hsp40) member C19	ENSMUSG00000027679
Q8C196	Cps1	0.763997	0.814589	0.153254	0.0892988	[K].IAPSFAVESMEDALKAADTIGYPVMIR.[S]	2xOxidation [M10;M25];1xTMT6plex [N-Term];1xAcetyl [K15(100)]	Q8C196 1xAcetyl [K575(100)]	Carbamoyl-phosphate synthase [ammonia], mitochondrial OS=Mus musculus OX=10090 GN=Cps1 PE=1 SV=2	Cps1	carbamoyl-phosphate synthetase 1	ENSMUSG00000025991
P09671	Sod2	0.764143	0.867062	0.135812	0.0744726	[K].NVRPDYLKAIWNVINWENVTER.[Y]	1xTMT6plex [N-Term];1xAcetyl [K8(100)]	P09671 1xAcetyl [K202(100)]	Superoxide dismutase [Mn], mitochondrial OS=Mus musculus OX=10090 GN=Sod2 PE=1 SV=3	Sod2	superoxide dismutase 2, mitochondrial	ENSMUSG00000006818
A0A0R4J023	Auh	0.764451	2.42628	0.00374733	0.00194615	[R].VAASSAKMGLVETK.[L]	1xTMT6plex [K14];1xTMT6plex [N-Term];1xAcetyl [K7(100)]	A0A0R4J023 1xAcetyl [K179(100)]	Methylglutaconyl-CoA hydratase, mitochondrial OS=Mus musculus OX=10090 GN=Auh PE=1 SV=1	Auh	AU RNA binding protein/enoyl-coenzyme A hydratase	ENSMUSG00000021460
Q9WU79	Prodh	0.764457	1.11563	0.0766253	0.0345036	[R].CLNYVLEELKHSTK.[A]	1xCarbamidomethyl [C1];1xTMT6plex [K14];1xTMT6plex [N-Term];1xAcetyl [K10(100)]	Q9WU79 1xAcetyl [K485(100)]	Proline dehydrogenase 1, mitochondrial OS=Mus musculus OX=10090 GN=Prodh PE=1 SV=2	Prodh	proline dehydrogenase	ENSMUSG00000003526
Q9CPY7	Lap3	0.765134	1.32275	0.0475607	0.0205795	[R].EFVTHTKWAHLDIAGVMTNKDEIPYLR.[K]	1xTMT6plex [K20];1xTMT6plex [N-Term];1xAcetyl [K7(100)]	Q9CPY7 1xAcetyl [K476(100)]	Cytosol aminopeptidase OS=Mus musculus OX=10090 GN=Lap3 PE=1 SV=3	Lap3	leucine aminopeptidase 3	ENSMUSG00000039682
Q8BMS1	Hadha	0.765621	1.58394	0.0260651	0.0110755	[K].FGELALTKESK.[A]	1xTMT6plex [K11];1xTMT6plex [N-Term];1xAcetyl [K8(100)]	Q8BMS1 1xAcetyl [K334(100)]	Trifunctional enzyme subunit alpha, mitochondrial OS=Mus musculus OX=10090 GN=Hadha PE=1 SV=1	Hadha	hydroxyacyl-CoA dehydrogenase trifunctional multienzyme complex subunit alpha	ENSMUSG00000025745
O08749	Dld	0.766006	1.27197	0.0534603	0.022983	[K].ALTGGIAHLFKQNK.[V]	1xTMT6plex [N-Term];1xAcetyl [K11(100)]	O08749 1xAcetyl [K143(100)]	Dihydrolipoyl dehydrogenase, mitochondrial OS=Mus musculus OX=10090 GN=Dld PE=1 SV=2	Dld	dihydrolipoamide dehydrogenase	ENSMUSG00000020664
Q9Z2I9	Sucla2	0.766236	1.87783	0.0132485	0.0057712	[K].GFVAKSSDEAYAIAKK.[L]	1xTMT6plex [K16];1xTMT6plex [N-Term];2xAcetyl [K5(100);K15(100)]	Q9Z2I9 2xAcetyl [K78(100);K88(100)]	Succinate--CoA ligase [ADP-forming] subunit beta, mitochondrial OS=Mus musculus OX=10090 GN=Sucla2 PE=1 SV=2	Sucla2	succinate-Coenzyme A ligase, ADP-forming, beta subunit	ENSMUSG00000022110
Q8C196	Cps1	0.766866	1.15159	0.0705361	0.0312491	[K].EWPANLDLKKELSEPSSTR.[I]	1xTMT6plex [N-Term];2xAcetyl [K9(100);K10(100)]	Q8C196 2xAcetyl [K840(100);K841(100)]	Carbamoyl-phosphate synthase [ammonia], mitochondrial OS=Mus musculus OX=10090 GN=Cps1 PE=1 SV=2	Cps1	carbamoyl-phosphate synthetase 1	ENSMUSG00000025991
Q9CXT8	Pmpcb	0.767677	1.27578	0.0529936	0.0227025	[R].VCTKYIHDK.[S]	1xCarbamidomethyl [C2];1xTMT6plex [K9];1xTMT6plex [N-Term];1xAcetyl [K4(100)]	Q9CXT8 1xAcetyl [K456(100)]	Mitochondrial-processing peptidase subunit beta OS=Mus musculus OX=10090 GN=Pmpcb PE=1 SV=1	Pmpcb	peptidase (mitochondrial processing) beta	ENSMUSG00000029017
Q8QZS1	Hibch	0.768207	2.30124	0.00499756	0.00258741	[R].GCGGVITLNRPKFLNALSLNMIR.[Q]	1xCarbamidomethyl [C2];1xOxidation [M21];1xTMT6plex [N-Term];1xAcetyl [K12(100)]	Q8QZS1 1xAcetyl [K54(100)]	3-hydroxyisobutyryl-CoA hydrolase, mitochondrial OS=Mus musculus OX=10090 GN=Hibch PE=1 SV=1	Hibch	3-hydroxyisobutyryl-Coenzyme A hydrolase	ENSMUSG00000041426
A0A0R4J083	Acadl	0.76832	2.49937	0.00316684	0.00164145	[R].AFVDSCLQLHETKR.[L]	1xCarbamidomethyl [C6];1xTMT6plex [N-Term];1xAcetyl [K13(100)]	A0A0R4J083 1xAcetyl [K358(100)]	Long-chain-specific acyl-CoA dehydrogenase, mitochondrial OS=Mus musculus OX=10090 GN=Acadl PE=1 SV=1	Acadl	acyl-Coenzyme A dehydrogenase, long-chain	ENSMUSG00000026003
Q8C196	Cps1	0.768825	2.42102	0.00379294	0.00195178	[K].AMLSTGFKIPQK.[G]	1xOxidation [M2];1xTMT6plex [K12];1xTMT6plex [N-Term];1xAcetyl [K8(100)]	Q8C196 1xAcetyl [K1356(100)]	Carbamoyl-phosphate synthase [ammonia], mitochondrial OS=Mus musculus OX=10090 GN=Cps1 PE=1 SV=2	Cps1	carbamoyl-phosphate synthetase 1	ENSMUSG00000025991
H7BX88	Crat	0.769657	1.94715	0.0112942	0.00496561	[K].QDSVVNFLKSK.[R]	1xTMT6plex [K11];1xTMT6plex [N-Term];1xAcetyl [K9(100)]	H7BX88 1xAcetyl [K174(100)]	Carnitine O-acetyltransferase OS=Mus musculus OX=10090 GN=Crat PE=1 SV=1	Crat	carnitine acetyltransferase	ENSMUSG00000026853
Q8CGK3	Lonp1	0.7705	0.989397	0.102472	0.0492008	[R].MEMINVSGYVAQEKLAIAER.[Y]	1xTMT6plex [N-Term];1xAcetyl [K14(100)]	Q8CGK3 1xAcetyl [K655(100)]	Lon protease homolog, mitochondrial OS=Mus musculus OX=10090 GN=Lonp1 PE=1 SV=2	Lonp1	lon peptidase 1, mitochondrial	ENSMUSG00000041168
A2AQ17	Ndufaf1	0.77308	1.7458	0.0179557	0.00753642	[R].SEIFLKMSK.[N]	1xTMT6plex [K9];1xTMT6plex [N-Term];1xAcetyl [K6(100)]	A2AQ17 1xAcetyl [K154(100)]	Complex I intermediate-associated protein 30, mitochondrial OS=Mus musculus OX=10090 GN=Ndufaf1 PE=1 SV=1	Ndufaf1	NADH:ubiquinone oxidoreductase complex assembly factor 1	ENSMUSG00000027305
P51881	Slc25a5	0.773429	0.669912	0.21384	0.155263	[R].DEGSKAFFKGAWSNVLR.[G]	1xTMT6plex [N-Term];2xAcetyl [K5(100);K9(100)]	P51881 2xAcetyl [K268(100);K272(100)]	ADP/ATP translocase 2 OS=Mus musculus OX=10090 GN=Slc25a5 PE=1 SV=3	Slc25a5	solute carrier family 25 (mitochondrial carrier, adenine nucleotide translocator), member 5	ENSMUSG00000016319
Q6PB66	Lrpprc	0.773805	1.69446	0.0202088	0.00846782	[K].YVALVKVLGK.[H]	1xTMT6plex [K10];1xTMT6plex [N-Term];1xAcetyl [K6(100)]	Q6PB66 1xAcetyl [K755(100)]	Leucine-rich PPR motif-containing protein, mitochondrial OS=Mus musculus OX=10090 GN=Lrpprc PE=1 SV=2	Lrpprc	leucine-rich PPR-motif containing	ENSMUSG00000024120
Q9DB20	Atp5o	0.773854	2.60714	0.00247091	0.00144641	[K].REKFSPLTANLMNLLAENGR.[L]	1xOxidation [M12];1xTMT6plex [N-Term];1xAcetyl [K3(100)]	Q9DB20 1xAcetyl [K100(100)]	ATP synthase subunit O, mitochondrial OS=Mus musculus OX=10090 GN=Atp5po PE=1 SV=1	Atp5o	ATP synthase, H+ transporting, mitochondrial F1 complex, O subunit	ENSMUSG00000022956
Q9WVM8	Aadat	0.774509	1.81738	0.0152271	0.00643615	[K].ILSQWKPEDSKDPTKK.[T]	3xTMT6plex [K11;K15;K];1xTMT6plex [N-Term];1xAcetyl [K16(100)]	Q9WVM8 1xAcetyl [K189(100)]	Kynurenine/alpha-aminoadipate aminotransferase, mitochondrial OS=Mus musculus OX=10090 GN=Aadat PE=1 SV=1	Aadat	aminoadipate aminotransferase	ENSMUSG00000057228
P05202	Got2	0.774846	1.07572	0.0839993	0.0378467	[R].TQLVSNLKK.[E]	1xTMT6plex [N-Term];1xAcetyl [K8(99.8)]	P05202 1xAcetyl [K363(99.8)]	Aspartate aminotransferase, mitochondrial OS=Mus musculus OX=10090 GN=Got2 PE=1 SV=1	Got2	glutamatic-oxaloacetic transaminase 2, mitochondrial	ENSMUSG00000031672
P54071	Idh2	0.775018	2.64836	0.00224718	0.00141264	[K].LVFTPKDGSSAK.[E]	1xTMT6plex [K12];1xTMT6plex [N-Term];1xAcetyl [K6(100)]	A0A0U1RP68 1xAcetyl [K121(100)];P54071 1xAcetyl [K199(100)]	Isocitrate dehydrogenase [NADP], mitochondrial (Fragment) OS=Mus musculus OX=10090 GN=Idh2 PE=1 SV=1;Isocitrate dehydrogenase [NADP], mitochondrial OS=Mus musculus OX=10090 GN=Idh2 PE=1 SV=3	Idh2	isocitrate dehydrogenase 2 (NADP+), mitochondrial	ENSMUSG00000030541
P63038	Hspd1	0.775301	2.62939	0.00234752	0.00142092	[R].KGVITVKDGK.[T]	1xTMT6plex [K10];1xTMT6plex [N-Term];2xAcetyl [K1(100);K7(100)]	P63038 2xAcetyl [K196(100);K202(100)]	60 kDa heat shock protein, mitochondrial OS=Mus musculus OX=10090 GN=Hspd1 PE=1 SV=1	Hspd1	heat shock protein 1 (chaperonin)	ENSMUSG00000025980
Q9DCM2	Gstk1	0.775542	1.29853	0.0502888	0.0214088	[R].FLTTVSMEQPEMLEKVSR.[E]	1xOxidation [M];1xTMT6plex [N-Term];1xAcetyl [K15(100)]	Q9DCM2 1xAcetyl [K116(100)]	Glutathione S-transferase kappa 1 OS=Mus musculus OX=10090 GN=Gstk1 PE=1 SV=3	Gstk1	glutathione S-transferase kappa 1	ENSMUSG00000029864
Q920E5	Fdps	0.776717	2.06703	0.00856975	0.0037985	[R].GLTVVQAFQELVEPKK.[Q]	1xTMT6plex [K16];1xTMT6plex [N-Term];1xAcetyl [K15(100)]	Q920E5 1xAcetyl [K75(100)]	Farnesyl pyrophosphate synthase OS=Mus musculus OX=10090 GN=Fdps PE=1 SV=1	Fdps	farnesyl diphosphate synthetase	ENSMUSG00000059743
Q99NF1	Bco2	0.777702	1.68178	0.0208075	0.00858903	[K].SKFLQSDTYK.[A]	1xTMT6plex [K10];1xTMT6plex [N-Term];1xAcetyl [K2(100)]	Q99NF1 1xAcetyl [K81(100)]	Beta,beta-carotene 9',10'-oxygenase OS=Mus musculus OX=10090 GN=Bco2 PE=1 SV=1	Bco2	beta-carotene oxygenase 2	ENSMUSG00000032066
Q91VD9	Ndufs1	0.777725	1.95186	0.0111723	0.00484285	[R].DDGAAILVAVSNMVQKIR.[V]	1xTMT6plex [N-Term];1xAcetyl [K16(100)]	A0A087WSU3 1xAcetyl [K27(100)];Q91VD9 1xAcetyl [K499(100)]	NADH-ubiquinone oxidoreductase 75 kDa subunit, mitochondrial (Fragment) OS=Mus musculus OX=10090 GN=Ndufs1 PE=1 SV=1;NADH-ubiquinone oxidoreductase 75 kDa subunit, mitochondrial OS=Mus musculus OX=10090 GN=Ndufs1 PE=1 SV=2	Ndufs1	NADH:ubiquinone oxidoreductase core subunit S1	ENSMUSG00000025968
Q8BMS1	Hadha	0.777979	1.19218	0.0642421	0.027908	[K].KMGLVDQLVEPLGPGIK.[S]	1xTMT6plex [K17];1xTMT6plex [N-Term];1xAcetyl [K1(100)]	Q8BMS1 1xAcetyl [K214(100)]	Trifunctional enzyme subunit alpha, mitochondrial OS=Mus musculus OX=10090 GN=Hadha PE=1 SV=1	Hadha	hydroxyacyl-CoA dehydrogenase trifunctional multienzyme complex subunit alpha	ENSMUSG00000025745
Q99L13	Hibadh	0.77822	0.687894	0.205166	0.144567	[K].EVEKMGAVFMDAPVSGGVGAAR.[S]	1xTMT6plex [N-Term];1xAcetyl [K4(100)]	Q99L13 1xAcetyl [K148(100)]	3-hydroxyisobutyrate dehydrogenase, mitochondrial OS=Mus musculus OX=10090 GN=Hibadh PE=1 SV=1	Hibadh	3-hydroxyisobutyrate dehydrogenase	ENSMUSG00000029776
P53395	Dbt	0.780425	0.857166	0.138942	0.0758226	[K].SYLENPAFMLLDLK.[-]	1xTMT6plex [N-Term];1xAcetyl [K14(100)]	P53395 1xAcetyl [K482(100)]	Lipoamide acyltransferase component of branched-chain alpha-keto acid dehydrogenase complex, mitochondrial OS=Mus musculus OX=10090 GN=Dbt PE=1 SV=2	Dbt	dihydrolipoamide branched chain transacylase E2	ENSMUSG00000000340
P26443	Glud1	0.780504	2.35816	0.00438373	0.00210275	[R].FTMELAKK.[G]	1xTMT6plex [K8];1xTMT6plex [N-Term];1xAcetyl [K7(100)]	P26443 1xAcetyl [K211(100)]	Glutamate dehydrogenase 1, mitochondrial OS=Mus musculus OX=10090 GN=Glud1 PE=1 SV=1	Glud1	glutamate dehydrogenase 1	ENSMUSG00000021794
O08749	Dld	0.781393	1.805	0.0156676	0.00647259	[K].SEEQLKEEGIEFK.[I]	1xTMT6plex [K13];1xTMT6plex [N-Term];1xAcetyl [K6(100)]	O08749 1xAcetyl [K410(100)]	Dihydrolipoyl dehydrogenase, mitochondrial OS=Mus musculus OX=10090 GN=Dld PE=1 SV=2	Dld	dihydrolipoamide dehydrogenase	ENSMUSG00000020664
A2APY7	Ndufaf5	0.781886	2.3364	0.00460892	0.00221215	[K].ETVGKIFQTDIAEHALK.[N]	1xTMT6plex [K17];1xTMT6plex [N-Term];1xAcetyl [K5(100)]	A2APY7 1xAcetyl [K114(100)]	Arginine-hydroxylase NDUFAF5, mitochondrial OS=Mus musculus OX=10090 GN=Ndufaf5 PE=1 SV=1	Ndufaf5	NADH:ubiquinone oxidoreductase complex assembly factor 5	ENSMUSG00000027384
P56480	Atp5b	0.781904	1.17805	0.0663664	0.02874	[K].VVDLLAPYAKGGK.[I]	1xTMT6plex [K13];1xTMT6plex [N-Term];1xAcetyl [K10(100)]	P56480 1xAcetyl [K198(100)]	ATP synthase subunit beta, mitochondrial OS=Mus musculus OX=10090 GN=Atp5f1b PE=1 SV=2	Atp5b	ATP synthase, H+ transporting mitochondrial F1 complex, beta subunit	ENSMUSG00000025393
Q8K411	Pitrm1	0.783011	1.14104	0.0722699	0.0314034	[R].LEQSTAVPAQPHWDKPR.[E]	1xTMT6plex [N-Term];1xAcetyl [K15(100)]	Q8K411 1xAcetyl [K305(100)]	Presequence protease, mitochondrial OS=Mus musculus OX=10090 GN=Pitrm1 PE=1 SV=1	Pitrm1	pitrilysin metallepetidase 1	ENSMUSG00000021193
Q9EQ20	Aldh6a1	0.783992	2.36085	0.00435665	0.00208873	[R].CMALSTAILVGEAKK.[W]	1xCarbamidomethyl [C1];1xTMT6plex [K15];1xTMT6plex [N-Term];1xAcetyl [K14(100)]	Q9EQ20 1xAcetyl [K330(100)]	Methylmalonate-semialdehyde dehydrogenase [acylating], mitochondrial OS=Mus musculus OX=10090 GN=Aldh6a1 PE=1 SV=1	Aldh6a1	aldehyde dehydrogenase family 6, subfamily A1	ENSMUSG00000021238
J3QMG3	Vdac3	0.784704	0.856713	0.139087	0.0756054	[K].LTLDTIFVPNTGKK.[S]	1xTMT6plex [K14];1xTMT6plex [N-Term];1xAcetyl [K13(100)]	J3QMG3 1xAcetyl [K110(100)]	Voltage-dependent anion-selective channel protein 3 OS=Mus musculus OX=10090 GN=Vdac3 PE=1 SV=1	Vdac3	voltage-dependent anion channel 3	ENSMUSG00000008892
Q9CQZ6	Ndufb3	0.785109	0.523865	0.299319	0.25135	[R].QWKIEGTPLETVQKK.[L]	1xTMT6plex [K15];1xTMT6plex [N-Term];2xAcetyl [K3(100);K14(100)]	Q9CQZ6 2xAcetyl [K29(100);K40(100)]	NADH dehydrogenase [ubiquinone] 1 beta subcomplex subunit 3 OS=Mus musculus OX=10090 GN=Ndufb3 PE=1 SV=1	Ndufb3	NADH:ubiquinone oxidoreductase subunit B3	ENSMUSG00000026032
Q61941	Nnt	0.785825	1.73275	0.0185034	0.00755696	[R].SLGVGYAAVDNPIFYKPNTAMLLGDAKK.[T]	2xTMT6plex [K16;K27];1xTMT6plex [N-Term];1xAcetyl [K28(100)]	Q61941 1xAcetyl [K1071(100)]	NAD(P) transhydrogenase, mitochondrial OS=Mus musculus OX=10090 GN=Nnt PE=1 SV=2	Nnt	nicotinamide nucleotide transhydrogenase	ENSMUSG00000025453
Q9R112	Sqor	0.78613	1.79596	0.0159972	0.00655729	[K].ALQGFKEGNALFTFPNTPVK.[C]	1xTMT6plex [K20];1xTMT6plex [N-Term];1xAcetyl [K6(100)]	Q9R112 1xAcetyl [K186(100)]	Sulfide:quinone oxidoreductase, mitochondrial OS=Mus musculus OX=10090 GN=Sqor PE=1 SV=3	Sqor	sulfide quinone oxidoreductase	ENSMUSG00000005803
Q9EQ20	Aldh6a1	0.787173	2.28442	0.00519491	0.00253521	[K].KWLPELVDR.[A]	1xTMT6plex [N-Term];1xAcetyl [K1(100)]	Q9EQ20 1xAcetyl [K331(100)]	Methylmalonate-semialdehyde dehydrogenase [acylating], mitochondrial OS=Mus musculus OX=10090 GN=Aldh6a1 PE=1 SV=1	Aldh6a1	aldehyde dehydrogenase family 6, subfamily A1	ENSMUSG00000021238
P53395	Dbt	0.787855	1.39701	0.040086	0.0166116	[R].TFPTPIAKPPVFTGKDR.[T]	1xTMT6plex [K8];1xTMT6plex [N-Term];1xAcetyl [K15(100)]	P53395 1xAcetyl [K250(100)]	Lipoamide acyltransferase component of branched-chain alpha-keto acid dehydrogenase complex, mitochondrial OS=Mus musculus OX=10090 GN=Dbt PE=1 SV=2	Dbt	dihydrolipoamide branched chain transacylase E2	ENSMUSG00000000340
P12710	Fabp1	0.787893	1.48162	0.0329902	0.0135996	[K].AIGLPEDLIQKGK.[D]	1xTMT6plex [K13];1xTMT6plex [N-Term];1xAcetyl [K11(100)]	P12710 1xAcetyl [K31(100)]	Fatty acid-binding protein, liver OS=Mus musculus OX=10090 GN=Fabp1 PE=1 SV=2	Fabp1	fatty acid binding protein 1, liver	ENSMUSG00000054422
P05202	Got2	0.78873	1.32772	0.04702	0.0196279	[R].VGAFTVVCKDAEEAK.[R]	1xCarbamidomethyl [C8];1xTMT6plex [N-Term];2xAcetyl [K9(100);K15(100)]	P05202 2xAcetyl [K296(100);K302(100)]	Aspartate aminotransferase, mitochondrial OS=Mus musculus OX=10090 GN=Got2 PE=1 SV=1	Got2	glutamatic-oxaloacetic transaminase 2, mitochondrial	ENSMUSG00000031672
G3UZY2	Txn2	0.790036	1.55717	0.0277225	0.0112177	[R].LEKMVAK.[Q]	1xTMT6plex [K7];1xTMT6plex [N-Term];1xAcetyl [K3(100)]	G3UZY2 1xAcetyl [K66(100)]	Thioredoxin, mitochondrial (Fragment) OS=Mus musculus OX=10090 GN=Txn2 PE=1 SV=1	Txn2	thioredoxin 2	ENSMUSG00000005354
Q8BIJ6	Iars2	0.792763	2.33162	0.00465994	0.0021516	[R].YRDTVLLPQTSFPMKLLGR.[Q]	1xTMT6plex [N-Term];1xAcetyl [K15(100)]	Q8BIJ6 1xAcetyl [K74(100)]	Isoleucine--tRNA ligase, mitochondrial OS=Mus musculus OX=10090 GN=Iars2 PE=1 SV=1	Iars2	isoleucine-tRNA synthetase 2, mitochondrial	ENSMUSG00000026618
P99029	Prdx5	0.794125	2.31695	0.00482001	0.00222062	[K].THLPGFVEQAGALKAK.[G]	1xTMT6plex [K16];1xTMT6plex [N-Term];1xAcetyl [K14(100)]	P99029 1xAcetyl [K112(100)]	Peroxiredoxin-5, mitochondrial OS=Mus musculus OX=10090 GN=Prdx5 PE=1 SV=2	Prdx5	peroxiredoxin 5	ENSMUSG00000024953
O88986	Gcat	0.794418	2.29696	0.00504713	0.00231111	[R].HLDMADLEAKLK.[E]	1xOxidation [M4];1xTMT6plex [K12];1xTMT6plex [N-Term];1xAcetyl [K10(100)]	O88986 1xAcetyl [K184(100)]	2-amino-3-ketobutyrate coenzyme A ligase, mitochondrial OS=Mus musculus OX=10090 GN=Gcat PE=1 SV=2	Gcat	glycine C-acetyltransferase (2-amino-3-ketobutyrate-coenzyme A ligase)	ENSMUSG00000006378
Q80Y14	Glrx5	0.794513	1.07963	0.0832472	0.0366894	[K].KDKVVVFLK.[G]	2xTMT6plex [K3;K9];1xTMT6plex [N-Term];1xAcetyl [K1(100)]	Q80Y14 1xAcetyl [K47(100)]	Glutaredoxin-related protein 5, mitochondrial OS=Mus musculus OX=10090 GN=Glrx5 PE=1 SV=2	Glrx5	glutaredoxin 5	ENSMUSG00000021102
Q61387	Cox7a2l	0.79458	1.45897	0.0347561	0.0141488	[K].NKVPELQKFFQK.[A]	2xTMT6plex [K2;K8];1xTMT6plex [N-Term];1xAcetyl [K8(99.7)]	Q61387 1xAcetyl [K64(99.7)]	Cytochrome c oxidase subunit 7A-related protein, mitochondrial OS=Mus musculus OX=10090 GN=Cox7a2l PE=1 SV=1	Cox7a2l	cytochrome c oxidase subunit 7A2 like	ENSMUSG00000024248
P42125	Eci1	0.796354	2.30227	0.00498579	0.0022693	[R].ALQLGTLFSPAEALKVGVVDEVVPEDQVHSK.[A]	1xTMT6plex [K31];1xTMT6plex [N-Term];1xAcetyl [K15(100)]	P42125 1xAcetyl [K206(100)]	Enoyl-CoA delta isomerase 1, mitochondrial OS=Mus musculus OX=10090 GN=Eci1 PE=1 SV=2	Eci1	enoyl-Coenzyme A delta isomerase 1	ENSMUSG00000024132
P26443	Glud1	0.797502	1.47147	0.0337696	0.0137384	[R].YSTDVSVDEVKALASLMTYK.[C]	1xOxidation [M17];1xTMT6plex [K20];1xTMT6plex [N-Term];1xAcetyl [K11(100)]	P26443 1xAcetyl [K162(100)]	Glutamate dehydrogenase 1, mitochondrial OS=Mus musculus OX=10090 GN=Glud1 PE=1 SV=1	Glud1	glutamate dehydrogenase 1	ENSMUSG00000021794
D3Z041	Acsl1	0.797529	1.55561	0.0278223	0.0111355	[K].GIAVHPELFSIDNGLLTPTLKAK.[R]	1xTMT6plex [K23];1xTMT6plex [N-Term];1xAcetyl [K21(100)]	D3Z041 1xAcetyl [K676(100)]	Long-chain-fatty-acid--CoA ligase 1 OS=Mus musculus OX=10090 GN=Acsl1 PE=1 SV=1	Acsl1	acyl-CoA synthetase long-chain family member 1	ENSMUSG00000018796
Q8BJ64	Chdh	0.797684	1.94855	0.0112578	0.00458606	[R].ATSVGWLKLR.[S]	1xTMT6plex [N-Term];1xAcetyl [K8(100)]	Q8BJ64 1xAcetyl [K438(100)]	Choline dehydrogenase, mitochondrial OS=Mus musculus OX=10090 GN=Chdh PE=1 SV=1	Chdh	choline dehydrogenase	ENSMUSG00000015970
Q9CQQ7	Atp5pb	0.797987	2.07205	0.00847126	0.00363162	[R].LHKAYKEVK.[N]	1xTMT6plex [K9];1xTMT6plex [N-Term];2xAcetyl [K3(100);K6(100)]	Q9CQQ7 2xAcetyl [K188(100);K191(100)]	ATP synthase F(0) complex subunit B1, mitochondrial OS=Mus musculus OX=10090 GN=Atp5pb PE=1 SV=1	Atp5pb	ATP synthase peripheral stalk-membrane subunit b	ENSMUSG00000000563
Q8C2Q8	Atp5c1	0.798352	1.32681	0.0471188	0.0193507	[R].VYGTGSLALYEKADIK.[A]	1xTMT6plex [K16];1xTMT6plex [N-Term];1xAcetyl [K12(100)]	Q8C2Q8 1xAcetyl [K55(100)]	ATP synthase subunit gamma OS=Mus musculus OX=10090 GN=Atp5c1 PE=1 SV=1	Atp5c1	ATP synthase, H+ transporting, mitochondrial F1 complex, gamma polypeptide 1	ENSMUSG00000025781
Q3U367	Aldh9a1	0.798859	1.77532	0.0167756	0.0067013	[K].FINEVVKQTQK.[I]	1xTMT6plex [K11];1xTMT6plex [N-Term];1xAcetyl [K7(100)]	Q3U367 1xAcetyl [K334(100)]	4-trimethylaminobutyraldehyde dehydrogenase OS=Mus musculus OX=10090 GN=Aldh9a1 PE=1 SV=1	Aldh9a1	aldehyde dehydrogenase 9, subfamily A1	ENSMUSG00000026687
Q9DCU9	Hoga1	0.799994	2.58474	0.0026017	0.00141748	[R].IGLIVHKTSK.[Q]	1xTMT6plex [K10];1xTMT6plex [N-Term];1xAcetyl [K7(100)]	Q9DCU9 1xAcetyl [K205(100)]	4-hydroxy-2-oxoglutarate aldolase, mitochondrial OS=Mus musculus OX=10090 GN=Hoga1 PE=1 SV=1	Hoga1	4-hydroxy-2-oxoglutarate aldolase 1	ENSMUSG00000025176
Q8C196	Cps1	0.800256	3.22374	0.00059739	0.00125773	[K].SLGQWLQEEKVPAIYGVDTR.[M]	1xTMT6plex [N-Term];1xAcetyl [K10(100)]	Q8C196 1xAcetyl [K157(100)]	Carbamoyl-phosphate synthase [ammonia], mitochondrial OS=Mus musculus OX=10090 GN=Cps1 PE=1 SV=2	Cps1	carbamoyl-phosphate synthetase 1	ENSMUSG00000025991
Q9CQQ7	Atp5pb	0.800874	2.10279	0.0078924	0.00341241	[K].YGASFGEFIDKLNEEK.[I]	1xTMT6plex [K16];1xTMT6plex [N-Term];1xAcetyl [K11(100)]	Q9CQQ7 1xAcetyl [K126(100)]	ATP synthase F(0) complex subunit B1, mitochondrial OS=Mus musculus OX=10090 GN=Atp5pb PE=1 SV=1	Atp5pb	ATP synthase peripheral stalk-membrane subunit b	ENSMUSG00000000563
P05202	Got2	0.801906	2.54694	0.00283833	0.0014482	[K].EFSVYMTKDGR.[I]	1xOxidation [M6];1xTMT6plex [N-Term];1xAcetyl [K8(100)]	P05202 1xAcetyl [K404(100)]	Aspartate aminotransferase, mitochondrial OS=Mus musculus OX=10090 GN=Got2 PE=1 SV=1	Got2	glutamatic-oxaloacetic transaminase 2, mitochondrial	ENSMUSG00000031672
P35486	Pdha1	0.802954	0.967129	0.107863	0.0509224	[K].NFYGGNGIVGAQVPLGAGIALACKYNGK.[D]	1xCarbamidomethyl [C23];1xTMT6plex [K28];1xTMT6plex [N-Term];1xAcetyl [K24(100)]	P35486 1xAcetyl [K182(100)]	Pyruvate dehydrogenase E1 component subunit alpha, somatic form, mitochondrial OS=Mus musculus OX=10090 GN=Pdha1 PE=1 SV=1	Pdha1	pyruvate dehydrogenase E1 alpha 1	ENSMUSG00000031299
Q9Z2I9	Sucla2	0.803164	2.09001	0.00812803	0.00347935	[K].SSDEAYAIAKK.[L]	1xTMT6plex [K11];1xTMT6plex [N-Term];1xAcetyl [K10(100)]	Q9Z2I9 1xAcetyl [K88(100)]	Succinate--CoA ligase [ADP-forming] subunit beta, mitochondrial OS=Mus musculus OX=10090 GN=Sucla2 PE=1 SV=2	Sucla2	succinate-Coenzyme A ligase, ADP-forming, beta subunit	ENSMUSG00000022110
Q6PB66	Lrpprc	0.803341	2.82361	0.00150105	0.00127402	[K].ITELLYKDER.[Y]	1xTMT6plex [N-Term];1xAcetyl [K7(100)]	Q6PB66 1xAcetyl [K565(100)]	Leucine-rich PPR motif-containing protein, mitochondrial OS=Mus musculus OX=10090 GN=Lrpprc PE=1 SV=2	Lrpprc	leucine-rich PPR-motif containing	ENSMUSG00000024120
Q8C196	Cps1	0.804095	2.39988	0.00398216	0.00182036	[R].VSQEHPVVLTKFVEGAR.[E]	1xTMT6plex [N-Term];1xAcetyl [K11(100)]	Q8C196 1xAcetyl [K1168(100)]	Carbamoyl-phosphate synthase [ammonia], mitochondrial OS=Mus musculus OX=10090 GN=Cps1 PE=1 SV=2	Cps1	carbamoyl-phosphate synthetase 1	ENSMUSG00000025991
Q8CHT0	Aldh4a1	0.804185	0.819391	0.151568	0.0844424	[K].EEIFGPVLTVYVYPDDKYR.[E]	1xTMT6plex [N-Term];1xAcetyl [K17(100)]	Q8CHT0 1xAcetyl [K461(100)]	Delta-1-pyrroline-5-carboxylate dehydrogenase, mitochondrial OS=Mus musculus OX=10090 GN=Aldh4a1 PE=1 SV=3	Aldh4a1	aldehyde dehydrogenase 4 family, member A1	ENSMUSG00000028737
Q9WVM8	Aadat	0.804411	2.12945	0.00742254	0.00320128	[R].DSILAAADKWLR.[G]	1xTMT6plex [N-Term];1xAcetyl [K9(100)]	Q9WVM8 1xAcetyl [K339(100)]	Kynurenine/alpha-aminoadipate aminotransferase, mitochondrial OS=Mus musculus OX=10090 GN=Aadat PE=1 SV=1	Aadat	aminoadipate aminotransferase	ENSMUSG00000057228
A2AS89	Agmat	0.804978	2.16753	0.00679939	0.00295823	[K].EHGPVGLVHVGAHTNTTDKPR.[E]	1xTMT6plex [N-Term];1xAcetyl [K19(100)]	A2AS89 1xAcetyl [K199(100)]	Agmatinase, mitochondrial OS=Mus musculus OX=10090 GN=Agmat PE=1 SV=1	Agmat	agmatine ureohydrolase (agmatinase)	ENSMUSG00000040706
Q9CXZ1	Ndufs4	0.805549	2.00168	0.00996131	0.00401478	[K].SYGANFSWNKR.[T]	1xTMT6plex [N-Term];1xAcetyl [K10(100)]	Q9CXZ1 1xAcetyl [K168(100)]	NADH dehydrogenase [ubiquinone] iron-sulfur protein 4, mitochondrial OS=Mus musculus OX=10090 GN=Ndufs4 PE=1 SV=3	Ndufs4	NADH:ubiquinone oxidoreductase core subunit S4	ENSMUSG00000021764
Q8BMS1	Hadha	0.805936	1.59319	0.0255161	0.00992354	[K].VIIVVKDGPGFYTTR.[C]	1xTMT6plex [N-Term];1xAcetyl [K6(100)]	Q8BMS1 1xAcetyl [K540(100)]	Trifunctional enzyme subunit alpha, mitochondrial OS=Mus musculus OX=10090 GN=Hadha PE=1 SV=1	Hadha	hydroxyacyl-CoA dehydrogenase trifunctional multienzyme complex subunit alpha	ENSMUSG00000025745
Q9DCX2	Atp5h	0.806162	1.52254	0.0300232	0.0119655	[K].KYNALKIPVPEDK.[Y]	1xTMT6plex [K13];1xTMT6plex [N-Term];1xAcetyl [K6(100)]	Q9DCX2 1xAcetyl [K78(100)]	ATP synthase subunit d, mitochondrial OS=Mus musculus OX=10090 GN=Atp5pd PE=1 SV=3	Atp5h	ATP synthase, H+ transporting, mitochondrial F0 complex, subunit D	ENSMUSG00000034566
Q80X85	Mrps7	0.806284	0.952589	0.111535	0.0532781	[R].TLMPEKLSHELLEAFHNR.[G]	1xTMT6plex [N-Term];1xAcetyl [K6(100)]	Q80X85 1xAcetyl [K204(100)]	28S ribosomal protein S7, mitochondrial OS=Mus musculus OX=10090 GN=Mrps7 PE=1 SV=1	Mrps7	mitchondrial ribosomal protein S7	ENSMUSG00000046756
Q8K411	Pitrm1	0.806572	1.27793	0.052731	0.0215186	[K].STHGLAILGPENSKIAK.[D]	1xTMT6plex [K17];1xTMT6plex [N-Term];1xAcetyl [K14(100)]	Q8K411 1xAcetyl [K1026(100)]	Presequence protease, mitochondrial OS=Mus musculus OX=10090 GN=Pitrm1 PE=1 SV=1	Pitrm1	pitrilysin metallepetidase 1	ENSMUSG00000021193
P11725	Otc	0.806663	1.46125	0.0345737	0.0138077	[K].LAEQYAKENGTKLSMTNDPLEAAR.[G]	1xOxidation [M15];1xTMT6plex [N-Term];2xAcetyl [K7(100);K12(100)]	P11725 2xAcetyl [K238(100);K243(100)]	Ornithine carbamoyltransferase, mitochondrial OS=Mus musculus OX=10090 GN=Otc PE=1 SV=1	Otc	ornithine transcarbamylase	ENSMUSG00000031173
P56382	Atp5e	0.807489	1.8279	0.0148629	0.0058792	[K].TSGSSIKIVK.[V]	1xTMT6plex [K10];1xTMT6plex [N-Term];1xAcetyl [K7(100)]	P56382 1xAcetyl [K44(100)]	ATP synthase subunit epsilon, mitochondrial OS=Mus musculus OX=10090 GN=Atp5f1e PE=1 SV=2	Atp5e	ATP synthase, H+ transporting, mitochondrial F1 complex, epsilon subunit	ENSMUSG00000016252
Q99LB2	Dhrs4	0.808003	1.46323	0.034417	0.0137497	[K].AEDREKLITTALK.[R]	1xTMT6plex [K13];1xTMT6plex [N-Term];1xAcetyl [K6(100)]	Q99LB2 1xAcetyl [K99(100)]	Dehydrogenase/reductase SDR family member 4 OS=Mus musculus OX=10090 GN=Dhrs4 PE=1 SV=3	Dhrs4	dehydrogenase/reductase (SDR family) member 4	ENSMUSG00000022210
P53395	Dbt	0.808436	2.10654	0.00782465	0.00335658	[R].TFPTPIAKPPVFTGK.[D]	1xTMT6plex [K15];1xTMT6plex [N-Term];1xAcetyl [K8(100)]	P53395 1xAcetyl [K243(100)]	Lipoamide acyltransferase component of branched-chain alpha-keto acid dehydrogenase complex, mitochondrial OS=Mus musculus OX=10090 GN=Dbt PE=1 SV=2	Dbt	dihydrolipoamide branched chain transacylase E2	ENSMUSG00000000340
Q8BIJ6	Iars2	0.80851	2.47009	0.00338777	0.00154811	[K].TVKFIPGAALNSMTDMLDR.[R]	1xTMT6plex [N-Term];1xAcetyl [K3(100)]	Q8BIJ6 1xAcetyl [K500(100)]	Isoleucine--tRNA ligase, mitochondrial OS=Mus musculus OX=10090 GN=Iars2 PE=1 SV=1	Iars2	isoleucine-tRNA synthetase 2, mitochondrial	ENSMUSG00000026618
Q924L1	Letmd1	0.808675	2.60816	0.00246512	0.00135878	[R].ALAKLGIGQLTAQEVK.[S]	1xTMT6plex [K16];1xTMT6plex [N-Term];1xAcetyl [K4(100)]	Q924L1 1xAcetyl [K292(100)]	LETM1 domain-containing protein 1 OS=Mus musculus OX=10090 GN=Letmd1 PE=1 SV=1	Letmd1	LETM1 domain containing 1	ENSMUSG00000037353
Q9CY73	Mrpl44	0.809763	0.993916	0.101411	0.0466271	[R].SEKPNWDYHAEVQAFGSR.[L]	1xTMT6plex [N-Term];1xAcetyl [K3(100)]	Q9CY73 1xAcetyl [K63(100)]	39S ribosomal protein L44, mitochondrial OS=Mus musculus OX=10090 GN=Mrpl44 PE=1 SV=3	Mrpl44	mitochondrial ribosomal protein L44	ENSMUSG00000026248
Q9Z2I0	Letm1	0.810274	1.46365	0.0343838	0.0136892	[K].EKEELELLK.[E]	1xTMT6plex [K9];1xTMT6plex [N-Term];1xAcetyl [K2(100)]	Q9Z2I0 1xAcetyl [K565(100)]	Mitochondrial proton/calcium exchanger protein OS=Mus musculus OX=10090 GN=Letm1 PE=1 SV=1	Letm1	leucine zipper-EF-hand containing transmembrane protein 1	ENSMUSG00000005299
Q9DCI9	Mrpl32	0.810291	0.672854	0.212396	0.149944	[R].APSVETMVLYTGEKPSEK.[D]	1xTMT6plex [K18];1xTMT6plex [N-Term];1xAcetyl [K14(100)]	Q9DCI9 1xAcetyl [K163(100)]	39S ribosomal protein L32, mitochondrial OS=Mus musculus OX=10090 GN=Mrpl32 PE=1 SV=1	Mrpl32	mitochondrial ribosomal protein L32	ENSMUSG00000015672
P38647	Hspa9	0.810745	1.80447	0.0156867	0.00605812	[R].YDDPEVQKDTK.[N]	1xTMT6plex [K11];1xTMT6plex [N-Term];1xAcetyl [K8(100)]	P38647 1xAcetyl [K135(100)]	Stress-70 protein, mitochondrial OS=Mus musculus OX=10090 GN=Hspa9 PE=1 SV=3	Hspa9	heat shock protein 9	ENSMUSG00000024359
Q5FW57	Gm4952	0.810829	1.71704	0.0191849	0.0074402	[K].LSTLDVTHAPLVDKFWQFGGNER.[S]	1xTMT6plex [N-Term];1xAcetyl [K14(100)]	Q5FW57 1xAcetyl [K183(100)]	Glycine N-acyltransferase-like protein OS=Mus musculus OX=10090 GN=Gm4952 PE=1 SV=3	Gm4952	predicted gene 4952	ENSMUSG00000071633
P26443	Glud1	0.811109	2.37965	0.00417209	0.00187192	[K].VFKVYNEAGVTFT.[-]	1xTMT6plex [N-Term];1xAcetyl [K3(100)]	P26443 1xAcetyl [K548(100)]	Glutamate dehydrogenase 1, mitochondrial OS=Mus musculus OX=10090 GN=Glud1 PE=1 SV=1	Glud1	glutamate dehydrogenase 1	ENSMUSG00000021794
Q8VCW8	Acsf2	0.811483	2.33892	0.0045823	0.00200567	[K].ISHFKIPR.[Y]	1xTMT6plex [N-Term];1xAcetyl [K5(100)]	Q8VCW8 1xAcetyl [K581(100)]	Medium-chain acyl-CoA ligase ACSF2, mitochondrial OS=Mus musculus OX=10090 GN=Acsf2 PE=1 SV=1	Acsf2	acyl-CoA synthetase family member 2	ENSMUSG00000076435
Q8R164	Bphl	0.811915	0.943046	0.114013	0.0545841	[R].HLLPLVQCPTLIVHGEK.[D]	1xCarbamidomethyl [C8];1xTMT6plex [N-Term];1xAcetyl [K17(100)]	Q8R164 1xAcetyl [K243(100)]	Valacyclovir hydrolase OS=Mus musculus OX=10090 GN=Bphl PE=1 SV=1	Bphl	biphenyl hydrolase-like (serine hydrolase, breast epithelial mucin-associated antigen)	ENSMUSG00000038286
Q9DCM2	Gstk1	0.812018	0.967666	0.107729	0.0502831	[R].FLTTVSMEQPEMLEKVSR.[E]	2xOxidation [M7;M12];1xTMT6plex [N-Term];1xAcetyl [K15(100)]	Q9DCM2 1xAcetyl [K116(100)]	Glutathione S-transferase kappa 1 OS=Mus musculus OX=10090 GN=Gstk1 PE=1 SV=3	Gstk1	glutathione S-transferase kappa 1	ENSMUSG00000029864
P63038	Hspd1	0.812935	2.04496	0.00901647	0.0036621	[K].VGGTSDVEVNEKK.[D]	1xTMT6plex [K13];1xTMT6plex [N-Term];1xAcetyl [K12(100)]	P63038 1xAcetyl [K417(100)]	60 kDa heat shock protein, mitochondrial OS=Mus musculus OX=10090 GN=Hspd1 PE=1 SV=1	Hspd1	heat shock protein 1 (chaperonin)	ENSMUSG00000025980
Q922B1	Macrod1	0.813648	2.78793	0.00162956	0.00127148	[K].KIPTWKETAK.[G]	1xTMT6plex [K10];1xTMT6plex [N-Term];2xAcetyl [K1(100);K6(100)]	Q922B1 2xAcetyl [K122(100);K127(100)]	ADP-ribose glycohydrolase MACROD1 OS=Mus musculus OX=10090 GN=Macrod1 PE=1 SV=2	Macrod1	mono-ADP ribosylhydrolase 1	ENSMUSG00000036278
P05202	Got2	0.81586	0.795622	0.160095	0.0913082	[K].NLDKEYLPIGGLAEFCK.[A]	1xCarbamidomethyl [C16];1xTMT6plex [K17];1xTMT6plex [N-Term];1xAcetyl [K4(100)]	P05202 1xAcetyl [K94(100)]	Aspartate aminotransferase, mitochondrial OS=Mus musculus OX=10090 GN=Got2 PE=1 SV=1	Got2	glutamatic-oxaloacetic transaminase 2, mitochondrial	ENSMUSG00000031672
Q2TPA8	Hsdl2	0.816299	2.06218	0.00866613	0.00353359	[R].KVDIIADAAYSIFKRPK.[S]	2xTMT6plex [K1;K14];1xTMT6plex [N-Term];1xAcetyl [K17(100)]	Q2TPA8 1xAcetyl [K236(100)]	Hydroxysteroid dehydrogenase-like protein 2 OS=Mus musculus OX=10090 GN=Hsdl2 PE=1 SV=1	Hsdl2	hydroxysteroid dehydrogenase like 2	ENSMUSG00000028383
Q9DBT9	Dmgdh	0.81675	2.04957	0.00892134	0.00362883	[K].MIGLDHPLIPVQHQYVVTSTIPEVKALK.[R]	1xOxidation [M1];1xTMT6plex [K28];1xTMT6plex [N-Term];1xAcetyl [K25(100)]	Q9DBT9 1xAcetyl [K275(100)]	Dimethylglycine dehydrogenase, mitochondrial OS=Mus musculus OX=10090 GN=Dmgdh PE=1 SV=1	Dmgdh	dimethylglycine dehydrogenase precursor	ENSMUSG00000042102
Q9CQN1	Trap1	0.818072	2.48817	0.00324959	0.00147368	[K].FFIDQSKK.[D]	1xTMT6plex [K8];1xTMT6plex [N-Term];1xAcetyl [K7(100)]	Q9CQN1 1xAcetyl [K433(100)]	Heat shock protein 75 kDa, mitochondrial OS=Mus musculus OX=10090 GN=Trap1 PE=1 SV=1	Trap1	TNF receptor-associated protein 1	ENSMUSG00000005981
Q14DH7	Acss3	0.818878	2.32222	0.00476188	0.00203929	[K].NQEAFKHLYFEK.[F]	1xTMT6plex [K12];1xTMT6plex [N-Term];1xAcetyl [K6(100)]	Q14DH7 1xAcetyl [K519(100)]	Acyl-CoA synthetase short-chain family member 3, mitochondrial OS=Mus musculus OX=10090 GN=Acss3 PE=1 SV=2	Acss3	acyl-CoA synthetase short-chain family member 3	ENSMUSG00000035948
Q61941	Nnt	0.81946	2.59214	0.00255777	0.00136399	[R].GTVVMKDGK.[V]	1xOxidation [M5];1xTMT6plex [K9];1xTMT6plex [N-Term];1xAcetyl [K6(100)]	Q61941 1xAcetyl [K430(100)]	NAD(P) transhydrogenase, mitochondrial OS=Mus musculus OX=10090 GN=Nnt PE=1 SV=2	Nnt	nicotinamide nucleotide transhydrogenase	ENSMUSG00000025453
Q8C196	Cps1	0.820292	0.911635	0.122564	0.0601112	[K].TLGVDFIDVATKVMIGESIDEK.[R]	1xTMT6plex [K22];1xTMT6plex [N-Term];1xAcetyl [K12(100)]	Q8C196 1xAcetyl [K1281(100)]	Carbamoyl-phosphate synthase [ammonia], mitochondrial OS=Mus musculus OX=10090 GN=Cps1 PE=1 SV=2	Cps1	carbamoyl-phosphate synthetase 1	ENSMUSG00000025991
Q920E5	Fdps	0.820811	1.78412	0.0164393	0.00620997	[K].VLTEKELGHPEIGDAIAR.[L]	1xTMT6plex [N-Term];1xAcetyl [K5(100)]	Q920E5 1xAcetyl [K31(100)]	Farnesyl pyrophosphate synthase OS=Mus musculus OX=10090 GN=Fdps PE=1 SV=1	Fdps	farnesyl diphosphate synthetase	ENSMUSG00000059743
Q9CPY7	Lap3	0.82164	1.94617	0.0113196	0.0044206	[R].FAEIIEKNLK.[S]	1xTMT6plex [K10];1xTMT6plex [N-Term];1xAcetyl [K7(100)]	Q9CPY7 1xAcetyl [K221(100)]	Cytosol aminopeptidase OS=Mus musculus OX=10090 GN=Lap3 PE=1 SV=3	Lap3	leucine aminopeptidase 3	ENSMUSG00000039682
O08749	Dld	0.821774	2.16901	0.00677628	0.00287667	[K].SAQLGFKTVCIEK.[N]	1xCarbamidomethyl [C10];1xTMT6plex [K13];1xTMT6plex [N-Term];1xAcetyl [K7(100)]	O08749 1xAcetyl [K66(100)]	Dihydrolipoyl dehydrogenase, mitochondrial OS=Mus musculus OX=10090 GN=Dld PE=1 SV=2	Dld	dihydrolipoamide dehydrogenase	ENSMUSG00000020664
A0A0A0MQ68	Gcdh	0.822609	1.80297	0.015741	0.00596402	[K].ATPEMVSMLKR.[N]	1xOxidation [M8];1xTMT6plex [N-Term];1xAcetyl [K10(100)]	A0A0A0MQ68 1xAcetyl [K380(100)]	Glutaryl-CoA dehydrogenase, mitochondrial OS=Mus musculus OX=10090 GN=Gcdh PE=1 SV=1	Gcdh	glutaryl-Coenzyme A dehydrogenase	ENSMUSG00000003809
P26443	Glud1	0.822822	3.19199	0.000642704	0.00138636	[K].NYTDNELEKITR.[R]	1xTMT6plex [N-Term];1xAcetyl [K9(100)]	P26443 1xAcetyl [K200(100)]	Glutamate dehydrogenase 1, mitochondrial OS=Mus musculus OX=10090 GN=Glud1 PE=1 SV=1	Glud1	glutamate dehydrogenase 1	ENSMUSG00000021794
Q9D2R8	Mrps33	0.823519	1.62621	0.0236475	0.00894795	[K].VVSLFSEQPLAKK.[K]	1xTMT6plex [K13];1xTMT6plex [N-Term];1xAcetyl [K12(100)]	Q9D2R8 1xAcetyl [K44(100)]	28S ribosomal protein S33, mitochondrial OS=Mus musculus OX=10090 GN=Mrps33 PE=1 SV=1	Mrps33	mitochondrial ribosomal protein S33	ENSMUSG00000029918
Q8C196	Cps1	0.824238	2.03516	0.00922241	0.00366133	[K].AMLSTGFKIPQK.[G]	1xTMT6plex [K12];1xTMT6plex [N-Term];1xAcetyl [K8(100)]	Q8C196 1xAcetyl [K1356(100)]	Carbamoyl-phosphate synthase [ammonia], mitochondrial OS=Mus musculus OX=10090 GN=Cps1 PE=1 SV=2	Cps1	carbamoyl-phosphate synthetase 1	ENSMUSG00000025991
Q8CHT0	Aldh4a1	0.824757	2.14119	0.00722462	0.00295339	[R].DALQKALKDLK.[G]	1xTMT6plex [K11];1xTMT6plex [N-Term];2xAcetyl [K5(100);K8(100)]	Q8CHT0 2xAcetyl [K51(100);K54(100)]	Delta-1-pyrroline-5-carboxylate dehydrogenase, mitochondrial OS=Mus musculus OX=10090 GN=Aldh4a1 PE=1 SV=3	Aldh4a1	aldehyde dehydrogenase 4 family, member A1	ENSMUSG00000028737
P50171	H2-Ke6	0.824862	1.48878	0.0324503	0.012549	[R].GSIINISSIIGKVGNIGQTNYASSK.[A]	1xTMT6plex [K25];1xTMT6plex [N-Term];1xAcetyl [K12(100)]	P50171 1xAcetyl [K158(100)]	Estradiol 17-beta-dehydrogenase 8 OS=Mus musculus OX=10090 GN=Hsd17b8 PE=1 SV=2	H2-Ke6	H2-K region expressed gene 6	ENSMUSG00000073422
P12710	Fabp1	0.82556	0.831432	0.147424	0.0792597	[R].NEFTLGEECELETMTGEKVK.[A]	1xCarbamidomethyl [C9];1xTMT6plex [K20];1xTMT6plex [N-Term];1xAcetyl [K18(100)]	P12710 1xAcetyl [K78(100)]	Fatty acid-binding protein, liver OS=Mus musculus OX=10090 GN=Fabp1 PE=1 SV=2	Fabp1	fatty acid binding protein 1, liver	ENSMUSG00000054422
Q99KI0	Aco2	0.826221	1.25791	0.055219	0.0219743	[K].VIGVKLTGSLSGWTSPK.[D]	1xTMT6plex [K17];1xTMT6plex [N-Term];1xAcetyl [K5(100)]	Q99KI0 1xAcetyl [K233(100)]	Aconitate hydratase, mitochondrial OS=Mus musculus OX=10090 GN=Aco2 PE=1 SV=1	Aco2	aconitase 2, mitochondrial	ENSMUSG00000022477
A0A0M3HEQ0	Txnrd2	0.826275	3.2132	0.000612063	0.00149693	[K].GCVPSHIKK.[L]	1xCarbamidomethyl [C2];1xTMT6plex [K9];1xTMT6plex [N-Term];1xAcetyl [K8(100)]	A0A0M3HEQ0 1xAcetyl [K288(100)]	Thioredoxin reductase 2, mitochondrial OS=Mus musculus OX=10090 GN=Txnrd2 PE=1 SV=1	Txnrd2	thioredoxin reductase 2	ENSMUSG00000075704
Q8JZN5	Acad9	0.826923	2.8858	0.00130078	0.00107094	[K].IDQEGKIPVDTLEK.[L]	1xTMT6plex [K14];1xTMT6plex [N-Term];1xAcetyl [K6(100)]	Q8JZN5 1xAcetyl [K96(100)]	Complex I assembly factor ACAD9, mitochondrial OS=Mus musculus OX=10090 GN=Acad9 PE=1 SV=2	Acad9	acyl-Coenzyme A dehydrogenase family, member 9	ENSMUSG00000027710
P97823	Lypla1	0.829221	1.94049	0.0114686	0.00439768	[K].HFIDKLLPPID.[-]	1xTMT6plex [N-Term];1xAcetyl [K5(100)]	P97823 1xAcetyl [K224(100)]	Acyl-protein thioesterase 1 OS=Mus musculus OX=10090 GN=Lypla1 PE=1 SV=1	Lypla1	lysophospholipase 1	ENSMUSG00000025903
Q9D0S9	Hint2	0.829429	2.42791	0.00373327	0.00154633	[K].KIAQAQGLKDGYR.[L]	1xTMT6plex [N-Term];2xAcetyl [K1(100);K9(100)]	Q9D0S9 2xAcetyl [K120(100);K128(100)]	Histidine triad nucleotide-binding protein 2, mitochondrial OS=Mus musculus OX=10090 GN=Hint2 PE=1 SV=1	Hint2	histidine triad nucleotide binding protein 2	ENSMUSG00000028470
E9PXB0	Pnpla8	0.83029	2.39852	0.00399463	0.00166838	[K].QLQDKPDLEER.[K]	1xTMT6plex [N-Term];1xAcetyl [K5(100)]	E9PXB0 1xAcetyl [K13(100)]	Calcium-independent phospholipase A2-gamma OS=Mus musculus OX=10090 GN=Pnpla8 PE=1 SV=1	Pnpla8	patatin-like phospholipase domain containing 8	ENSMUSG00000036257
Q99JY0	Hadhb	0.831531	2.42688	0.00374216	0.00155128	[R].ALAMGYKPK.[A]	1xOxidation [M4];1xTMT6plex [K9];1xTMT6plex [N-Term];1xAcetyl [K7(100)]	Q99JY0 1xAcetyl [K333(100)]	Trifunctional enzyme subunit beta, mitochondrial OS=Mus musculus OX=10090 GN=Hadhb PE=1 SV=1	Hadhb	hydroxyacyl-CoA dehydrogenase trifunctional multienzyme complex subunit beta	ENSMUSG00000059447
P38647	Hspa9	0.83162	0.842937	0.14357	0.0758276	[K].LYSPSQIGAFVLMKMK.[E]	2xOxidation [M13;M15];1xTMT6plex [K16];1xTMT6plex [N-Term];1xAcetyl [K14(100)]	P38647 1xAcetyl [K173(100)]	Stress-70 protein, mitochondrial OS=Mus musculus OX=10090 GN=Hspa9 PE=1 SV=3	Hspa9	heat shock protein 9	ENSMUSG00000024359
Q8BGT5	Gpt2	0.83173	1.857	0.0138996	0.00518213	[K].EFVLGNLAKK.[A]	1xTMT6plex [K10];1xTMT6plex [N-Term];1xAcetyl [K9(100)]	Q8BGT5 1xAcetyl [K414(100)]	Alanine aminotransferase 2 OS=Mus musculus OX=10090 GN=Gpt2 PE=1 SV=1	Gpt2	glutamic pyruvate transaminase (alanine aminotransferase) 2	ENSMUSG00000031700
A0A3Q4EGL6	Gfer	0.832268	2.24446	0.00569564	0.0023425	[R].KLGKPDFDCSR.[V]	1xCarbamidomethyl [C9];1xTMT6plex [K4];1xTMT6plex [N-Term];1xAcetyl [K1(100)]	A0A3Q4EGL6 1xAcetyl [K162(100)]	Sulfhydryl oxidase OS=Mus musculus OX=10090 GN=Gfer PE=1 SV=1	Gfer	growth factor, augmenter of liver regeneration	ENSMUSG00000040888
A2AS89	Agmat	0.832909	2.84201	0.00143875	0.00121263	[R].RSVDEGLLDSKR.[V]	1xTMT6plex [N-Term];1xAcetyl [K11(100)]	A2AS89 1xAcetyl [K223(100)]	Agmatinase, mitochondrial OS=Mus musculus OX=10090 GN=Agmat PE=1 SV=1	Agmat	agmatine ureohydrolase (agmatinase)	ENSMUSG00000040706
Q9WVM8	Aadat	0.833194	1.45763	0.0348636	0.0134026	[R].TIDFYKNQR.[D]	1xTMT6plex [N-Term];1xAcetyl [K6(100)]	Q9WVM8 1xAcetyl [K327(100)]	Kynurenine/alpha-aminoadipate aminotransferase, mitochondrial OS=Mus musculus OX=10090 GN=Aadat PE=1 SV=1	Aadat	aminoadipate aminotransferase	ENSMUSG00000057228
Q9CPQ8	Atp5l	0.834695	2.17005	0.00676012	0.00277234	[R].LATFWHYAKVELVPPTPAEIPTAIQSVK.[K]	1xTMT6plex [K28];1xTMT6plex [N-Term];1xAcetyl [K9(100)]	Q9CPQ8 1xAcetyl [K35(100)]	ATP synthase subunit g, mitochondrial OS=Mus musculus OX=10090 GN=Atp5mg PE=1 SV=1	Atp5l	ATP synthase, H+ transporting, mitochondrial F0 complex, subunit G	ENSMUSG00000038717
P63038	Hspd1	0.835156	2.1907	0.00644617	0.00270568	[R].IQEITEQLDITTSEYEKEK.[L]	1xTMT6plex [K19];1xTMT6plex [N-Term];1xAcetyl [K17(100)]	P63038 1xAcetyl [K387(100)]	60 kDa heat shock protein, mitochondrial OS=Mus musculus OX=10090 GN=Hspd1 PE=1 SV=1	Hspd1	heat shock protein 1 (chaperonin)	ENSMUSG00000025980
Q8BMS1	Hadha	0.835424	2.21522	0.0060923	0.00254386	[R].KYESAYGTQFTPCQLLLDHANNSSK.[K]	1xCarbamidomethyl [C13];1xTMT6plex [K25];1xTMT6plex [N-Term];1xAcetyl [K1(100)]	Q8BMS1 1xAcetyl [K735(100)]	Trifunctional enzyme subunit alpha, mitochondrial OS=Mus musculus OX=10090 GN=Hadha PE=1 SV=1	Hadha	hydroxyacyl-CoA dehydrogenase trifunctional multienzyme complex subunit alpha	ENSMUSG00000025745
Q8R0Y6	Aldh1l1	0.835427	1.04449	0.090264	0.0388824	[R].GNDKVPGAWTEACGQK.[L]	1xCarbamidomethyl [C13];1xTMT6plex [K16];1xTMT6plex [N-Term];1xAcetyl [K4(100)]	Q8R0Y6 1xAcetyl [K229(100)]	Cytosolic 10-formyltetrahydrofolate dehydrogenase OS=Mus musculus OX=10090 GN=Aldh1l1 PE=1 SV=1	Aldh1l1	aldehyde dehydrogenase 1 family, member L1	ENSMUSG00000030088
Q8BIJ6	Iars2	0.836333	1.99954	0.0100107	0.00379834	[R].DTVLLPQTSFPMKLLGR.[Q]	1xTMT6plex [N-Term];1xAcetyl [K13(100)]	Q8BIJ6 1xAcetyl [K74(100)]	Isoleucine--tRNA ligase, mitochondrial OS=Mus musculus OX=10090 GN=Iars2 PE=1 SV=1	Iars2	isoleucine-tRNA synthetase 2, mitochondrial	ENSMUSG00000026618
Q8VCW8	Acsf2	0.836998	2.35001	0.00446674	0.00182903	[K].SGETTTAEEIKAFCK.[G]	1xCarbamidomethyl [C14];1xTMT6plex [K15];1xTMT6plex [N-Term];1xAcetyl [K11(100)]	Q8VCW8 1xAcetyl [K570(100)]	Medium-chain acyl-CoA ligase ACSF2, mitochondrial OS=Mus musculus OX=10090 GN=Acsf2 PE=1 SV=1	Acsf2	acyl-CoA synthetase family member 2	ENSMUSG00000076435
P38647	Hspa9	0.837207	1.68187	0.0208033	0.00768939	[K].NAEKYAEEDR.[R]	1xTMT6plex [N-Term];1xAcetyl [K4(100)]	P38647 1xAcetyl [K567(100)]	Stress-70 protein, mitochondrial OS=Mus musculus OX=10090 GN=Hspa9 PE=1 SV=3	Hspa9	heat shock protein 9	ENSMUSG00000024359
P47199	Cryz	0.837417	2.36172	0.00434789	0.00178894	[K].IKMSVGDK.[D]	1xTMT6plex [K8];1xTMT6plex [N-Term];1xAcetyl [K2(100)]	P47199 1xAcetyl [K210(100)]	Quinone oxidoreductase OS=Mus musculus OX=10090 GN=Cryz PE=1 SV=1	Cryz	crystallin, zeta	ENSMUSG00000028199
Q9CQQ7	Atp5pb	0.83833	2.31929	0.00479409	0.00195367	[K].LNEEKIAQLEEVK.[Q]	1xTMT6plex [K13];1xTMT6plex [N-Term];1xAcetyl [K5(100)]	Q9CQQ7 1xAcetyl [K131(100)]	ATP synthase F(0) complex subunit B1, mitochondrial OS=Mus musculus OX=10090 GN=Atp5pb PE=1 SV=1	Atp5pb	ATP synthase peripheral stalk-membrane subunit b	ENSMUSG00000000563
Q61941	Nnt	0.838373	2.47702	0.0033341	0.00144419	[K].AISPDKDNFHFEVK.[D]	1xTMT6plex [K14];1xTMT6plex [N-Term];1xAcetyl [K6(100)]	Q61941 1xAcetyl [K403(100)]	NAD(P) transhydrogenase, mitochondrial OS=Mus musculus OX=10090 GN=Nnt PE=1 SV=2	Nnt	nicotinamide nucleotide transhydrogenase	ENSMUSG00000025453
O55125	Nipsnap1	0.838587	2.13335	0.00735612	0.00292105	[R].IMIPLKISPLQ.[-]	1xOxidation [M2];1xTMT6plex [N-Term];1xAcetyl [K6(100)]	O55125 1xAcetyl [K279(100)]	Protein NipSnap homolog 1 OS=Mus musculus OX=10090 GN=Nipsnap1 PE=1 SV=1	Nipsnap1	nipsnap homolog 1	ENSMUSG00000034285
P52196	Tst	0.838841	1.60781	0.0246713	0.00913033	[K].EGHPVTSEPSRPEPAVFKATLNLSLLK.[T]	1xTMT6plex [K27];1xTMT6plex [N-Term];1xAcetyl [K18(100)]	P52196 1xAcetyl [K154(100)]	Thiosulfate sulfurtransferase OS=Mus musculus OX=10090 GN=Tst PE=1 SV=3	Tst	thiosulfate sulfurtransferase, mitochondrial	ENSMUSG00000044986
Q8BWT1	Acaa2	0.838992	2.39118	0.00406274	0.00164657	[R].VVGYFVSGCDPTIMGIGPVPAINGALKK.[A]	1xCarbamidomethyl [C9];1xOxidation [M14];1xTMT6plex [K];1xTMT6plex [N-Term];1xAcetyl [K28(100)]	Q8BWT1 1xAcetyl [K306(100)]	3-ketoacyl-CoA thiolase, mitochondrial OS=Mus musculus OX=10090 GN=Acaa2 PE=1 SV=3	Acaa2	acetyl-Coenzyme A acyltransferase 2 (mitochondrial 3-oxoacyl-Coenzyme A thiolase)	ENSMUSG00000036880
Q7TNE1	Sugct	0.839052	2.75481	0.00175869	0.00125614	[K].ELVKILSAR.[F]	1xTMT6plex [N-Term];1xAcetyl [K4(100)]	Q7TNE1 1xAcetyl [K322(100)]	Succinate--hydroxymethylglutarate CoA-transferase OS=Mus musculus OX=10090 GN=Sugct PE=1 SV=2	Sugct	succinyl-CoA glutarate-CoA transferase	ENSMUSG00000055137
Q3U186	Rars2	0.839222	1.09474	0.0804009	0.0333865	[K].SISAVPVSKK.[E]	1xTMT6plex [K10];1xTMT6plex [N-Term];1xAcetyl [K9(100)]	Q3U186 1xAcetyl [K35(100)]	Probable arginine--tRNA ligase, mitochondrial OS=Mus musculus OX=10090 GN=Rars2 PE=1 SV=1	Rars2	arginyl-tRNA synthetase 2, mitochondrial	ENSMUSG00000028292
Q8BMS4	Coq3	0.839479	1.23768	0.0578518	0.0227129	[K].GTHTWEKFVSPEK.[L]	1xTMT6plex [K13];1xTMT6plex [N-Term];1xAcetyl [K7(100)]	Q8BMS4 1xAcetyl [K284(100)]	Ubiquinone biosynthesis O-methyltransferase, mitochondrial OS=Mus musculus OX=10090 GN=Coq3 PE=1 SV=1	Coq3	coenzyme Q3 methyltransferase	ENSMUSG00000028247
P67778	Phb	0.840086	2.73984	0.00182038	0.00126496	[R].FVVEKAEQQK.[K-]	1xTMT6plex [K10];1xTMT6plex [N-Term];1xAcetyl [K5(100)]	P67778 1xAcetyl [K202(100)]	Prohibitin OS=Mus musculus OX=10090 GN=Phb PE=1 SV=1	Phb	prohibitin	ENSMUSG00000038845
B6CI26	Slc25a21	0.840681	2.83188	0.00147272	0.00119491	[R].AVKFSTFELYK.[K]	1xTMT6plex [K11];1xTMT6plex [N-Term];1xAcetyl [K3(100)]	B6CI26 1xAcetyl [K96(100)]	Mitochondrial 2-oxodicarboxylate carrier OS=Mus musculus OX=10090 GN=Slc25a21 PE=1 SV=1	Slc25a21	solute carrier family 25 (mitochondrial oxodicarboxylate carrier), member 21	ENSMUSG00000035472
P05202	Got2	0.840853	1.84489	0.0142926	0.0052255	[R].VGAFTVVCKDAEEAKR.[V]	1xCarbamidomethyl [C8];1xTMT6plex [K9];1xTMT6plex [N-Term];1xAcetyl [K15(100)]	P05202 1xAcetyl [K302(100)]	Aspartate aminotransferase, mitochondrial OS=Mus musculus OX=10090 GN=Got2 PE=1 SV=1	Got2	glutamatic-oxaloacetic transaminase 2, mitochondrial	ENSMUSG00000031672
A0A0A0MQ68	Gcdh	0.843397	1.01973	0.0955586	0.0414622	[R].LKDQDKATPEMVSMLK.[R]	2xTMT6plex [K6;K16];1xTMT6plex [N-Term];1xAcetyl [K2(100)]	A0A0A0MQ68 1xAcetyl [K366(100)]	Glutaryl-CoA dehydrogenase, mitochondrial OS=Mus musculus OX=10090 GN=Gcdh PE=1 SV=1	Gcdh	glutaryl-Coenzyme A dehydrogenase	ENSMUSG00000003809
Q9DB77	Uqcrc2	0.843398	3.00303	0.000993044	0.00110727	[K].GASSFKITR.[G]	1xTMT6plex [N-Term];1xAcetyl [K6(100)]	Q9DB77 1xAcetyl [K98(100)]	Cytochrome b-c1 complex subunit 2, mitochondrial OS=Mus musculus OX=10090 GN=Uqcrc2 PE=1 SV=1	Uqcrc2	ubiquinol cytochrome c reductase core protein 2	ENSMUSG00000030884
P63038	Hspd1	0.84353	1.792	0.0161436	0.0058877	[K].VGLQVVAVKAPGFGDNR.[K]	1xTMT6plex [N-Term];1xAcetyl [K9(100)]	P63038 1xAcetyl [K301(100)]	60 kDa heat shock protein, mitochondrial OS=Mus musculus OX=10090 GN=Hspd1 PE=1 SV=1	Hspd1	heat shock protein 1 (chaperonin)	ENSMUSG00000025980
Q9WVM8	Aadat	0.844225	2.28054	0.00524155	0.00207421	[R].FEDDLIKR.[A]	1xTMT6plex [N-Term];1xAcetyl [K7(100)]	Q9WVM8 1xAcetyl [K69(100)]	Kynurenine/alpha-aminoadipate aminotransferase, mitochondrial OS=Mus musculus OX=10090 GN=Aadat PE=1 SV=1	Aadat	aminoadipate aminotransferase	ENSMUSG00000057228
Q9EQI8	Mrpl46	0.844512	2.26981	0.00537269	0.00210468	[K].FLGNAPCGHYKFK.[F]	1xCarbamidomethyl [C7];1xTMT6plex [K13];1xTMT6plex [N-Term];1xAcetyl [K11(100)]	Q9EQI8 1xAcetyl [K212(100)]	39S ribosomal protein L46, mitochondrial OS=Mus musculus OX=10090 GN=Mrpl46 PE=1 SV=1	Mrpl46	mitochondrial ribosomal protein L46	ENSMUSG00000030612
F6WI02	Stoml2	0.844706	2.31365	0.00485679	0.00192263	[K].LSLDKVFR.[E]	1xTMT6plex [N-Term];1xAcetyl [K5(100)]	F6WI02 1xAcetyl [K104(100)]	Stomatin-like protein 2, mitochondrial (Fragment) OS=Mus musculus OX=10090 GN=Stoml2 PE=1 SV=1	Stoml2	stomatin (Epb7.2)-like 2	ENSMUSG00000028455
Q99KI0	Aco2	0.845334	2.35796	0.0043857	0.00178809	[K].LTIQGLKDFAPGKPLKCVIK.[H]	1xCarbamidomethyl [C17];2xTMT6plex [K16;K20];1xTMT6plex [N-Term];2xAcetyl [K7(100);K13(100)]	Q99KI0 2xAcetyl [K730(100);K736(100)]	Aconitate hydratase, mitochondrial OS=Mus musculus OX=10090 GN=Aco2 PE=1 SV=1	Aco2	aconitase 2, mitochondrial	ENSMUSG00000022477
Q03265	Atp5a1	0.845952	0.730383	0.186044	0.116231	[R].VVDALGNAIDGKGPIGSKTR.[R]	1xTMT6plex [N-Term];2xAcetyl [K12(100);K18(100)]	Q03265 2xAcetyl [K161(100);K167(100)]	ATP synthase subunit alpha, mitochondrial OS=Mus musculus OX=10090 GN=Atp5f1a PE=1 SV=1	Atp5a1	ATP synthase, H+ transporting, mitochondrial F1 complex, alpha subunit 1	ENSMUSG00000025428
Q91ZA3	Pcca	0.845976	1.66678	0.0215389	0.00781875	[R].QAMGEQAVALAKAVK.[Y]	1xTMT6plex [K15];1xTMT6plex [N-Term];1xAcetyl [K12(100)]	Q91ZA3 1xAcetyl [K321(100)]	Propionyl-CoA carboxylase alpha chain, mitochondrial OS=Mus musculus OX=10090 GN=Pcca PE=1 SV=2	Pcca	propionyl-Coenzyme A carboxylase, alpha polypeptide	ENSMUSG00000041650
P26443	Glud1	0.846605	2.03951	0.00913041	0.00347975	[R].KFGKHGGTIPVVPTAEFQDR.[I]	1xTMT6plex [N-Term];2xAcetyl [K1(100);K4(100)]	P26443 2xAcetyl [K477(100);K480(100)]	Glutamate dehydrogenase 1, mitochondrial OS=Mus musculus OX=10090 GN=Glud1 PE=1 SV=1	Glud1	glutamate dehydrogenase 1	ENSMUSG00000021794
Q8BIJ6	Iars2	0.846719	1.31628	0.048275	0.0185816	[R].ASKQWFVNITDIKAAAK.[E]	1xTMT6plex [K17];1xTMT6plex [N-Term];2xAcetyl [K3(100);K13(100)]	Q8BIJ6 2xAcetyl [K479(100);K489(100)]	Isoleucine--tRNA ligase, mitochondrial OS=Mus musculus OX=10090 GN=Iars2 PE=1 SV=1	Iars2	isoleucine-tRNA synthetase 2, mitochondrial	ENSMUSG00000026618
Q9Z2I9	Sucla2	0.846779	0.982616	0.104084	0.0465649	[K].LHGGTPANFLDVGGGATVQQVTEAFKLITSDK.[K]	1xTMT6plex [K32];1xTMT6plex [N-Term];1xAcetyl [K26(100)]	Q9Z2I9 1xAcetyl [K362(100)]	Succinate--CoA ligase [ADP-forming] subunit beta, mitochondrial OS=Mus musculus OX=10090 GN=Sucla2 PE=1 SV=2	Sucla2	succinate-Coenzyme A ligase, ADP-forming, beta subunit	ENSMUSG00000022110
Q99KI0	Aco2	0.846978	2.24081	0.00574371	0.00224101	[K].KGEKNTIVTSYNR.[N]	1xTMT6plex [K1];1xTMT6plex [N-Term];1xAcetyl [K4(100)]	Q99KI0 1xAcetyl [K465(100)]	Aconitate hydratase, mitochondrial OS=Mus musculus OX=10090 GN=Aco2 PE=1 SV=1	Aco2	aconitase 2, mitochondrial	ENSMUSG00000022477
P61922	Abat	0.847268	1.42145	0.0378924	0.0142637	[R].CLEEVEDLIVKYR.[K]	1xCarbamidomethyl [C1];1xTMT6plex [N-Term];1xAcetyl [K11(100)]	P61922 1xAcetyl [K279(100)]	4-aminobutyrate aminotransferase, mitochondrial OS=Mus musculus OX=10090 GN=Abat PE=1 SV=1	Abat	4-aminobutyrate aminotransferase	ENSMUSG00000057880
Q07417	Acads	0.847269	2.53564	0.00291316	0.0013985	[R].EHLFPTAQVKK.[M]	1xTMT6plex [K11];1xTMT6plex [N-Term];1xAcetyl [K10(100)]	Q07417 1xAcetyl [K72(100)]	Short-chain specific acyl-CoA dehydrogenase, mitochondrial OS=Mus musculus OX=10090 GN=Acads PE=1 SV=2	Acads	acyl-Coenzyme A dehydrogenase, short chain	ENSMUSG00000029545
Q8BYL4	Yars2	0.848023	0.830268	0.14782	0.0781638	[R].GLFKEFFPESGTK.[T]	1xTMT6plex [K13];1xTMT6plex [N-Term];1xAcetyl [K4(100)]	Q8BYL4 1xAcetyl [K43(100)]	Tyrosine--tRNA ligase, mitochondrial OS=Mus musculus OX=10090 GN=Yars2 PE=1 SV=2	Yars2	tyrosyl-tRNA synthetase 2 (mitochondrial)	ENSMUSG00000022792
Q9WUR2	Eci2	0.848479	2.40612	0.00392533	0.00155961	[K].AKWDAWNALGSLPK.[E]	1xTMT6plex [K14];1xTMT6plex [N-Term];1xAcetyl [K2(100)]	Q9WUR2 1xAcetyl [K90(100)]	Enoyl-CoA delta isomerase 2, mitochondrial OS=Mus musculus OX=10090 GN=Eci2 PE=1 SV=2	Eci2	enoyl-Coenzyme A delta isomerase 2	ENSMUSG00000021417
Q91WK1	Spryd4	0.849246	1.89316	0.0127892	0.00461036	[R].KWHSMLANEK.[A]	1xTMT6plex [K10];1xTMT6plex [N-Term];1xAcetyl [K1(100)]	Q91WK1 1xAcetyl [K130(100)]	SPRY domain-containing protein 4 OS=Mus musculus OX=10090 GN=Spryd4 PE=1 SV=1	Spryd4	SPRY domain containing 4	ENSMUSG00000051346
Q8CHT0	Aldh4a1	0.849592	0.738149	0.182748	0.112333	[R].ETLQLVDSTTSYGLTGAVFAQDKAIVQEATR.[M]	1xTMT6plex [N-Term];1xAcetyl [K23(100)]	Q8CHT0 1xAcetyl [K486(100)]	Delta-1-pyrroline-5-carboxylate dehydrogenase, mitochondrial OS=Mus musculus OX=10090 GN=Aldh4a1 PE=1 SV=3	Aldh4a1	aldehyde dehydrogenase 4 family, member A1	ENSMUSG00000028737
P47199	Cryz	0.849842	1.27181	0.0534804	0.0208675	[R].KPALPYTPGSDVAGIIESVGDKVSAFK.[KV]	2xTMT6plex [K1;K22];1xTMT6plex [N-Term];1xAcetyl [K27(100)]	P47199 1xAcetyl [K88(100)]	Quinone oxidoreductase OS=Mus musculus OX=10090 GN=Cryz PE=1 SV=1	Cryz	crystallin, zeta	ENSMUSG00000028199
Q921G7	Etfdh	0.850632	0.915132	0.121582	0.0576467	[K].GTHTAMKSGSLAAESIFK.[Q]	1xTMT6plex [K18];1xTMT6plex [N-Term];1xAcetyl [K7(100)]	Q921G7 1xAcetyl [K404(100)]	Electron transfer flavoprotein-ubiquinone oxidoreductase, mitochondrial OS=Mus musculus OX=10090 GN=Etfdh PE=1 SV=1	Etfdh	electron transferring flavoprotein, dehydrogenase	ENSMUSG00000027809
Q9JI39	Abcb10	0.850915	1.23836	0.0577621	0.0223342	[R].SFPQGFDTVVGEKGILLSGGQK.[Q]	1xTMT6plex [K22];1xTMT6plex [N-Term];1xAcetyl [K13(100)]	Q9JI39 1xAcetyl [K595(100)]	ATP-binding cassette sub-family B member 10, mitochondrial OS=Mus musculus OX=10090 GN=Abcb10 PE=1 SV=1	Abcb10	ATP-binding cassette, sub-family B (MDR/TAP), member 10	ENSMUSG00000031974
Q8C196	Cps1	0.850923	2.49306	0.00321322	0.00142754	[K].IALGIPLPEIKNVVSGK.[T]	1xTMT6plex [K17];1xTMT6plex [N-Term];1xAcetyl [K11(100)]	Q8C196 1xAcetyl [K751(100)]	Carbamoyl-phosphate synthase [ammonia], mitochondrial OS=Mus musculus OX=10090 GN=Cps1 PE=1 SV=2	Cps1	carbamoyl-phosphate synthetase 1	ENSMUSG00000025991
Q8JZQ2	Afg3l2	0.851174	1.78934	0.0162429	0.00586702	[R].QGDMVLEKPYSEATAR.[M]	1xTMT6plex [N-Term];1xAcetyl [K8(100)]	Q8JZQ2 1xAcetyl [K686(100)]	AFG3-like protein 2 OS=Mus musculus OX=10090 GN=Afg3l2 PE=1 SV=1	Afg3l2	AFG3-like AAA ATPase 2	ENSMUSG00000024527
Q03265	Atp5a1	0.851239	2.31147	0.00488125	0.00190458	[R].GYLDKLEPSKITK.[F]	1xTMT6plex [K13];1xTMT6plex [N-Term];2xAcetyl [K5(100);K10(100)]	Q03265 2xAcetyl [K498(100);K503(100)]	ATP synthase subunit alpha, mitochondrial OS=Mus musculus OX=10090 GN=Atp5f1a PE=1 SV=1	Atp5a1	ATP synthase, H+ transporting, mitochondrial F1 complex, alpha subunit 1	ENSMUSG00000025428
O08749	Dld	0.851646	1.33299	0.0464523	0.017625	[K].ALTGGIAHLFK.[Q]	1xTMT6plex [N-Term];1xAcetyl [K11(100)]	O08749 1xAcetyl [K143(100)]	Dihydrolipoyl dehydrogenase, mitochondrial OS=Mus musculus OX=10090 GN=Dld PE=1 SV=2	Dld	dihydrolipoamide dehydrogenase	ENSMUSG00000020664
Q9DCM2	Gstk1	0.8521	1.09333	0.0806629	0.0330875	[K].LQLRPTLIAGIMKDSGNQPPAMVPR.[K]	1xTMT6plex [N-Term];1xAcetyl [K13(100)]	Q9DCM2 1xAcetyl [K49(100)]	Glutathione S-transferase kappa 1 OS=Mus musculus OX=10090 GN=Gstk1 PE=1 SV=3	Gstk1	glutathione S-transferase kappa 1	ENSMUSG00000029864
P54071	Idh2	0.8521	2.39767	0.00400247	0.00154963	[K].LILPHVDVQLKYFDLGLPNR.[D]	1xTMT6plex [N-Term];1xAcetyl [K11(100)]	P54071 1xAcetyl [K80(100)]	Isocitrate dehydrogenase [NADP], mitochondrial OS=Mus musculus OX=10090 GN=Idh2 PE=1 SV=3	Idh2	isocitrate dehydrogenase 2 (NADP+), mitochondrial	ENSMUSG00000030541
P08249	Mdh2	0.852886	1.34115	0.0455881	0.0171922	[K].MIAEAIPELKASIKK.[G]	1xOxidation [M1];1xTMT6plex [K15];1xTMT6plex [N-Term];2xAcetyl [K10(100);K14(100)]	P08249 2xAcetyl [K324(100);K328(100)]	Malate dehydrogenase, mitochondrial OS=Mus musculus OX=10090 GN=Mdh2 PE=1 SV=3	Mdh2	malate dehydrogenase 2, NAD (mitochondrial)	ENSMUSG00000019179
Q9CQ75	Ndufa2	0.853942	2.46468	0.00343018	0.0014659	[R].AVGAKLGLR.[E]	1xTMT6plex [N-Term];1xAcetyl [K5(100)]	Q9CQ75 1xAcetyl [K13(100)]	NADH dehydrogenase [ubiquinone] 1 alpha subcomplex subunit 2 OS=Mus musculus OX=10090 GN=Ndufa2 PE=1 SV=3	Ndufa2	NADH:ubiquinone oxidoreductase subunit A2	ENSMUSG00000014294
A0A0R4J0L6	Mrps35	0.854358	3.47756	0.000332998	0.00192593	[R].VKLSSLNLDNHAK.[K]	1xTMT6plex [K13];1xTMT6plex [N-Term];1xAcetyl [K2(100)]	A0A0R4J0L6 1xAcetyl [K173(100)]	28S ribosomal protein S35, mitochondrial OS=Mus musculus OX=10090 GN=Mrps35 PE=1 SV=1	Mrps35	mitochondrial ribosomal protein S35	ENSMUSG00000040112
P97807	Fh1	0.854905	2.96028	0.00109577	0.00108738	[R].AIEMLGGELGSKKPVHPNDHVNK.[S]	1xOxidation [M4];2xTMT6plex [K13;K23];1xTMT6plex [N-Term];1xAcetyl [K]	#N/A	Fumarate hydratase, mitochondrial OS=Mus musculus OX=10090 GN=Fh PE=1 SV=3	Fh1	fumarate hydratase 1	ENSMUSG00000026526
P19096	Fasn	0.855229	1.06541	0.0860178	0.0357906	[K].LSPDAIPGKWASR.[D]	1xTMT6plex [N-Term];1xAcetyl [K9(100)]	P19096 1xAcetyl [K1584(100)]	Fatty acid synthase OS=Mus musculus OX=10090 GN=Fasn PE=1 SV=2	Fasn	fatty acid synthase	ENSMUSG00000025153
Q8JZM0	Tfb1m	0.856253	2.05134	0.00888495	0.00334862	[K].IEKAFPGNIR.[R]	1xTMT6plex [N-Term];1xAcetyl [K3(100)]	Q8JZM0 1xAcetyl [K119(100)]	Dimethyladenosine transferase 1, mitochondrial OS=Mus musculus OX=10090 GN=Tfb1m PE=1 SV=1	Tfb1m	transcription factor B1, mitochondrial	ENSMUSG00000036983
Q3U367	Aldh9a1	0.857115	1.7583	0.0174461	0.00614737	[R].VEPVDASGTEKAFEPATGR.[V]	1xTMT6plex [N-Term];1xAcetyl [K11(100)]	Q3U367 1xAcetyl [K54(100)]	4-trimethylaminobutyraldehyde dehydrogenase OS=Mus musculus OX=10090 GN=Aldh9a1 PE=1 SV=1	Aldh9a1	aldehyde dehydrogenase 9, subfamily A1	ENSMUSG00000026687
Q99LC5	Etfa	0.857341	1.15913	0.0693225	0.0275827	[K].VVPEMTEILKK.[K]	1xOxidation [M5];1xTMT6plex [K11];1xTMT6plex [N-Term];1xAcetyl [K10(100)]	Q99LC5 1xAcetyl [K331(100)]	Electron transfer flavoprotein subunit alpha, mitochondrial OS=Mus musculus OX=10090 GN=Etfa PE=1 SV=2	Etfa	electron transferring flavoprotein, alpha polypeptide	ENSMUSG00000032314
Q91VT4	Cbr4	0.8577	2.21988	0.00602727	0.00230714	[K].EEHFKK.[N]	1xTMT6plex [K6];1xTMT6plex [N-Term];1xAcetyl [K5(100)]	Q91VT4 1xAcetyl [K194(100)]	Carbonyl reductase family member 4 OS=Mus musculus OX=10090 GN=Cbr4 PE=1 SV=2	Cbr4	carbonyl reductase 4	ENSMUSG00000031641
Q8C196	Cps1	0.857824	1.06361	0.0863749	0.0358351	[K].IAPSFAVESMEDALKAADTIGYPVMIR.[S]	1xTMT6plex [N-Term];1xAcetyl [K15(100)]	Q8C196 1xAcetyl [K575(100)]	Carbamoyl-phosphate synthase [ammonia], mitochondrial OS=Mus musculus OX=10090 GN=Cps1 PE=1 SV=2	Cps1	carbamoyl-phosphate synthetase 1	ENSMUSG00000025991
Q60597	Ogdh	0.859164	2.08745	0.00817623	0.00306569	[K].NQGYYDYVKPR.[L]	1xTMT6plex [N-Term];1xAcetyl [K9(100)]	Q60597 1xAcetyl [K970(100)]	2-oxoglutarate dehydrogenase, mitochondrial OS=Mus musculus OX=10090 GN=Ogdh PE=1 SV=3	Ogdh	oxoglutarate (alpha-ketoglutarate) dehydrogenase (lipoamide)	ENSMUSG00000020456
Q9CQE1	Nipsnap3b	0.860203	1.04453	0.0902546	0.0377228	[K].QEVEITYLVPWCKIGTPPK.[E]	1xCarbamidomethyl [C12];1xTMT6plex [K19];1xTMT6plex [N-Term];1xAcetyl [K13(100)]	Q9CQE1 1xAcetyl [K136(100)]	Protein NipSnap homolog 3B OS=Mus musculus OX=10090 GN=Nipsnap3b PE=1 SV=1	Nipsnap3b	nipsnap homolog 3B	ENSMUSG00000015247
E9Q5L3	Acadsb	0.860369	1.17723	0.0664916	0.0260522	[K].LGSFCLSEAGAGSDSFAMKTR.[A]	1xCarbamidomethyl [C5];1xOxidation [M18];1xTMT6plex [N-Term];1xAcetyl [K19(100)]	E9Q5L3 1xAcetyl [K189(100)]	Short/branched chain-specific acyl-CoA dehydrogenase, mitochondrial OS=Mus musculus OX=10090 GN=Acadsb PE=1 SV=1	Acadsb	acyl-Coenzyme A dehydrogenase, short/branched chain	ENSMUSG00000030861
O55125	Nipsnap1	0.860817	2.58293	0.00261261	0.0012982	[R].FSGGYPALMDCMNKLK.[N]	1xCarbamidomethyl [C11];1xOxidation [M9];1xTMT6plex [K16];1xTMT6plex [N-Term];1xAcetyl [K14(100)]	O55125 1xAcetyl [K141(100)]	Protein NipSnap homolog 1 OS=Mus musculus OX=10090 GN=Nipsnap1 PE=1 SV=1	Nipsnap1	nipsnap homolog 1	ENSMUSG00000034285
A0A0A0MQ68	Gcdh	0.861153	2.05307	0.00884972	0.00330103	[R].NQLVQKK.[L]	1xTMT6plex [K7];1xTMT6plex [N-Term];1xAcetyl [K6(100)]	A0A0A0MQ68 1xAcetyl [K343(100)]	Glutaryl-CoA dehydrogenase, mitochondrial OS=Mus musculus OX=10090 GN=Gcdh PE=1 SV=1	Gcdh	glutaryl-Coenzyme A dehydrogenase	ENSMUSG00000003809
Q3UNZ8	Cryzl2	0.86117	1.79306	0.0161044	0.00568919	[R].GQYQEKPPLPFTPGMEFSGAVLETGTDVSTVK.[K]	1xTMT6plex [K32];1xTMT6plex [N-Term];1xAcetyl [K6(100)]	Q3UNZ8 1xAcetyl [K78(100)]	Quinone oxidoreductase-like protein 2 OS=Mus musculus OX=10090 GN=Cryzl2 PE=1 SV=1	Cryzl2	crystallin zeta like 2	ENSMUSG00000033488
Q9D0G0	Mrps30	0.861963	2.33905	0.00458089	0.00177102	[K].CKPDKLPLFR.[R]	1xCarbamidomethyl [C1];1xTMT6plex [K2];1xTMT6plex [N-Term];1xAcetyl [K5(100)]	Q9D0G0 1xAcetyl [K264(100)]	28S ribosomal protein S30, mitochondrial OS=Mus musculus OX=10090 GN=Mrps30 PE=1 SV=1	Mrps30	mitochondrial ribosomal protein S30	ENSMUSG00000021731
P22315	Fech	0.862058	2.41072	0.00388403	0.00150495	[K].ELNHFPEEKR.[S]	1xTMT6plex [N-Term];1xAcetyl [K9(100)]	P22315 1xAcetyl [K249(100)]	Ferrochelatase, mitochondrial OS=Mus musculus OX=10090 GN=Fech PE=1 SV=2	Fech	ferrochelatase	ENSMUSG00000024588
O88986	Gcat	0.862382	1.90301	0.0125024	0.00445054	[R].HLDMADLEAKLK.[E]	1xTMT6plex [K12];1xTMT6plex [N-Term];1xAcetyl [K10(100)]	O88986 1xAcetyl [K184(100)]	2-amino-3-ketobutyrate coenzyme A ligase, mitochondrial OS=Mus musculus OX=10090 GN=Gcat PE=1 SV=2	Gcat	glycine C-acetyltransferase (2-amino-3-ketobutyrate-coenzyme A ligase)	ENSMUSG00000006378
Q6P3A8	Bckdhb	0.862893	2.22749	0.00592253	0.00221861	[R].TIVPWDVDTVCKSVIK.[T]	1xCarbamidomethyl [C11];1xTMT6plex [K16];1xTMT6plex [N-Term];1xAcetyl [K12(100)]	Q6P3A8 1xAcetyl [K315(100)]	2-oxoisovalerate dehydrogenase subunit beta, mitochondrial OS=Mus musculus OX=10090 GN=Bckdhb PE=1 SV=2	Bckdhb	branched chain ketoacid dehydrogenase E1, beta polypeptide	ENSMUSG00000032263
Q99K67	Aass	0.866494	1.77053	0.0169619	0.00591467	[R].SSPCEKLK.[E]	1xCarbamidomethyl [C4];1xTMT6plex [K8];1xTMT6plex [N-Term];1xAcetyl [K6(100)]	Q99K67 1xAcetyl [K778(100)]	Alpha-aminoadipic semialdehyde synthase, mitochondrial OS=Mus musculus OX=10090 GN=Aass PE=1 SV=1	Aass	aminoadipate-semialdehyde synthase	ENSMUSG00000029695
P26443	Glud1	0.867693	2.6807	0.00208592	0.00128926	[R].TAAYVNAIEKVFK.[V]	1xTMT6plex [K13];1xTMT6plex [N-Term];1xAcetyl [K10(100)]	P26443 1xAcetyl [K545(100)]	Glutamate dehydrogenase 1, mitochondrial OS=Mus musculus OX=10090 GN=Glud1 PE=1 SV=1	Glud1	glutamate dehydrogenase 1	ENSMUSG00000021794
Q91XE0	Glyat	0.867701	2.44837	0.00356149	0.00146342	[K].FKLSSLDVVHAALVNK.[F]	1xTMT6plex [K16];1xTMT6plex [N-Term];1xAcetyl [K2(100)]	Q91XE0 1xAcetyl [K169(100)]	Glycine N-acyltransferase OS=Mus musculus OX=10090 GN=Glyat PE=1 SV=1	Glyat	glycine-N-acyltransferase	ENSMUSG00000063683
A0A0R4J083	Acadl	0.868241	1.31944	0.0479252	0.0178642	[K].TVAHIQTVQHKLAELK.[T]	1xTMT6plex [K16];1xTMT6plex [N-Term];1xAcetyl [K11(100)]	A0A0R4J083 1xAcetyl [K333(100)]	Long-chain-specific acyl-CoA dehydrogenase, mitochondrial OS=Mus musculus OX=10090 GN=Acadl PE=1 SV=1	Acadl	acyl-Coenzyme A dehydrogenase, long-chain	ENSMUSG00000026003
Q8JZQ2	Afg3l2	0.868822	2.08514	0.00821982	0.0030456	[R].ASIFKVHLRPLK.[L]	1xTMT6plex [K12];1xTMT6plex [N-Term];1xAcetyl [K5(100)]	Q8JZQ2 1xAcetyl [K487(100)]	AFG3-like protein 2 OS=Mus musculus OX=10090 GN=Afg3l2 PE=1 SV=1	Afg3l2	AFG3-like AAA ATPase 2	ENSMUSG00000024527
Q9DBG1	Cyp27a1	0.86904	2.73461	0.00184241	0.0012486	[R].IVLVPSKK.[V]	1xTMT6plex [K8];1xTMT6plex [N-Term];1xAcetyl [K7(100)]	Q9DBG1 1xAcetyl [K523(100)]	Sterol 26-hydroxylase, mitochondrial OS=Mus musculus OX=10090 GN=Cyp27a1 PE=1 SV=1	Cyp27a1	cytochrome P450, family 27, subfamily a, polypeptide 1	ENSMUSG00000026170
E9Q5L3	Acadsb	0.869987	2.45715	0.00349022	0.00144811	[K].IGHGYKYAIGSLNEGR.[I]	1xTMT6plex [N-Term];1xAcetyl [K6(100)]	E9Q5L3 1xAcetyl [K284(100)]	Short/branched chain-specific acyl-CoA dehydrogenase, mitochondrial OS=Mus musculus OX=10090 GN=Acadsb PE=1 SV=1	Acadsb	acyl-Coenzyme A dehydrogenase, short/branched chain	ENSMUSG00000030861
Q8BMS1	Hadha	0.870472	2.91234	0.00122366	0.00105325	[K].MQLLEIITTDKTSK.[D]	1xOxidation [M1];1xTMT6plex [K14];1xTMT6plex [N-Term];1xAcetyl [K11(100)]	Q8BMS1 1xAcetyl [K516(100)]	Trifunctional enzyme subunit alpha, mitochondrial OS=Mus musculus OX=10090 GN=Hadha PE=1 SV=1	Hadha	hydroxyacyl-CoA dehydrogenase trifunctional multienzyme complex subunit alpha	ENSMUSG00000025745
D3YUM1	Ndufv1	0.870553	2.37471	0.00421974	0.00155294	[K].TSFGSLKDEDR.[I]	1xTMT6plex [N-Term];1xAcetyl [K7(100)]	D3YUM1 1xAcetyl [K27(100)]	NADH dehydrogenase [ubiquinone] flavoprotein 1, mitochondrial OS=Mus musculus OX=10090 GN=Ndufv1 PE=1 SV=1	Ndufv1	NADH:ubiquinone oxidoreductase core subunit V1	ENSMUSG00000037916
Q91ZA3	Pcca	0.870894	2.66117	0.00218186	0.00126688	[K].SYLNMDAIMEAIKK.[T]	1xTMT6plex [K14];1xTMT6plex [N-Term];1xAcetyl [K13(100)]	Q91ZA3 1xAcetyl [K128(100)]	Propionyl-CoA carboxylase alpha chain, mitochondrial OS=Mus musculus OX=10090 GN=Pcca PE=1 SV=2	Pcca	propionyl-Coenzyme A carboxylase, alpha polypeptide	ENSMUSG00000041650
Q9DCM2	Gstk1	0.871639	2.52728	0.00296977	0.00129716	[K].AGMSTAQAQHFLEKISTQQVK.[N]	1xOxidation [M3];1xTMT6plex [K21];1xTMT6plex [N-Term];1xAcetyl [K14(100)]	Q9DCM2 1xAcetyl [K158(100)]	Glutathione S-transferase kappa 1 OS=Mus musculus OX=10090 GN=Gstk1 PE=1 SV=3	Gstk1	glutathione S-transferase kappa 1	ENSMUSG00000029864
O35423	Agxt	0.873476	2.94329	0.00113948	0.00109215	[K].HLQEMGLKFFVK.[D]	1xOxidation [M5];1xTMT6plex [K12];1xTMT6plex [N-Term];1xAcetyl [K8(100)]	O35423 1xAcetyl [K330(100)]	Serine--pyruvate aminotransferase, mitochondrial OS=Mus musculus OX=10090 GN=Agxt PE=1 SV=3	Agxt	alanine-glyoxylate aminotransferase	ENSMUSG00000026272
Q60932	Vdac1	0.873816	1.61626	0.0241957	0.00843344	[K].LTFDSSFSPNTGKK.[N]	1xTMT6plex [K14];1xTMT6plex [N-Term];1xAcetyl [K13(100)]	Q60932 1xAcetyl [K122(100)]	Voltage-dependent anion-selective channel protein 1 OS=Mus musculus OX=10090 GN=Vdac1 PE=1 SV=3	Vdac1	voltage-dependent anion channel 1	ENSMUSG00000020402
Q91WK1	Spryd4	0.874154	1.85862	0.0138477	0.00479887	[K].WHSMLANEKAPIK.[G]	1xOxidation [M4];1xTMT6plex [K13];1xTMT6plex [N-Term];1xAcetyl [K9(100)]	Q91WK1 1xAcetyl [K139(100)]	SPRY domain-containing protein 4 OS=Mus musculus OX=10090 GN=Spryd4 PE=1 SV=1	Spryd4	SPRY domain containing 4	ENSMUSG00000051346
Q99K67	Aass	0.874486	1.36458	0.0431933	0.0158549	[R].DSIKYAEIYGISSAHTLLR.[G]	1xTMT6plex [N-Term];1xAcetyl [K4(100)]	Q99K67 1xAcetyl [K707(100)]	Alpha-aminoadipic semialdehyde synthase, mitochondrial OS=Mus musculus OX=10090 GN=Aass PE=1 SV=1	Aass	aminoadipate-semialdehyde synthase	ENSMUSG00000029695
Q9Z1J3	Nfs1	0.876281	0.838171	0.145154	0.0744131	[R].SGTVPTPLVVGLGAACELAQQEMEYDHKR.[I]	1xCarbamidomethyl [C16];1xTMT6plex [N-Term];1xAcetyl [K28(100)]	Q9Z1J3 1xAcetyl [K322(100)]	Cysteine desulfurase, mitochondrial OS=Mus musculus OX=10090 GN=Nfs1 PE=1 SV=3	Nfs1	nitrogen fixation gene 1 (S. cerevisiae)	ENSMUSG00000027618
Q99LC3	Ndufa10	0.876911	3.15466	0.000700391	0.00180741	[K].VTSAYLQDIENAYKK.[T]	1xTMT6plex [K14];1xTMT6plex [N-Term];1xAcetyl [K15(100)]	Q99LC3 1xAcetyl [K243(100)]	NADH dehydrogenase [ubiquinone] 1 alpha subcomplex subunit 10, mitochondrial OS=Mus musculus OX=10090 GN=Ndufa10 PE=1 SV=1	Ndufa10	NADH:ubiquinone oxidoreductase subunit A10	ENSMUSG00000026260
Q8BGT5	Gpt2	0.877352	2.05459	0.00881883	0.00316197	[K].LKTVLHK.[V]	1xTMT6plex [K7];1xTMT6plex [N-Term];1xAcetyl [K2(100)]	Q8BGT5 1xAcetyl [K504(100)]	Alanine aminotransferase 2 OS=Mus musculus OX=10090 GN=Gpt2 PE=1 SV=1	Gpt2	glutamic pyruvate transaminase (alanine aminotransferase) 2	ENSMUSG00000031700
P54869	Hmgcs2	0.877403	1.72661	0.0187669	0.00643194	[R].VSKDASPGSPLEKLVSSVSDLPK.[R]	2xTMT6plex [K13;K23];1xTMT6plex [N-Term];1xAcetyl [K3(100)]	P54869 1xAcetyl [K427(100)]	Hydroxymethylglutaryl-CoA synthase, mitochondrial OS=Mus musculus OX=10090 GN=Hmgcs2 PE=1 SV=2	Hmgcs2	3-hydroxy-3-methylglutaryl-Coenzyme A synthase 2	ENSMUSG00000027875
Q8QZT1	Acat1	0.878327	1.44121	0.0362069	0.0129972	[K].EAWDAGKFASEITPITISVK.[G]	1xTMT6plex [K20];1xTMT6plex [N-Term];1xAcetyl [K7(100)]	Q8QZT1 1xAcetyl [K227(100)]	Acetyl-CoA acetyltransferase, mitochondrial OS=Mus musculus OX=10090 GN=Acat1 PE=1 SV=1	Acat1	acetyl-Coenzyme A acetyltransferase 1	ENSMUSG00000032047
Q71RI9	Kyat3	0.878976	2.00187	0.00995708	0.00353691	[K].KLTAIPVSAFCDSK.[S]	1xCarbamidomethyl [C11];1xTMT6plex [K14];1xTMT6plex [N-Term];1xAcetyl [K1(100)]	Q71RI9 1xAcetyl [K407(100)]	Kynurenine--oxoglutarate transaminase 3 OS=Mus musculus OX=10090 GN=Kyat3 PE=1 SV=1	Kyat3	kynurenine aminotransferase 3	ENSMUSG00000040213
Q61941	Nnt	0.879905	3.16899	0.000677665	0.00175	[K].EFIEAEMKLFAQQCK.[E]	1xCarbamidomethyl [C14];1xTMT6plex [K15];1xTMT6plex [N-Term];1xAcetyl [K8(100)]	Q61941 1xAcetyl [K302(100)]	NAD(P) transhydrogenase, mitochondrial OS=Mus musculus OX=10090 GN=Nnt PE=1 SV=2	Nnt	nicotinamide nucleotide transhydrogenase	ENSMUSG00000025453
Q9DB20	Atp5o	0.879946	2.85394	0.00139977	0.0010343	[R].EKFSPLTANLMNLLAENGR.[L]	1xOxidation [M11];1xTMT6plex [N-Term];1xAcetyl [K2(100)]	Q9DB20 1xAcetyl [K100(100)]	ATP synthase subunit O, mitochondrial OS=Mus musculus OX=10090 GN=Atp5po PE=1 SV=1	Atp5o	ATP synthase, H+ transporting, mitochondrial F1 complex, O subunit	ENSMUSG00000022956
Q9DCX2	Atp5h	0.880108	1.94695	0.0112993	0.0038565	[R].LASLSEKPPAIDWAYYR.[A]	1xTMT6plex [N-Term];1xAcetyl [K7(100)]	Q9DCX2 1xAcetyl [K48(100)]	ATP synthase subunit d, mitochondrial OS=Mus musculus OX=10090 GN=Atp5pd PE=1 SV=3	Atp5h	ATP synthase, H+ transporting, mitochondrial F0 complex, subunit D	ENSMUSG00000034566
A2AS89	Agmat	0.880305	2.24974	0.00562678	0.002	[R].SVDEGLLDSKR.[V]	1xTMT6plex [N-Term];1xAcetyl [K10(100)]	A2AS89 1xAcetyl [K223(100)]	Agmatinase, mitochondrial OS=Mus musculus OX=10090 GN=Agmat PE=1 SV=1	Agmat	agmatine ureohydrolase (agmatinase)	ENSMUSG00000040706
O09174	Amacr	0.880601	2.78195	0.00165217	0.00113158	[K].KFADVFAKK.[T]	2xTMT6plex [K1;K8];1xTMT6plex [N-Term];1xAcetyl [K9(100)]	O09174 1xAcetyl [K277(100)]	Alpha-methylacyl-CoA racemase OS=Mus musculus OX=10090 GN=Amacr PE=1 SV=4	Amacr	alpha-methylacyl-CoA racemase	ENSMUSG00000022244
P85094	Isoc2a	0.88064	1.38542	0.0411695	0.0149436	[R].DASHPQFKEIQKIIK.[E]	1xTMT6plex [K15];1xTMT6plex [N-Term];2xAcetyl [K8(100);K12(100)]	P85094 2xAcetyl [K178(100);K182(100)]	Isochorismatase domain-containing protein 2A OS=Mus musculus OX=10090 GN=Isoc2a PE=1 SV=1	Isoc2a	isochorismatase domain containing 2a	ENSMUSG00000086784
P19096	Fasn	0.881348	2.09993	0.00794462	0.00286473	[R].DGVVKPLK.[C]	1xTMT6plex [K8];1xTMT6plex [N-Term];1xAcetyl [K5(100)]	P19096 1xAcetyl [K1817(100)]	Fatty acid synthase OS=Mus musculus OX=10090 GN=Fasn PE=1 SV=2	Fasn	fatty acid synthase	ENSMUSG00000025153
Q9JKF7	Mrpl39	0.884632	1.05017	0.0890902	0.0362973	[K].SCEIKFLTFKDPDPK.[E]	1xCarbamidomethyl [C2];2xTMT6plex [K10;K15];1xTMT6plex [N-Term];1xAcetyl [K5(100)]	Q9JKF7 1xAcetyl [K123(100)]	39S ribosomal protein L39, mitochondrial OS=Mus musculus OX=10090 GN=Mrpl39 PE=1 SV=4	Mrpl39	mitochondrial ribosomal protein L39	ENSMUSG00000022889
O08749	Dld	0.884959	1.1718	0.0673284	0.0257222	[K].QNKVVHVNGFGKITGK.[N]	1xTMT6plex [K16];1xTMT6plex [N-Term];2xAcetyl [K3(100);K12(100)]	O08749 2xAcetyl [K146(100);K155(100)]	Dihydrolipoyl dehydrogenase, mitochondrial OS=Mus musculus OX=10090 GN=Dld PE=1 SV=2	Dld	dihydrolipoamide dehydrogenase	ENSMUSG00000020664
Q8BIJ6	Iars2	0.886084	2.29803	0.00503461	0.00181526	[R].DDISKLR.[N]	1xTMT6plex [N-Term];1xAcetyl [K5(100)]	Q8BIJ6 1xAcetyl [K725(100)]	Isoleucine--tRNA ligase, mitochondrial OS=Mus musculus OX=10090 GN=Iars2 PE=1 SV=1	Iars2	isoleucine-tRNA synthetase 2, mitochondrial	ENSMUSG00000026618
Q9DBT9	Dmgdh	0.88713	1.63301	0.0232805	0.00785947	[R].VDEFKYQMTR.[T]	1xTMT6plex [N-Term];1xAcetyl [K5(100)]	Q9DBT9 1xAcetyl [K141(100)]	Dimethylglycine dehydrogenase, mitochondrial OS=Mus musculus OX=10090 GN=Dmgdh PE=1 SV=1	Dmgdh	dimethylglycine dehydrogenase precursor	ENSMUSG00000042102
Q8BK72	Mrps27	0.887591	1.65661	0.0220492	0.00747649	[R].SKLQELNR.[V]	1xTMT6plex [N-Term];1xAcetyl [K2(100)]	Q8BK72 1xAcetyl [K341(100)]	28S ribosomal protein S27, mitochondrial OS=Mus musculus OX=10090 GN=Mrps27 PE=1 SV=2	Mrps27	mitochondrial ribosomal protein S27	ENSMUSG00000041632
Q8K1R3	Pnpt1	0.888145	1.65266	0.0222505	0.00752315	[R].SIILNEYKR.[C]	1xTMT6plex [N-Term];1xAcetyl [K8(100)]	Q8K1R3 1xAcetyl [K357(100)]	Polyribonucleotide nucleotidyltransferase 1, mitochondrial OS=Mus musculus OX=10090 GN=Pnpt1 PE=1 SV=1	Pnpt1	polyribonucleotide nucleotidyltransferase 1	ENSMUSG00000020464
Q9CQQ7	Atp5pb	0.888844	2.14394	0.00717887	0.00264354	[K].EEEHMIDWVEKHVVK.[S]	1xTMT6plex [K15];1xTMT6plex [N-Term];1xAcetyl [K11(100)]	Q9CQQ7 1xAcetyl [K221(100)]	ATP synthase F(0) complex subunit B1, mitochondrial OS=Mus musculus OX=10090 GN=Atp5pb PE=1 SV=1	Atp5pb	ATP synthase peripheral stalk-membrane subunit b	ENSMUSG00000000563
Q9D2G2	Dlst	0.890236	1.86784	0.013557	0.00454689	[K].KHNLKLGFMSAFVK.[A]	1xOxidation [M9];2xTMT6plex [K5;K14];1xTMT6plex [N-Term];1xAcetyl [K1(100)]	Q9D2G2 1xAcetyl [K274(100)]	Dihydrolipoyllysine-residue succinyltransferase component of 2-oxoglutarate dehydrogenase complex, mitochondrial OS=Mus musculus OX=10090 GN=Dlst PE=1 SV=1	Dlst	dihydrolipoamide S-succinyltransferase (E2 component of 2-oxo-glutarate complex)	ENSMUSG00000004789
P19096	Fasn	0.890245	1.01883	0.0957564	0.0397286	[R].SEAVVAVLLTKK.[S]	1xTMT6plex [K12];1xTMT6plex [N-Term];1xAcetyl [K11(100)]	P19096 1xAcetyl [K235(100)]	Fatty acid synthase OS=Mus musculus OX=10090 GN=Fasn PE=1 SV=2	Fasn	fatty acid synthase	ENSMUSG00000025153
Q9CQN1	Trap1	0.890505	2.09448	0.00804495	0.00288147	[R].YIAQAYDKPR.[F]	1xTMT6plex [N-Term];1xAcetyl [K8(100)]	Q9CQN1 1xAcetyl [K326(100)]	Heat shock protein 75 kDa, mitochondrial OS=Mus musculus OX=10090 GN=Trap1 PE=1 SV=1	Trap1	TNF receptor-associated protein 1	ENSMUSG00000005981
Q8BH95	Echs1	0.890993	1.69143	0.0203504	0.0068062	[R].TFQDCYSSKFLSHWDHITR.[V]	1xCarbamidomethyl [C5];1xTMT6plex [N-Term];1xAcetyl [K9(100)]	Q8BH95 1xAcetyl [K115(100)]	Enoyl-CoA hydratase, mitochondrial OS=Mus musculus OX=10090 GN=Echs1 PE=1 SV=1	Echs1	enoyl Coenzyme A hydratase, short chain, 1, mitochondrial	ENSMUSG00000025465
Q60597	Ogdh	0.891712	1.97202	0.0106655	0.00363553	[R].FLDTAFDLDAFKK.[F]	1xTMT6plex [K13];1xTMT6plex [N-Term];1xAcetyl [K12(100)]	Q60597 1xAcetyl [K1020(100)]	2-oxoglutarate dehydrogenase, mitochondrial OS=Mus musculus OX=10090 GN=Ogdh PE=1 SV=3	Ogdh	oxoglutarate (alpha-ketoglutarate) dehydrogenase (lipoamide)	ENSMUSG00000020456
Q99JY0	Hadhb	0.891766	1.40017	0.0397955	0.0141684	[R].KMMLDLNK.[A]	1xTMT6plex [K8];1xTMT6plex [N-Term];1xAcetyl [K1(100)]	Q99JY0 1xAcetyl [K182(100)]	Trifunctional enzyme subunit beta, mitochondrial OS=Mus musculus OX=10090 GN=Hadhb PE=1 SV=1	Hadhb	hydroxyacyl-CoA dehydrogenase trifunctional multienzyme complex subunit beta	ENSMUSG00000059447
Q3UMR5	Mcu	0.89218	2.25245	0.0055918	0.00194803	[K].QQLAPLEKVR.[I]	1xTMT6plex [N-Term];1xAcetyl [K8(100)]	Q3UMR5 1xAcetyl [K218(100)]	Calcium uniporter protein, mitochondrial OS=Mus musculus OX=10090 GN=Mcu PE=1 SV=2	Mcu	mitochondrial calcium uniporter	ENSMUSG00000009647
Q99K67	Aass	0.892552	1.58754	0.0258501	0.00874985	[K].LGYKVLIQPSNR.[R]	1xTMT6plex [N-Term];1xAcetyl [K4(100)]	Q99K67 1xAcetyl [K56(100)]	Alpha-aminoadipic semialdehyde synthase, mitochondrial OS=Mus musculus OX=10090 GN=Aass PE=1 SV=1	Aass	aminoadipate-semialdehyde synthase	ENSMUSG00000029695
Q8BGT5	Gpt2	0.89272	2.11586	0.00765838	0.00275533	[K].TVLHKVK.[D]	1xTMT6plex [K7];1xTMT6plex [N-Term];1xAcetyl [K5(100)]	Q8BGT5 1xAcetyl [K509(100)]	Alanine aminotransferase 2 OS=Mus musculus OX=10090 GN=Gpt2 PE=1 SV=1	Gpt2	glutamic pyruvate transaminase (alanine aminotransferase) 2	ENSMUSG00000031700
Q3UNX5	Acsm3	0.893302	1.25362	0.0557677	0.0207719	[R].KFANILTEACSLQR.[G]	1xCarbamidomethyl [C10];1xTMT6plex [N-Term];1xAcetyl [K1(100)]	Q3UNX5 1xAcetyl [K100(100)]	Acyl-coenzyme A synthetase ACSM3, mitochondrial OS=Mus musculus OX=10090 GN=Acsm3 PE=1 SV=2	Acsm3	acyl-CoA synthetase medium-chain family member 3	ENSMUSG00000030935
Q9CQR4	Acot13	0.894874	2.59284	0.00255366	0.00126093	[K].VTLVSAAPEKLICEMK.[V]	1xCarbamidomethyl [C13];1xOxidation [M15];1xTMT6plex [K16];1xTMT6plex [N-Term];1xAcetyl [K10(100)]	Q9CQR4 1xAcetyl [K37(100)]	Acyl-coenzyme A thioesterase 13 OS=Mus musculus OX=10090 GN=Acot13 PE=1 SV=1	Acot13	acyl-CoA thioesterase 13	ENSMUSG00000006717
Q8K411	Pitrm1	0.895059	2.40775	0.00391067	0.00145747	[K].KYLLNCDNMR.[C]	1xCarbamidomethyl [C6];1xOxidation [M9];1xTMT6plex [N-Term];1xAcetyl [K1(100)]	Q8K411 1xAcetyl [K770(100)]	Presequence protease, mitochondrial OS=Mus musculus OX=10090 GN=Pitrm1 PE=1 SV=1	Pitrm1	pitrilysin metallepetidase 1	ENSMUSG00000021193
Q99KB8	Hagh	0.895776	0.825299	0.14952	0.0765597	[K].LVKLEPGLKVYGGDDR.[I]	1xTMT6plex [N-Term];2xAcetyl [K3(100);K9(100)]	Q99KB8 2xAcetyl [K117(100);K123(100)]	Hydroxyacylglutathione hydrolase, mitochondrial OS=Mus musculus OX=10090 GN=Hagh PE=1 SV=2	Hagh	hydroxyacyl glutathione hydrolase	ENSMUSG00000024158
A0A140LHR8	Acsm5	0.895793	2.52545	0.00298231	0.00128435	[R].TGVVMIPGVSQLTAKDLK.[Y]	1xOxidation [M5];1xTMT6plex [K18];1xTMT6plex [N-Term];1xAcetyl [K15(100)]	A0A140LHR8 1xAcetyl [K151(100)]	Acyl-coenzyme A synthetase ACSM5, mitochondrial OS=Mus musculus OX=10090 GN=Acsm5 PE=1 SV=1	Acsm5	acyl-CoA synthetase medium-chain family member 5	ENSMUSG00000030972
E9Q5L3	Acadsb	0.895933	1.33988	0.0457216	0.0165502	[R].ASSTCQLTFENVKVPETNILGKIGHGYK.[Y]	1xCarbamidomethyl [C5];1xTMT6plex [K28];1xTMT6plex [N-Term];2xAcetyl [K13(100);K22(100)]	E9Q5L3 2xAcetyl [K269(100);K278(100)]	Short/branched chain-specific acyl-CoA dehydrogenase, mitochondrial OS=Mus musculus OX=10090 GN=Acadsb PE=1 SV=1	Acadsb	acyl-Coenzyme A dehydrogenase, short/branched chain	ENSMUSG00000030861
Q99K67	Aass	0.896489	1.83795	0.0145227	0.00483603	[K].GITKLGYK.[V]	1xTMT6plex [K8];1xTMT6plex [N-Term];1xAcetyl [K4(100)]	Q99K67 1xAcetyl [K52(100)]	Alpha-aminoadipic semialdehyde synthase, mitochondrial OS=Mus musculus OX=10090 GN=Aass PE=1 SV=1	Aass	aminoadipate-semialdehyde synthase	ENSMUSG00000029695
P38647	Hspa9	0.896657	2.07082	0.00849528	0.00292043	[R].QAASSLQQASLKLFEMAYK.[K]	1xOxidation [M16];1xTMT6plex [K19];1xTMT6plex [N-Term];1xAcetyl [K12(100)]	P38647 1xAcetyl [K646(100)]	Stress-70 protein, mitochondrial OS=Mus musculus OX=10090 GN=Hspa9 PE=1 SV=3	Hspa9	heat shock protein 9	ENSMUSG00000024359
P22315	Fech	0.896924	1.27674	0.0528761	0.0193717	[K].QGEGMVKLLDELSPATAPHK.[Y]	1xTMT6plex [K20];1xTMT6plex [N-Term];1xAcetyl [K7(100)]	P22315 1xAcetyl [K142(100)]	Ferrochelatase, mitochondrial OS=Mus musculus OX=10090 GN=Fech PE=1 SV=2	Fech	ferrochelatase	ENSMUSG00000024588
Q8K370	Acad10	0.8982	1.69028	0.0204043	0.0067513	[R].FADGPDEVHQLTVAKMELK.[N]	1xOxidation [M16];1xTMT6plex [K19];1xTMT6plex [N-Term];1xAcetyl [K15(100)]	Q8K370 1xAcetyl [K1052(100)]	Acyl-CoA dehydrogenase family member 10 OS=Mus musculus OX=10090 GN=Acad10 PE=1 SV=1	Acad10	acyl-Coenzyme A dehydrogenase family, member 10	ENSMUSG00000029456
P97807	Fh1	0.898213	2.44957	0.00355163	0.00142157	[R].STMNFKIGGATER.[M]	1xOxidation [M3];1xTMT6plex [N-Term];1xAcetyl [K6(100)]	P97807 1xAcetyl [K77(100)]	Fumarate hydratase, mitochondrial OS=Mus musculus OX=10090 GN=Fh PE=1 SV=3	Fh1	fumarate hydratase 1	ENSMUSG00000026526
Q61102	Abcb7	0.898319	1.53499	0.029175	0.00985261	[K].VLNGVSFEVPAGKK.[V]	1xTMT6plex [K14];1xTMT6plex [N-Term];1xAcetyl [K13(100)]	Q61102 1xAcetyl [K499(100)]	ATP-binding cassette sub-family B member 7, mitochondrial OS=Mus musculus OX=10090 GN=Abcb7 PE=1 SV=3	Abcb7	ATP-binding cassette, sub-family B (MDR/TAP), member 7	ENSMUSG00000031333
Q9QZD8	Slc25a10	0.898811	2.11315	0.00770629	0.00276027	[R].KLFSGATMASSR.[G]	1xOxidation [M8];1xTMT6plex [N-Term];1xAcetyl [K1(100)]	Q9QZD8 1xAcetyl [K158(100)]	Mitochondrial dicarboxylate carrier OS=Mus musculus OX=10090 GN=Slc25a10 PE=1 SV=2	Slc25a10	solute carrier family 25 (mitochondrial carrier, dicarboxylate transporter), member 10	ENSMUSG00000025792
O88696	Clpp	0.900493	1.16301	0.0687057	0.0259031	[R].GQATDIAIQAEEIMKLK.[K]	1xTMT6plex [K17];1xTMT6plex [N-Term];1xAcetyl [K15(100)]	O88696 1xAcetyl [K196(100)]	ATP-dependent Clp protease proteolytic subunit, mitochondrial OS=Mus musculus OX=10090 GN=Clpp PE=1 SV=1	Clpp	caseinolytic mitochondrial matrix peptidase proteolytic subunit	ENSMUSG00000002660
A0A1L1STE6	Idh3a	0.900608	2.41119	0.00387982	0.00145497	[K].LITEEASKR.[I]	1xTMT6plex [N-Term];1xAcetyl [K8(100)]	A0A1L1STE6 1xAcetyl [K195(100)]	Isocitrate dehydrogenase [NAD] subunit, mitochondrial OS=Mus musculus OX=10090 GN=Idh3a PE=1 SV=1	Idh3a	isocitrate dehydrogenase 3 (NAD+) alpha	ENSMUSG00000032279
Q9R112	Sqor	0.900631	2.00507	0.00988394	0.00338705	[R].TMCLIMKNQRPIK.[K]	1xCarbamidomethyl [C3];1xTMT6plex [K13];1xTMT6plex [N-Term];1xAcetyl [K7(100)]	Q9R112 1xAcetyl [K365(100)]	Sulfide:quinone oxidoreductase, mitochondrial OS=Mus musculus OX=10090 GN=Sqor PE=1 SV=3	Sqor	sulfide quinone oxidoreductase	ENSMUSG00000005803
Q9CQR4	Acot13	0.901119	2.39028	0.00407117	0.0014496	[K].VMFKVPGFDR.[V]	1xTMT6plex [N-Term];1xAcetyl [K4(100)]	Q9CQR4 1xAcetyl [K17(100)]	Acyl-coenzyme A thioesterase 13 OS=Mus musculus OX=10090 GN=Acot13 PE=1 SV=1	Acot13	acyl-CoA thioesterase 13	ENSMUSG00000006717
Q8C196	Cps1	0.901188	2.66086	0.00218344	0.00126726	[K].VMIGESIDEKR.[L]	1xTMT6plex [N-Term];1xAcetyl [K10(100)]	Q8C196 1xAcetyl [K1291(100)]	Carbamoyl-phosphate synthase [ammonia], mitochondrial OS=Mus musculus OX=10090 GN=Cps1 PE=1 SV=2	Cps1	carbamoyl-phosphate synthetase 1	ENSMUSG00000025991
Q8R164	Bphl	0.901478	2.09203	0.00809038	0.0027889	[K].TDFAPQLQSLNKK.[R]	1xTMT6plex [K13];1xTMT6plex [N-Term];1xAcetyl [K12(100)]	Q8R164 1xAcetyl [K86(100)]	Valacyclovir hydrolase OS=Mus musculus OX=10090 GN=Bphl PE=1 SV=1	Bphl	biphenyl hydrolase-like (serine hydrolase, breast epithelial mucin-associated antigen)	ENSMUSG00000038286
P54869	Hmgcs2	0.902746	2.52313	0.00299827	0.00130387	[K].DVDKALLKASLDMFNQK.[T]	1xTMT6plex [K17];1xTMT6plex [N-Term];2xAcetyl [K4(100);K8(100)]	P54869 2xAcetyl [K354(100);K358(100)]	Hydroxymethylglutaryl-CoA synthase, mitochondrial OS=Mus musculus OX=10090 GN=Hmgcs2 PE=1 SV=2	Hmgcs2	3-hydroxy-3-methylglutaryl-Coenzyme A synthase 2	ENSMUSG00000027875
Q91VA0	Acsm1	0.902961	2.1944	0.00639145	0.00214767	[R].TGIIFMPGTTQLKAK.[D]	1xOxidation [M6];1xTMT6plex [K15];1xTMT6plex [N-Term];1xAcetyl [K13(100)]	Q91VA0 1xAcetyl [K142(100)]	Acyl-coenzyme A synthetase ACSM1, mitochondrial OS=Mus musculus OX=10090 GN=Acsm1 PE=1 SV=1	Acsm1	acyl-CoA synthetase medium-chain family member 1	ENSMUSG00000033533
A0A0A6YX50	Ppox	0.903112	2.50507	0.00312559	0.00127321	[K].VILVEGSKR.[L]	1xTMT6plex [N-Term];1xAcetyl [K8(100)]	A0A0A6YX50 1xAcetyl [K37(100)]	Protoporphyrinogen oxidase (Fragment) OS=Mus musculus OX=10090 GN=Ppox PE=1 SV=1	Ppox	protoporphyrinogen oxidase	ENSMUSG00000062729
Q8C196	Cps1	0.904452	2.05101	0.00889182	0.00302527	[K].QNLIAEVSTKDVK.[V]	1xTMT6plex [K13];1xTMT6plex [N-Term];1xAcetyl [K10(100)]	Q8C196 1xAcetyl [K207(100)]	Carbamoyl-phosphate synthase [ammonia], mitochondrial OS=Mus musculus OX=10090 GN=Cps1 PE=1 SV=2	Cps1	carbamoyl-phosphate synthetase 1	ENSMUSG00000025991
Q921S7	Mrpl37	0.904461	2.27186	0.00534732	0.00181854	[K].TKLIEGLPK.[K]	1xTMT6plex [K9];1xTMT6plex [N-Term];1xAcetyl [K2(100)]	Q921S7 1xAcetyl [K127(100)]	39S ribosomal protein L37, mitochondrial OS=Mus musculus OX=10090 GN=Mrpl37 PE=1 SV=1	Mrpl37	mitochondrial ribosomal protein L37	ENSMUSG00000028622
Q99L13	Hibadh	0.90562	1.90379	0.0124799	0.00404133	[R].IITMLPSSMNAVEVYSGANGILKK.[V]	1xTMT6plex [K24];1xTMT6plex [N-Term];1xAcetyl [K23(100)]	Q99L13 1xAcetyl [K120(100)]	3-hydroxyisobutyrate dehydrogenase, mitochondrial OS=Mus musculus OX=10090 GN=Hibadh PE=1 SV=1	Hibadh	3-hydroxyisobutyrate dehydrogenase	ENSMUSG00000029776
O08749	Dld	0.90566	1.36619	0.0430343	0.0150927	[K].ALTGGIAHLFKQNKVVHVNGFGK.[I]	1xTMT6plex [K23];1xTMT6plex [N-Term];2xAcetyl [K11(100);K14(100)]	O08749 2xAcetyl [K143(100);K146(100)]	Dihydrolipoyl dehydrogenase, mitochondrial OS=Mus musculus OX=10090 GN=Dld PE=1 SV=2	Dld	dihydrolipoamide dehydrogenase	ENSMUSG00000020664
Q61941	Nnt	0.90635	1.31411	0.0485165	0.0172482	[K].LQGILKSAPLLLPGR.[H]	1xTMT6plex [N-Term];1xAcetyl [K6(100)]	Q61941 1xAcetyl [K768(100)]	NAD(P) transhydrogenase, mitochondrial OS=Mus musculus OX=10090 GN=Nnt PE=1 SV=2	Nnt	nicotinamide nucleotide transhydrogenase	ENSMUSG00000025453
Q91VM9	Ppa2	0.906718	0.801391	0.157983	0.0830551	[R].DKSTDCCGDNDPIDVCEIGSK.[V]	3xCarbamidomethyl [C6;C7;C16];1xTMT6plex [K21];1xTMT6plex [N-Term];1xAcetyl [K2(100)]	Q91VM9 1xAcetyl [K152(100)]	Inorganic pyrophosphatase 2, mitochondrial OS=Mus musculus OX=10090 GN=Ppa2 PE=1 SV=1	Ppa2	pyrophosphatase (inorganic) 2	ENSMUSG00000028013
Q03265	Atp5a1	0.907341	2.25081	0.00561292	0.00190607	[R].STVAQLVKR.[L]	1xTMT6plex [N-Term];1xAcetyl [K8(100)]	Q03265 1xAcetyl [K261(100)]	ATP synthase subunit alpha, mitochondrial OS=Mus musculus OX=10090 GN=Atp5f1a PE=1 SV=1	Atp5a1	ATP synthase, H+ transporting, mitochondrial F1 complex, alpha subunit 1	ENSMUSG00000025428
Q99KI0	Aco2	0.907759	2.07624	0.00838994	0.00286949	[K].LTIQGLKDFAPGKPLK.[C]	2xTMT6plex [K13;K16];1xTMT6plex [N-Term];1xAcetyl [K7(100)]	Q99KI0 1xAcetyl [K730(100)]	Aconitate hydratase, mitochondrial OS=Mus musculus OX=10090 GN=Aco2 PE=1 SV=1	Aco2	aconitase 2, mitochondrial	ENSMUSG00000022477
Q91W43	Gldc	0.90843	1.62163	0.0238984	0.00782915	[R].GVLVELKLPHEMDFSGK.[D]	1xTMT6plex [K17];1xTMT6plex [N-Term];1xAcetyl [K7(100)]	Q91W43 1xAcetyl [K252(100)]	Glycine dehydrogenase (decarboxylating), mitochondrial OS=Mus musculus OX=10090 GN=Gldc PE=1 SV=1	Gldc	glycine decarboxylase	ENSMUSG00000024827
Q9WTP6	Ak2	0.908858	2.31336	0.00486003	0.00160669	[R].RSDDNEKALK.[T]	1xTMT6plex [K10];1xTMT6plex [N-Term];1xAcetyl [K7(100)]	Q9WTP6 1xAcetyl [K181(100)]	Adenylate kinase 2, mitochondrial OS=Mus musculus OX=10090 GN=Ak2 PE=1 SV=5	Ak2	adenylate kinase 2	ENSMUSG00000028792
P47791	Gsr	0.909681	1.65645	0.0220571	0.00724407	[R].AAVVESHKLGGTCVNVGCVPK.[K]	2xCarbamidomethyl [C13;C18];1xTMT6plex [K21];1xTMT6plex [N-Term];1xAcetyl [K8(100)]	P47791 1xAcetyl [K75(100)]	Glutathione reductase, mitochondrial OS=Mus musculus OX=10090 GN=Gsr PE=1 SV=3	Gsr	glutathione reductase	ENSMUSG00000031584
Q9D1I5	Mcee	0.910619	2.86148	0.00137569	0.00109779	[R].SLSDEAKIGAHGKPVIFLHPK.[D]	2xTMT6plex [K13;K21];1xTMT6plex [N-Term];1xAcetyl [K7(100)]	Q9D1I5 1xAcetyl [K152(100)]	Methylmalonyl-CoA epimerase, mitochondrial OS=Mus musculus OX=10090 GN=Mcee PE=1 SV=1	Mcee	methylmalonyl CoA epimerase	ENSMUSG00000033429
[truncated: 1,194 more rows]

## Sheet: nuc
uniprotID	symbolMG	log2(ko/wt)	log10(pval)	pval	qval	AnnotatedSequence	Modifications	Modifications_in_Master_Proteins	Protein_Descriptions	symbolMG	Name	geneID
[truncated: 226 more rows]

## Sheet: er
uniprotID	symbolMG	log2(ko/wt)	log10(pval)	pval	qval	AnnotatedSequence	Modifications	Modifications_in_Master_Proteins	Protein_Descriptions	symbolMG	Name	geneID
[truncated: 132 more rows]

[truncated: 6 more sheets: golgi, endolyso, plasmaM, extracell, cytoP-S, peroxi]
